# Supplementary material for: Five dominant amino acid substitution signatures shape tumour immunity
Source: Mol Syst Biol. 2026 Jan 28;22(5):766–86. doi: 10.1038/s44320-026-00193-x (PMC13144524; doi:10.1038/s44320-026-00193-x)
Supplement: Supplementary file 4 — Source data Fig. 2 [file 44320_2026_193_MOESM4_ESM.zip]

Archive with 11 entries (7 files):
- Figure_2/
- Figure_2/.DS_Store
- Figure_2/A/
- Figure_2/A/motif_data.csv
- Figure_2/A/README
- Figure_2/C/
- Figure_2/C/barchart_data.csv
- Figure_2/C/README
- Figure_2/B/
- Figure_2/B/README
- Figure_2/B/heatmap_data.csv
