# Supplementary material for: Five dominant amino acid substitution signatures shape tumour immunity
Source: Mol Syst Biol. 2026 Jan 28;22(5):766–86. doi: 10.1038/s44320-026-00193-x (PMC13144524; doi:10.1038/s44320-026-00193-x)
Supplement: Supplementary file 4 — Source data Fig. 2 [file 44320_2026_193_MOESM4_ESM.zip › Figure_2/A/motif_data.csv]

AAS	ACAAA	AGCAG	CACCA	CACCC	CACCT	CAGCT	CATCA	CATCC	CATCT	CGTCA	CGTCT	CTACA	CTACC	CTACG	CTCCA	CTCCC	CTCCG	CTCCT	CTGCA	CTGCC	CTGCG	CTGCT	CTTCA	CTTCC	CTTCG	CTTCT	GAAGA	GAAGC	GAAGG	GACGA	GACGC	GACGG	GACGT	GAGGA	GAGGC	GAGGG	GAGGT	GATGA	GATGC	GATGG	GATGT	GCAGA	GCTGA	GTAGA	GTAGC	GTAGG	GTGGA	GTGGG	GTTGA
AAS1	0.159371984658154	0.142313209392306	1.3729000923336	1.10904658815537	1.08842000539011	0.825221599843101	0.459601113778248	0.543120654921902	0.458497224654452	0.0703511624372036	0.105341314046306	0.0321412680305861	0.0747573108903996	0.00968408678087512	0.0533796105241084	0.0755192624591232	0.0446975654171059	0.0507819372108805	0.0200442704977054	0.0221472272056969	0.0307413778334614	0.0229316154052421	0.0140713800049123	0	0.00426962436953159	0.0583942434421968	0.0130856408732044	0.050553530885073	0.0339366526912804	0.00454587182800528	0.0218940558798271	0.0323062876340625	0.0394635397141762	0.00611471680384687	0.0310636323342676	0.069865043908513	0.0363772658090185	0.0401739877476816	0.0476556697335281	0.0423943678993286	0.0518105360160544	0.155904894829409	0.0814594719245068	0.291954474447225	0.809909960108074	0.429345974699848	1.15726539848474	1.86683693858955	0.269698654565828
AAS2	0.00216464495291211	0.0118015832178985	0.0588295869079703	0.0135150693170286	0.0104707400617204	0.00425949752703584	0.0252656475003613	0.0196831195579805	0.0150375295545833	0.0153145387618402	0.00934158822674793	0.0889726733686183	0.421398149790941	0.102800305827751	0.303812832393599	1.06283425166155	0.281222182415958	0.179608437172836	0.0884881209776752	0.352559914166365	0.148028545491062	0.0526834095301468	0.277876878040932	1.76204785496859	0.199641746382236	0.662697828538088	0.553824585264391	0.0771951324746147	0.17761372334847	0.285537574196582	0.0476870532177056	0.148503000862149	0.0615410444493796	0.734671900432565	0.103730343687644	0.580107494909533	0.104070612618844	0.374591049819203	0.0329069932436175	0.0850927937651482	0.0375076274247498	0.00110727908259523	0.102290710928102	0.00129757544198767	0	0.000896338151774213	0.00168329512506871	0.00238319609181645	0.0661085666034104
AAS3	0.0081174185734204	0.14109834053164	0.0591441836294033	0.0867667450153237	0.150080607551326	0.0979684431218243	0.0471722782810214	0.0336948317856954	0.0573490097718912	0.0177074354433778	0.00934158822674793	0.0390192348519461	0.100197536459566	1.72376744699577	0.0814851814876861	0.144679008079583	0.479652283434321	0.0524770227366958	0.153998663579932	0.276989983498277	0.692170513638764	0.102203837625088	0.0794309675043649	0	0.328761076453933	0.00960431635562447	0.0509333406295496	0.25407789712649	0.0625863321211825	0.192063084733223	1.26805572958779	0.273279416707807	1.1419589324284	0.0602412840675285	0.372070203360893	0.151987113064134	0.482394177032637	0.0585347555854892	0.188243860145417	0.0503867487328085	0.268254551341811	0.0137302606241809	0.00621828029958067	0.03892726325963	0.0146233742797291	0.0313718353120975	0.0468517143144124	0	0.0285491819022385
AAS4	1.07853434778846	0.556757043573801	0	0.115148390581084	0.0681940506583841	0.166568771715138	0.0584176820817602	0.0735614891955034	0.0600026914579941	0.183056596137622	0.205316183792141	0.0462499179205553	0.114267828813463	0	0.0372293943733958	0.0418668191878648	0.0240418723076857	0.0378569100765396	0.0618788280869931	0.0965200104572602	0.0910493037742646	0.0498663791894167	0.0151234457996721	0	0	0.0530158262830471	0.00120790531137272	0.1624700949395	0.0268635398145715	0	0.156257576895752	0.0302937647978422	0.12639371460904	0	0.184162963124587	0.070040144269186	0.16433034424161	0	0.103875087106359	0.021631552473223	0.114323248390637	0.14394628073738	0.0220748950635114	0.109586144146049	0.137909668207291	0.147298236274896	0.0521821488771299	0	0.0346234759239914
AAS5	0.104714699597123	0.0157932951886583	0.0821097442940121	0.0270301386340572	0.0252371683538902	0.0269020896444369	0.139764304380611	0.163970394283854	0.14624734625634	0.910018607988726	0.664445307276986	0.014064560359063	0	0.0260725413331253	0.0484506484521377	0	0.016930895991328	0.0324185106812158	0.0247934356330503	0	0.0170350310287334	0.0194226828755607	0.271038450374993	0.154888453743975	0.203469685472161	0.17671942094349	0.387536287398747	0.00163780337640625	0.0562276750906057	0.228145942368015	0.00569845290022897	0.0452288026876874	0.0104868147492216	0.331327062371407	0.00235750781108281	0.0035020072134593	0.00363772658090185	0.311348405044532	0.0237881878869524	0.0176787989088389	0.0282057358234119	0.792590367321668	1.31765359548114	0.148041561790411	0.162431941999453	0.138036075373229	0.144763380755909	0.116776608499006	0.094556510271953
[truncated: 3 more columns]
