# Supplementary material for: Five dominant amino acid substitution signatures shape tumour immunity
Source: Mol Syst Biol. 2026 Jan 28;22(5):766–86. doi: 10.1038/s44320-026-00193-x (PMC13144524; doi:10.1038/s44320-026-00193-x)
Supplement: Supplementary file 4 — Source data Fig. 2 [file 44320_2026_193_MOESM4_ESM.zip › Figure_2/A/README]

motif_data.csv - contains the sizes (in bits) of AAS1 to AAS5 shown in Figure 2A, for each nucleotide mutation across different sequence contexts. In the column names, the first two characters indicate the nucleotide substitution, and characters 3–5 indicate the trinucleotide context. For example, ACAAA denotes an A>C substitution with an A at both the 5′ and 3′ flanking positions.
