# Supplementary material for: Five dominant amino acid substitution signatures shape tumour immunity
Source: Mol Syst Biol. 2026 Jan 28;22(5):766–86. doi: 10.1038/s44320-026-00193-x (PMC13144524; doi:10.1038/s44320-026-00193-x)
Supplement: Supplementary file 4 — Source data Fig. 2 [file 44320_2026_193_MOESM4_ESM.zip › Figure_2/C/barchart_data.csv]

Tumor type	Dominant AAS	Sample count
ACC	AAS1	15
BLCA	AAS1	8
BRCA	AAS1	72
CESC	AAS1	0
CHOL	AAS1	12
COAD	AAS1	5
DLBC	AAS1	0
ESCA	AAS1	13
GBM	AAS1	13
HNSC	AAS1	57
KICH	AAS1	12
KIRC	AAS1	63
KIRP	AAS1	23
LAML	AAS1	2
LGG	AAS1	6
LIHC	AAS1	73
LUAD	AAS1	412
LUSC	AAS1	376
MESO	AAS1	11
OV	AAS1	94
PAAD	AAS1	2
PCPG	AAS1	3
PRAD	AAS1	21
READ	AAS1	2
SARC	AAS1	34
SKCM	AAS1	3
STAD	AAS1	6
TGCT	AAS1	18
THCA	AAS1	7
THYM	AAS1	8
UCEC	AAS1	12
UCS	AAS1	2
UVM	AAS1	3
ACC	AAS2	2
BLCA	AAS2	8
BRCA	AAS2	56
CESC	AAS2	14
CHOL	AAS2	4
COAD	AAS2	3
DLBC	AAS2	0
ESCA	AAS2	2
GBM	AAS2	10
HNSC	AAS2	14
KICH	AAS2	2
KIRC	AAS2	4
KIRP	AAS2	1
LAML	AAS2	2
LGG	AAS2	14
LIHC	AAS2	1
LUAD	AAS2	5
LUSC	AAS2	6
MESO	AAS2	7
OV	AAS2	10
PAAD	AAS2	6
PCPG	AAS2	1
PRAD	AAS2	15
READ	AAS2	2
SARC	AAS2	15
SKCM	AAS2	407
STAD	AAS2	4
TGCT	AAS2	1
THCA	AAS2	14
THYM	AAS2	2
UCEC	AAS2	10
UCS	AAS2	0
UVM	AAS2	0
ACC	AAS3	5
BLCA	AAS3	9
BRCA	AAS3	142
CESC	AAS3	47
CHOL	AAS3	4
COAD	AAS3	351
DLBC	AAS3	7
ESCA	AAS3	23
GBM	AAS3	304
HNSC	AAS3	55
KICH	AAS3	12
KIRC	AAS3	8
KIRP	AAS3	3
LAML	AAS3	9
LGG	AAS3	243
LIHC	AAS3	5
LUAD	AAS3	18
LUSC	AAS3	4
MESO	AAS3	8
OV	AAS3	22
PAAD	AAS3	91
PCPG	AAS3	5
PRAD	AAS3	145
READ	AAS3	101
SARC	AAS3	30
SKCM	AAS3	6
STAD	AAS3	160
TGCT	AAS3	5
THCA	AAS3	8
THYM	AAS3	6
UCEC	AAS3	277
UCS	AAS3	19
UVM	AAS3	7
ACC	AAS4	17
BLCA	AAS4	16
BRCA	AAS4	103
CESC	AAS4	2
CHOL	AAS4	15
COAD	AAS4	8
DLBC	AAS4	14
ESCA	AAS4	35
GBM	AAS4	28
HNSC	AAS4	24
KICH	AAS4	9
KIRC	AAS4	211
KIRP	AAS4	193
LAML	AAS4	6
LGG	AAS4	107
LIHC	AAS4	159
LUAD	AAS4	33
LUSC	AAS4	4
MESO	AAS4	20
OV	AAS4	86
PAAD	AAS4	5
PCPG	AAS4	24
PRAD	AAS4	106
READ	AAS4	9
SARC	AAS4	38
SKCM	AAS4	16
STAD	AAS4	89
TGCT	AAS4	22
THCA	AAS4	52
THYM	AAS4	14
UCEC	AAS4	29
UCS	AAS4	6
UVM	AAS4	13
ACC	AAS5	10
BLCA	AAS5	302
BRCA	AAS5	212
CESC	AAS5	186
CHOL	AAS5	3
COAD	AAS5	2
DLBC	AAS5	0
ESCA	AAS5	26
GBM	AAS5	1
HNSC	AAS5	170
KICH	AAS5	0
KIRC	AAS5	1
KIRP	AAS5	7
LAML	AAS5	0
LGG	AAS5	5
LIHC	AAS5	0
LUAD	AAS5	64
LUSC	AAS5	64
MESO	AAS5	0
OV	AAS5	9
PAAD	AAS5	3
PCPG	AAS5	3
PRAD	AAS5	5
READ	AAS5	0
SARC	AAS5	5
SKCM	AAS5	5
STAD	AAS5	4
TGCT	AAS5	9
THCA	AAS5	21
THYM	AAS5	2
UCEC	AAS5	31
UCS	AAS5	3
UVM	AAS5	2
ACC	mixed	23
BLCA	mixed	69
BRCA	mixed	360
CESC	mixed	39
CHOL	mixed	11
COAD	mixed	83
DLBC	mixed	25
ESCA	mixed	83
GBM	mixed	100
HNSC	mixed	182
KICH	mixed	9
KIRC	mixed	112
KIRP	mixed	44
LAML	mixed	9
LGG	mixed	92
LIHC	mixed	130
LUAD	mixed	72
LUSC	mixed	86
MESO	mixed	25
OV	mixed	225
PAAD	mixed	42
PCPG	mixed	7
PRAD	mixed	142
READ	mixed	39
SARC	mixed	98
SKCM	mixed	27
STAD	mixed	157
TGCT	mixed	19
THCA	mixed	21
THYM	mixed	13
UCEC	mixed	158
UCS	mixed	27
UVM	mixed	8
