# Supplementary material for: Five dominant amino acid substitution signatures shape tumour immunity
Source: Mol Syst Biol. 2026 Jan 28;22(5):766–86. doi: 10.1038/s44320-026-00193-x (PMC13144524; doi:10.1038/s44320-026-00193-x)
Supplement: Supplementary file 4 — Source data Fig. 2 [file 44320_2026_193_MOESM4_ESM.zip › Figure_2/B/heatmap_data.csv]

AAS	AD	AE	AG	AP	AS	AT	AV	CF	CG	CP	CR	CS	CW	CY	DA	DE	DG	DH	DN	DP	DT	DV	DY	EA	ED	EG	EK	EQ	EV	FC	FI	FL	FS	FV	FY	GA	GC	GD	GE	GK	GR	GS	GV	GW	HD	HL	HN	HP	HQ
AAS1	0.0103321576832617	0.00765622273385954	0.00523563489977351	0.00541205231174581	0.0308447311575142	0.00327172990467113	0.0032197677417802	0.0100352849087396	0.000406759305348884	4.96103792041063e-07	0.000530287264957824	0.00623749008925484	0.00112186962734433	0.0024723197861805	0.000617510154611998	0.00803112188288248	0.000134530634908295	2.22044604925031e-16	0.00179204795990215	2.22044604925031e-16	2.84197891797703e-07	0.00206022413216292	0.0214199373418254	2.22044604925031e-16	0.0115756089763259	0.000290541658582902	2.22044604925031e-16	2.22044604925031e-16	0.00614154108058082	2.22044604925031e-16	0.00180256787525756	0.00698101656050475	0.000126793025965719	2.22044604925031e-16	0.000588111845210595	0.00531618119700755	0.0158526311149144	0.00145292035515006	2.22044604925031e-16	2.22044604925031e-16	0.0099041435866702	0.00415767345279994	0.0350565717832938	0.00878037920271359	0.000413608174330186	0.00538188268482949	0.00881512345893241	0.000272756810885941	0.00525984852610779
AAS2	2.22044604925031e-16	2.22044604925031e-16	2.22044604925031e-16	2.22044604925031e-16	2.22044604925031e-16	0.00469075863325155	0.0116668078777995	2.22044604925031e-16	0.000202784271582697	2.22044604925031e-16	0.000104743710369325	3.92800673179251e-09	9.08534059811767e-05	1.37045439992678e-09	0.000264261714676514	0.000491696370912143	2.22044604925031e-16	2.22044604925031e-16	0.0401834517315034	2.22044604925031e-16	2.22044604925031e-16	0.000209422762980992	4.68562785841284e-05	0.000184902961679735	1.29098581483122e-05	7.04533886390112e-05	0.0818569921006916	2.22044604925031e-16	0.000116423878926306	0.000530444612183008	0.00085923980077546	0.00233259100113228	0.000412761083820941	4.67056602661875e-06	0.00065214673963411	2.22044604925031e-16	2.22044604925031e-16	0.0063156625875941	0.0455007394840372	2.22044604925031e-16	0.0263647825516009	0.0107546306902596	2.22044604925031e-16	8.91499487236135e-05	2.22044604925031e-16	0.00022855150733468	2.22044604925031e-16	0.000221367695063982	6.76806148369843e-05
AAS3	0.000892547906185039	0.00119855083570278	2.31882554679518e-14	2.22044604925031e-16	2.22044604925031e-16	0.0512798514008118	0.0440810094494204	0.00190913478704481	0.000262905452722584	2.22044604925031e-16	0.00102054010624141	2.22044604925031e-16	0.000173216535294271	0.00538257328369888	0.000870516008833805	0.000698679385731991	0.00490213083956304	2.22044604925031e-16	0.014190803744475	4.57701212690898e-07	2.22044604925031e-16	2.22044604925031e-16	0.00255743548492985	2.22044604925031e-16	0.000808898521294948	0.00241333042400963	0.00216382936014784	2.22044604925031e-16	2.22044604925031e-16	2.80825032707729e-12	5.4414725259223e-05	0.00242769799309748	0.00153342886385584	2.22044604925031e-16	2.22044604925031e-16	2.22044604925031e-16	2.22044604925031e-16	0.0107302672211566	2.22044604925031e-16	2.22044604925031e-16	0.0107740010481992	0.015015260181625	2.22044604925031e-16	2.22044604925031e-16	2.22044604925031e-16	2.22044604925031e-16	2.22044604925031e-16	2.22044604925031e-16	0.00071391210179771
AAS4	0.00250340798240034	2.22044604925031e-16	0.00555859468416483	0.00440639313545186	2.22044604925031e-16	0.0170773522246292	0.0162504269424611	2.22044604925031e-16	0.00165585431568795	2.22044604925031e-16	0.00399031237047589	0.00251543293206879	0.00150502898080867	0.00677789985274761	0.00260024658950625	0.0109666715567726	0.0134319062255898	2.22044604925031e-16	1.16651984097925e-06	2.22044604925031e-16	2.22044604925031e-16	0.00804613296154465	0.00259665667447523	0.00688259688856119	0.0159646204161869	0.0138090396442509	2.22044604925031e-16	2.22044604925031e-16	0.00447152707918487	0.00528242020466837	0.00375542661768364	0.0097212960294105	0.0049416266927546	0.00756131974529957	0.00368085359276342	0.0051230899686673	2.22044604925031e-16	0.00832276038399182	2.22044604925031e-16	2.11356066261455e-07	0.00887746203960647	0.00407908223365645	2.22044604925031e-16	2.22044604925031e-16	0.00101697619595619	2.22044604925031e-16	2.22044604925031e-16	0.00261919535317523	0.00529347297768998
AAS5	2.34600323550355e-09	1.37689619172331e-05	0.000679079148777914	0.000874946794207707	2.22044604925031e-16	0.000631867908124235	7.70671812828248e-15	2.22044604925031e-16	2.22044604925031e-16	2.22044604925031e-16	0.000105038454487466	0.000356317835094425	0.000272093382885437	0.000768727379274049	2.22044604925031e-16	0.000474784083900462	4.50287088642863e-05	0.0341843739008572	0.0282091096060089	2.22044604925031e-16	2.22044604925031e-16	0.000275423757186446	0.00421099567383318	2.22044604925031e-16	0.00825957953437621	7.71916864731495e-05	0.0728241954432283	0.0583773907805042	0.000166867730567339	2.22044604925031e-16	2.22044604925031e-16	0.0138823772071416	0.000192395878623925	2.22044604925031e-16	5.39851390751458e-08	0.00732397426053854	2.22044604925031e-16	2.22044604925031e-16	2.22044604925031e-16	1.23355229083643e-06	0.000277474967613189	0.000378415611873323	0.0016810387631138	2.22044604925031e-16	0.00484457993444313	0.000158835182555606	0.00109010047578936	2.22044604925031e-16	0.000271182385476935
[truncated: 117 more columns]
