# Supplementary material for: Five dominant amino acid substitution signatures shape tumour immunity
Source: Mol Syst Biol. 2026 Jan 28;22(5):766–86. doi: 10.1038/s44320-026-00193-x (PMC13144524; doi:10.1038/s44320-026-00193-x)
Supplement: Supplementary file 5 — Source data Fig. 3 [file 44320_2026_193_MOESM5_ESM.zip]

Archive with 7 entries (4 files):
- Figure_3/
- Figure_3/A/
- Figure_3/A/barchart_data.csv
- Figure_3/A/README
- Figure_3/B/
- Figure_3/B/scatterplot_data.csv
- Figure_3/B/README
