# Supplementary material for: Five dominant amino acid substitution signatures shape tumour immunity
Source: Mol Syst Biol. 2026 Jan 28;22(5):766–86. doi: 10.1038/s44320-026-00193-x (PMC13144524; doi:10.1038/s44320-026-00193-x)
Supplement: Supplementary file 5 — Source data Fig. 3 [file 44320_2026_193_MOESM5_ESM.zip › Figure_3/A/barchart_data.csv]

Agent	Associated AAS	Cosine similarity	Class
Tobacco smoking (SBS4)	AAS1	0.94099531744302	COSMIC
3-Chloro-4-(dichloromethyl)- 5-hydroxy-2(5H)-furanone 7 µM	AAS1	0.913327504519583	Signal
Dibenz[a,h]anthracene 75 µM	AAS1	0.901532994525127	Signal
Benzo[a]pyrene 2 µM	AAS1	0.886228223842737	Signal
Tobacco chewing (SBS29)	AAS1	0.876240431273927	COSMIC
5-Methylchrysene 1.6 µM	AAS1	0.875346242941916	Signal
Aflatoxin B1 0.25 µM	AAS1	0.874762452846089	Signal
Platinum (SBS35)	AAS1	0.868373887533448	COSMIC
Dibenz[a,h]anthracene-diol epoxide 0.109 µM	AAS1	0.863524851882875	Signal
PhIP 4 µM	AAS1	0.858498257229081	Signal
1,8-Dinitropyrene 8 µM	AAS1	0.854092431931881	Signal
Ellipticine 0.375 µM	AAS1	0.83607832235403	Signal
3-Nitrobenzanthrone 0.1 µM	AAS1	0.834053987181791	Signal
Furan 100 mM	AAS1	0.826129763868712	Signal
Aflatoxin (SBS24)	AAS1	0.820649927857724	COSMIC
ROS (SBS18)	AAS1	0.810416815020906	COSMIC
Dibenz[a,j]acridine 5 µM	AAS1	0.804418859820287	Signal
4-Aminobiphenyl 300 µM	AAS1	0.766155862778863	Signal
SBS8	AAS1	0.757198766067898	COSMIC
Methyleugenol 1.25 mM	AAS1	0.739683660407483	Signal
MUTYH mutation (SBS36)	AAS1	0.734798702800308	COSMIC
1,6-Dinitropyrene 0.09 µM	AAS1	0.723798735320545	Signal
Potassium bromate (KBrO3) 875 µM	AAS1	0.71067926583259	Signal
Simulated solar radiation 1.25 J	AAS2	0.962921520081652	Signal
UV (SBS7a)	AAS2	0.945198731829442	COSMIC
UV (SBS7b)	AAS2	0.936980666118536	COSMIC
NTHL1 mutation (SBS30)	AAS2	0.812580857323454	COSMIC
Temozolomide (SBS11)	AAS2	0.790547354461484	COSMIC
APOBEC (SBS2)	AAS2	0.749785735475994	COSMIC
UNG	AAS2	0.748947828813635	Gene KO
N-Nitrosopyrrolidine 50 mM	AAS2	0.710707303615239	Signal
Clock-like (SBS1)	AAS3	0.964599626481	COSMIC
MMR (SBS15)	AAS3	0.805469945673164	COSMIC
MMR (SBS6)	AAS3	0.797482367553358	COSMIC
PMS1	AAS3	0.778484241296217	Gene KO
SBS37	AAS4	0.847436941163211	COSMIC
Clock-like (SBS5)	AAS4	0.832196124042368	COSMIC
PolEta mutation (SBS9)	AAS4	0.8128282938188	COSMIC
RNF168	AAS4	0.808463858771773	Gene KO
EXO1	AAS4	0.804628091382259	Gene KO
Artifact (SBS46)	AAS4	0.794375630102063	COSMIC
PMS2	AAS4	0.794125454684825	Gene KO
HR repair def. (SBS3)	AAS4	0.789860441556743	COSMIC
SBS41	AAS4	0.768178156098419	COSMIC
MMR (SBS44)	AAS4	0.757261348950416	COSMIC
N-Ethyl-N nitrosourea 400 µM	AAS4	0.753295781310875	Signal
SBS12	AAS4	0.750903201392632	COSMIC
Chemotherapy (SBS25)	AAS4	0.749221363931798	COSMIC
SBS40	AAS4	0.740882387101829	COSMIC
1,2-Dimethylhydrazine 11.6 mM	AAS4	0.735808535286408	Signal
MMR (SBS26)	AAS4	0.720475162314342	COSMIC
Diethyl sulfate 0.938 mM	AAS4	0.705253870256069	Signal
Glycidamide 3 mM	AAS4	0.704224735583699	Signal
Colibactin (SBS88)	AAS4	0.701776957787609	COSMIC
APOBEC (SBS13)	AAS5	0.716140253135753	COSMIC
