# Supplementary material for: Five dominant amino acid substitution signatures shape tumour immunity
Source: Mol Syst Biol. 2026 Jan 28;22(5):766–86. doi: 10.1038/s44320-026-00193-x (PMC13144524; doi:10.1038/s44320-026-00193-x)
Supplement: Supplementary file 5 — Source data Fig. 3 [file 44320_2026_193_MOESM5_ESM.zip › Figure_3/A/README]

barchart_data.csv - contains the cosine similarity values to AAS1–AAS5 and the corresponding agent classifications shown in Figure 3A
