# Supplementary material for: Five dominant amino acid substitution signatures shape tumour immunity
Source: Mol Syst Biol. 2026 Jan 28;22(5):766–86. doi: 10.1038/s44320-026-00193-x (PMC13144524; doi:10.1038/s44320-026-00193-x)
Supplement: Supplementary file 5 — Source data Fig. 3 [file 44320_2026_193_MOESM5_ESM.zip › Figure_3/B/scatterplot_data.csv]

Tumor type	AAS	Total count	Association strength	Label
SKCM	AAS2	63	1.52308496371764	SKCM - AAS2
LUAD	AAS1	187	0.847650097668946	LUAD - AAS1
LUSC	AAS1	101	0.729283589346902	LUSC - AAS1
KIRP	AAS4	1	0.729959783733194	KIRP - AAS4
KIRC	AAS4	13	0.615470173131964	KIRC - AAS4
THCA	AAS4	37	0.57458063022483	THCA - AAS4
LIHC	AAS4	31	0.573788458232269	LIHC - AAS4
LIHC	AAS1	984	0.468240969762633	LIHC - AAS1
OV	AAS1	1	0.454408570128712	OV - AAS1
KIRC	AAS1	51	0.414017391998799	KIRC - AAS1
OV	AAS4	1	0.444060877030191	OV - AAS4
SARC	AAS1	437	0.397002713514606	SARC - AAS1
PRAD	AAS4	3	0.430547498826777	PRAD - AAS4
ESCA	AAS4	3	0.429469671454607	ESCA - AAS4
LGG	AAS4	1	0.422975379263893	LGG - AAS4
STAD	AAS4	18	0.415666512193444	STAD - AAS4
KIRP	AAS1	5	0.36100807389073	KIRP - AAS1
SARC	AAS4	125	0.393485150077114	SARC - AAS4
BRCA	AAS4	2	0.326385076926532	BRCA - AAS4
BRCA	AAS1	21	0.285078293207045	BRCA - AAS1
CESC	AAS2	0	0.273634873857189	CESC - AAS2
READ	AAS1	1	0.277368217366821	READ - AAS1
UCEC	AAS1	0	0.276579877696239	UCEC - AAS1
LUSC	AAS4	5	0.283814867762414	LUSC - AAS4
HNSC	AAS1	27	0.265993225397503	HNSC - AAS1
ESCA	AAS1	41	0.264926536835092	ESCA - AAS1
UCEC	AAS4	0	0.27686659140608	UCEC - AAS4
PRAD	AAS1	64	0.255779053538924	PRAD - AAS1
COAD	AAS1	396	0.251964693072216	COAD - AAS1
HNSC	AAS4	0	0.257218325268288	HNSC - AAS4
GBM	AAS4	28	0.254033204588184	GBM - AAS4
PAAD	AAS1	62	0.238419537409233	PAAD - AAS1
BLCA	AAS2	0	0.23151531441659	BLCA - AAS2
PAAD	AAS2	0	0.226556449370738	PAAD - AAS2
THCA	AAS2	0	0.22551794515297	THCA - AAS2
GBM	AAS1	90	0.22828344943235	GBM - AAS1
PAAD	AAS4	10	0.238853386364434	PAAD - AAS4
READ	AAS4	23	0.229520139342332	READ - AAS4
STAD	AAS1	51	0.215701677169582	STAD - AAS1
COAD	AAS4	1335	0.221987582479159	COAD - AAS4
HNSC	AAS2	0	0.204969775842191	HNSC - AAS2
BRCA	AAS2	0	0.204737091148757	BRCA - AAS2
THCA	AAS1	67	0.197761926830458	THCA - AAS1
GBM	AAS2	2	0.183776296509247	GBM - AAS2
PRAD	AAS2	0	0.176374070942755	PRAD - AAS2
LUAD	AAS4	32	0.184538063956094	LUAD - AAS4
SARC	AAS2	5	0.172142013176039	SARC - AAS2
ESCA	AAS2	8	0.171685652512519	ESCA - AAS2
LIHC	AAS2	7	0.166411679834123	LIHC - AAS2
UCEC	AAS2	0	0.165201595694703	UCEC - AAS2
KIRC	AAS2	1	0.160325435747693	KIRC - AAS2
COAD	AAS2	5	0.155485349230852	COAD - AAS2
STAD	AAS2	1	0.151618458429926	STAD - AAS2
READ	AAS2	0	0.14991027027721	READ - AAS2
BLCA	AAS1	102	0.150526791409212	BLCA - AAS1
BLCA	AAS4	3	0.150809179239877	BLCA - AAS4
LGG	AAS1	0	0.141596462638586	LGG - AAS1
LUAD	AAS2	2	0.13756701448855	LUAD - AAS2
KIRP	AAS2	0	0.137384842615102	KIRP - AAS2
LGG	AAS2	0	0.136773201705397	LGG - AAS2
LUSC	AAS2	0	0.135617705061805	LUSC - AAS2
OV	AAS2	0	0.125779857836631	OV - AAS2
CESC	AAS1	0	0.123719627111265	CESC - AAS1
SKCM	AAS4	3	0.105238187832638	SKCM - AAS4
CESC	AAS4	1	0.0733265115942307	CESC - AAS4
SKCM	AAS1	51	0.0448505536766714	SKCM - AAS1
