# Supplementary material for: Five dominant amino acid substitution signatures shape tumour immunity
Source: Mol Syst Biol. 2026 Jan 28;22(5):766–86. doi: 10.1038/s44320-026-00193-x (PMC13144524; doi:10.1038/s44320-026-00193-x)
Supplement: Supplementary file 6 — Source data Fig. 4 [file 44320_2026_193_MOESM6_ESM.zip]

Archive with 13 entries (8 files):
- Figure_4/
- Figure_4/A/
- Figure_4/A/README
- Figure_4/A/boxplot_data.csv
- Figure_4/C/
- Figure_4/C/README
- Figure_4/C/boxplot_data.csv
- Figure_4/D/
- Figure_4/D/README
- Figure_4/D/boxplot_data.csv
- Figure_4/B/
- Figure_4/B/README
- Figure_4/B/boxplot_data.csv
