# Supplementary material for: Five dominant amino acid substitution signatures shape tumour immunity
Source: Mol Syst Biol. 2026 Jan 28;22(5):766–86. doi: 10.1038/s44320-026-00193-x (PMC13144524; doi:10.1038/s44320-026-00193-x)
Supplement: Supplementary file 6 — Source data Fig. 4 [file 44320_2026_193_MOESM6_ESM.zip › Figure_4/A/boxplot_data.csv]

Sample ID	Dominant AAS	Change in hydrophobicity	Change in charge (absolute value)
TCGA-02-0003-01A-01D-1490-08	AAS3	0.848717948717948	0.601449376309777
TCGA-02-0033-01A-01D-1490-08	AAS3	-0.357142857142857	0.434344605693164
TCGA-02-0047-01A-01D-1490-08	AAS3	0.204255319148936	0.43641765540445
TCGA-02-0055-01A-01D-1490-08	AAS3	0.441666666666667	0.41836970336742
TCGA-02-2466-01A-01W-0837-08	AAS4	0.331034482758621	0.394861556538946
TCGA-02-2470-01A-01D-1494-08	AAS3	1.62105263157895	0.419484233541001
TCGA-02-2470-01A-01W-0837-08	AAS3	1.12033898305085	0.347839750997565
TCGA-02-2483-01A-01D-1494-08	AAS4	0.0805555555555556	0.350914653802745
TCGA-02-2485-01A-01D-1494-08	AAS3	0.742105263157895	0.546211699998213
TCGA-02-2485-01A-01W-0837-08	AAS3	0.758536585365854	0.506244990242246
TCGA-02-2486-01A-01D-1494-08	AAS3	2.15348837209302	0.692755261056782
TCGA-02-2486-01A-01W-0837-08	AAS3	2.0125	0.663554575886104
TCGA-04-1331-01A-01W-0486-08	mixed	1.01764705882353	0.455596805173863
TCGA-04-1332-01A-01W-0488-09	AAS3	0.225641025641026	0.38939929646703
TCGA-04-1336-01A-01W-0486-08	AAS1	1.37674418604651	0.494537017660282
TCGA-04-1336-01A-01W-0488-09	AAS1	1.35348837209302	0.53957713566961
TCGA-04-1342-01A-01W-0486-08	mixed	-0.175925925925926	0.509344564687034
TCGA-04-1343-01A-01W-0486-08	mixed	-0.683720930232558	0.35932548413907
TCGA-04-1343-01A-01W-0488-09	mixed	-0.293023255813953	0.424775171088795
TCGA-04-1346-01A-01W-0486-08	mixed	0.589285714285714	0.335505007000845
TCGA-04-1346-01A-01W-0488-09	mixed	0.4	0.32043532219924
TCGA-04-1347-01A-01W-0486-08	mixed	0.31078431372549	0.333588991425748
TCGA-04-1347-01A-01W-0488-09	mixed	0.198924731182796	0.354131986043303
TCGA-04-1348-01A-01W-0492-08	AAS4	-0.414285714285714	0.400356571732836
TCGA-04-1348-01A-01W-0494-09	AAS4	-0.118518518518519	0.41171917186773
TCGA-04-1349-01A-01W-0492-08	AAS4	0.5	0.423001946616518
TCGA-04-1349-01A-01W-0494-09	AAS4	0.674074074074074	0.370298293456657
TCGA-04-1356-01A-01W-0492-08	AAS4	0.098076923076923	0.339657099387861
TCGA-04-1357-01A-01W-0492-08	mixed	0.385106382978723	0.458468068112425
TCGA-04-1360-01A-01W-0492-08	AAS4	0.516867469879518	0.38145304376271
TCGA-04-1361-01A-01W-0492-08	mixed	0.663492063492064	0.314596504472816
TCGA-04-1361-01A-01W-0494-09	AAS1	0.422916666666667	0.281556632950616
TCGA-04-1362-01A-01W-0492-08	mixed	1.002	0.37216424079329
TCGA-04-1367-01A-01W-0492-08	mixed	1.01710526315789	0.445739051996522
TCGA-04-1369-01A-02D-1526-09	AAS1	0.640845070422535	0.434908581249606
TCGA-04-1371-01A-01D-0516-08	mixed	-0.0599999999999999	0.405803591844314
TCGA-04-1371-01A-01W-0492-08	AAS1	0.0249999999999999	0.503576658398186
TCGA-04-1516-01A-01D-1526-09	AAS1	0.548648648648649	0.342391572812798
TCGA-04-1542-01A-01W-0553-09	mixed	0.886	0.466049276019712
TCGA-04-1638-01A-01W-0639-09	mixed	0.479487179487179	0.445785567597961
TCGA-04-1644-01B-01D-1526-09	AAS1	1.825	0.468252718536847
TCGA-04-1646-01A-01W-0639-09	AAS1	-1.3	0.549292177887526
TCGA-04-1648-01A-01W-0639-09	AAS1	0.215909090909091	0.370485315621052
TCGA-04-1649-01A-01W-0639-09	mixed	0.341071428571428	0.482105271105736
TCGA-04-1651-01A-01W-0639-09	AAS1	0.5975	0.287974211775248
TCGA-04-1652-01A-01W-0639-09	mixed	0.491836734693878	0.330204213450534
TCGA-04-1655-01A-01W-0633-09	AAS1	0.184905660377358	0.423072794184735
TCGA-05-4244-01A-01D-1105-08	AAS1	1.07032258064516	0.343660930703769
TCGA-05-4249-01A-01D-1105-08	AAS1	1.04078947368421	0.394580168229763
TCGA-05-4250-01A-01D-1105-08	AAS1	0.817760617760617	0.395216391047758
TCGA-05-4382-01A-01D-1931-08	AAS1	0.968489795918368	0.354655946123882
TCGA-05-4384-01A-01D-1753-08	AAS1	-0.0606741573033708	0.381275553254029
TCGA-05-4389-01A-01D-1265-08	AAS1	0.725308641975309	0.438607929021507
TCGA-05-4390-01A-02D-1753-08	AAS1	0.786855670103093	0.375144863001695
TCGA-05-4395-01A-01D-1265-08	AAS1	0.891011235955056	0.439442140757223
TCGA-05-4396-01A-21D-1855-08	AAS1	0.945	0.373171568836894
TCGA-05-4397-01A-01D-1265-08	AAS1	0.741390728476821	0.444847801615232
TCGA-05-4398-01A-01D-1265-08	AAS1	0.97396694214876	0.40661855892363
TCGA-05-4402-01A-01D-1265-08	AAS5	0.577906976744186	0.640113019541763
TCGA-05-4403-01A-01D-1265-08	AAS1	1.30860215053763	0.456744576141738
TCGA-05-4405-01A-21D-1855-08	AAS1	0.589453125	0.391977417847088
TCGA-05-4410-01A-21D-1855-08	AAS1	0.949540078843627	0.348060997454812
TCGA-05-4415-01A-22D-1855-08	AAS1	0.7421768707483	0.412700496479038
TCGA-05-4417-01A-22D-1855-08	AAS1	0.449047619047619	0.338497389980731
TCGA-05-4418-01A-01D-1265-08	AAS1	0.791044776119403	0.326561348867232
TCGA-05-4420-01A-01D-1265-08	AAS1	0.914285714285714	0.368915643342373
TCGA-05-4422-01A-01D-1265-08	mixed	0.637037037037037	0.59674477741656
TCGA-05-4424-01A-22D-1855-08	AAS1	0.935	0.398140430719489
TCGA-05-4425-01A-01D-1753-08	AAS4	0.625925925925926	0.37152590685194
TCGA-05-4426-01A-01D-1265-08	mixed	0.363636363636364	0.547063652270246
TCGA-05-4427-01A-21D-1855-08	AAS1	0.643013698630137	0.364776848330293
TCGA-05-4430-01A-02D-1265-08	AAS1	0.814720812182741	0.365196264892448
TCGA-05-4432-01A-01D-1265-08	AAS1	0.663824289405685	0.368103667075925
TCGA-05-4433-01A-22D-1855-08	AAS3	1.38846153846154	0.439407182316102
TCGA-05-4434-01A-01D-1265-08	mixed	1.31111111111111	0.41171917186773
TCGA-05-5420-01A-01D-1625-08	AAS1	0.385185185185185	0.523997828868101
TCGA-05-5423-01A-01D-1625-08	AAS1	1.06422018348624	0.439537104792664
TCGA-05-5425-01A-02D-1625-08	AAS1	0.777692307692308	0.353519745469544
TCGA-05-5428-01A-01D-1625-08	AAS1	0.945769230769231	0.465137877141033
TCGA-05-5429-01A-01D-1625-08	AAS3	0.98	0.655893317664253
TCGA-05-5715-01A-01D-1625-08	AAS5	0.891025641025641	0.703419161591503
TCGA-06-0119-01A-08D-1490-08	AAS3	0.210204081632653	0.28130541301997
TCGA-06-0122-01A-01D-1490-08	AAS3	0.706122448979592	0.296983164934505
TCGA-06-0124-01A-01D-1490-08	AAS3	1.7078947368421	0.555906741765612
TCGA-06-0125-01A-01D-1490-08	AAS3	2.01627906976744	0.556760492051757
TCGA-06-0125-02A-11D-2280-08	AAS3	1.98571428571429	0.519558458967701
TCGA-06-0126-01A-01D-1490-08	AAS3	0.2875	0.425016415532302
TCGA-06-0128-01A-01D-1490-08	AAS4	1.86	0.514861290932693
TCGA-06-0129-01A-01D-1490-08	AAS3	0.273076923076923	0.532703836665047
TCGA-06-0130-01A-01D-1490-08	AAS3	1.275	0.492480429428151
TCGA-06-0132-01A-02D-1491-08	AAS3	0.8125	0.249916077264671
TCGA-06-0137-01A-01D-1490-08	AAS3	1.83829787234043	0.653862991764232
TCGA-06-0140-01A-01D-1490-08	AAS3	-0.55	0.533145127059619
TCGA-06-0141-01A-01D-1490-08	AAS4	1.47272727272727	0.377449924036927
TCGA-06-0145-01A-01D-1490-08	AAS3	1.45333333333333	0.541985807536383
TCGA-06-0145-01A-01W-0224-08	AAS3	0.835211267605634	0.401139687176299
TCGA-06-0151-01A-01D-1491-08	mixed	-0.364285714285714	0.575608580103146
TCGA-06-0152-01A-02D-1492-08	AAS3	0.439473684210526	0.518228273355339
TCGA-06-0152-01A-02W-0323-08	mixed	0.986666666666667	0.562413463923559
TCGA-06-0152-02A-01D-2280-08	AAS3	0.609302325581395	0.309355711225881
TCGA-06-0154-01A-03D-1491-08	AAS3	1.50243902439024	0.493807216530942
TCGA-06-0155-01B-01D-1492-08	AAS3	1.05531914893617	0.457073693652899
TCGA-06-0157-01A-01D-1491-08	AAS3	1.4125	0.47356219448693
TCGA-06-0158-01A-01D-1491-08	AAS3	-0.063888888888889	0.387083267945744
TCGA-06-0166-01A-01D-1491-08	AAS3	-0.1	0.475236115681708
TCGA-06-0168-01A-01D-1491-08	AAS3	0.904	0.44879254120604
TCGA-06-0169-01A-01D-1490-08	AAS3	-0.482352941176471	0.698521427800811
TCGA-06-0171-01A-02D-1491-08	AAS3	0.325	0.442088489209082
TCGA-06-0171-02A-11D-2280-08	AAS3	0.304761904761905	0.328876646325433
TCGA-06-0173-01A-01D-1491-08	AAS3	1.41851851851852	0.541532081273372
TCGA-06-0174-01A-01D-1491-08	AAS3	0.393877551020408	0.398930231055912
TCGA-06-0184-01A-01D-1491-08	AAS3	0.0575757575757577	0.569126515318497
TCGA-06-0185-01A-01D-1491-08	AAS3	0.730952380952381	0.597272955681405
TCGA-06-0185-01A-01W-0254-08	mixed	0.654545454545455	0.726945921206357
TCGA-06-0187-01A-01D-1491-08	AAS3	0.56551724137931	0.580857202284206
TCGA-06-0188-01A-01D-1491-08	AAS3	1.7875	0.472602626161015
TCGA-06-0189-01A-01D-1491-08	AAS3	-0.092857142857143	0.218585212184218
TCGA-06-0190-01A-01D-1491-08	AAS3	0.685365853658537	0.470184249277699
TCGA-06-0190-02A-01D-2280-08	mixed	0.233802816901408	0.403329539813962
TCGA-06-0192-01B-01D-1492-08	AAS3	0.402702702702703	0.394754318947652
TCGA-06-0195-01B-01D-1491-08	AAS3	1.01	0.52228790404605
TCGA-06-0209-01A-01D-1491-08	AAS3	1.08297872340425	0.450795361842431
TCGA-06-0210-01B-01D-1491-08	AAS3	1.03409090909091	0.370687313401531
TCGA-06-0210-02A-01D-2280-08	AAS3	0.885416666666667	0.341708360308224
TCGA-06-0211-01B-01D-1491-08	AAS3	0.875	0.429612930876771
TCGA-06-0211-02A-02D-2280-08	AAS3	0.922222222222222	0.53282212956263
TCGA-06-0213-01A-01D-1491-08	mixed	-0.00810810810810827	0.670698003726321
TCGA-06-0214-01A-02D-1491-08	AAS3	0.423809523809524	0.400393046103852
TCGA-06-0216-01B-01D-1492-08	AAS3	1.04736842105263	0.420180253808591
TCGA-06-0219-01A-01D-1491-08	AAS3	0.536666666666667	0.507011804373949
TCGA-06-0221-01A-01D-1491-08	AAS4	0.905263157894737	0.480288384545415
TCGA-06-0221-02A-11D-2280-08	AAS1	0.386666666666667	0.274869989396014
TCGA-06-0237-01A-02D-1491-08	AAS3	-0.933333333333333	0.445651823784632
TCGA-06-0238-01A-02D-1492-08	mixed	0.409090909090909	0.489343464836871
TCGA-06-0241-01A-02D-1491-08	AAS3	-0.236111111111111	0.4695882580426
TCGA-06-0644-01A-02D-1492-08	AAS3	0.402941176470588	0.385824781088971
TCGA-06-0645-01A-01D-1492-08	AAS3	1.00731707317073	0.373309657613536
TCGA-06-0646-01A-01D-1492-08	AAS3	0.726086956521739	0.346464516437617
TCGA-06-0648-01A-01D-1492-08	AAS3	-0.0948717948717948	0.463822862193334
TCGA-06-0648-01A-01W-0323-08	AAS3	-0.197142857142857	0.540987091850617
TCGA-06-0649-01B-01D-1492-08	mixed	0.0907692307692308	0.432464323760205
TCGA-06-0649-01B-01W-0348-08	mixed	0.438709677419355	0.407984893235429
TCGA-06-0650-01A-02D-1696-08	AAS3	0.503703703703704	0.22895977158624
TCGA-06-0686-01A-01D-1492-08	AAS4	0.629268292682927	0.348688849308363
TCGA-06-0686-01A-01W-0348-08	mixed	0.830232558139535	0.402231189888149
TCGA-06-0743-01A-01D-1492-08	mixed	1.09193548387097	0.408229971250598
TCGA-06-0744-01A-01D-1492-08	AAS3	0.435294117647059	0.474843276575719
TCGA-06-0744-01A-01W-0348-08	AAS3	0.425	0.421170207007174
TCGA-06-0745-01A-01D-1492-08	mixed	-0.185294117647059	0.38486807876994
TCGA-06-0745-01A-01W-0348-08	AAS5	-0.0516129032258064	0.425022221731631
TCGA-06-0747-01A-01D-1492-08	mixed	0.00799999999999993	0.407210563457577
TCGA-06-0747-01A-01W-0348-08	mixed	-0.315909090909091	0.373289343597853
TCGA-06-0749-01A-01D-1492-08	AAS3	0.585294117647059	0.386022258798993
TCGA-06-0749-01A-01W-0348-08	AAS3	0.182222222222222	0.389314874283361
TCGA-06-0750-01A-01D-1492-08	AAS3	1.11379310344828	0.583111232922602
TCGA-06-0875-01A-01D-1492-08	AAS3	1.86170212765957	0.51001578166996
TCGA-06-0875-01A-01W-0424-08	AAS3	1.5225	0.475715676123921
TCGA-06-0876-01A-01D-1492-08	mixed	0.341463414634146	0.447180438290878
TCGA-06-0876-01A-01W-0424-08	mixed	0.2025	0.45833430579853
TCGA-06-0877-01A-01D-1492-08	AAS3	0.991489361702127	0.355459461307614
TCGA-06-0877-01A-01W-0424-08	AAS2	1.14426229508197	0.409407600502643
TCGA-06-0878-01A-01D-1492-08	mixed	-0.589655172413793	0.451520550425345
TCGA-06-0878-01A-01W-0424-08	mixed	-0.580645161290322	0.586497423239187
TCGA-06-0879-01A-01D-1492-08	mixed	0.271052631578947	0.268047917514745
TCGA-06-0879-01A-01W-0424-08	mixed	0.488571428571428	0.348018578826461
TCGA-06-0881-01A-02D-1492-08	AAS3	0.6	0.184666626354954
TCGA-06-0881-01A-02W-0424-08	AAS2	0.52	0.67619997190353
TCGA-06-0882-01A-01D-1492-08	AAS3	0.226086956521739	0.332039987438769
TCGA-06-0882-01A-01W-0424-08	mixed	0.284615384615385	0.2552649219567
TCGA-06-0939-01A-01D-1353-08	AAS3	1.2	0.421417865570175
TCGA-06-1084-01A-01W-0611-08	mixed	0.347457627118644	0.343534856483395
TCGA-06-1087-01A-02W-0611-08	mixed	0.247368421052632	0.339686983234834
TCGA-06-1800-01A-01W-0643-08	AAS3	0.77	0.420611888901012
TCGA-06-1804-01A-01D-1696-08	AAS3	0.790196078431373	0.510712735182247
TCGA-06-1806-01A-02D-1845-08	AAS4	0.664285714285714	0.508725317235958
TCGA-06-2557-01A-01D-1494-08	mixed	0.409677419354839	0.463305525884804
TCGA-06-2558-01A-01D-1494-08	mixed	1.248	0.529140051417294
TCGA-06-2558-01A-01W-0837-08	mixed	1.0078125	0.586596280935596
TCGA-06-2559-01A-01D-1494-08	AAS3	1.02702702702703	0.484816226207945
TCGA-06-2559-01A-01W-0837-08	AAS3	0.814634146341463	0.510655165785425
TCGA-06-2561-01A-02D-1494-08	AAS3	0.354545454545454	0.409296293506225
TCGA-06-2561-01A-02W-0837-08	mixed	0.211428571428572	0.319641354276792
TCGA-06-2562-01A-01D-1494-08	AAS3	0.0972972972972973	0.295720314942568
TCGA-06-2562-01A-01W-0837-08	mixed	0.225454545454546	0.276086026573251
TCGA-06-2563-01A-01D-1494-08	AAS3	0.703703703703704	0.401441950061322
TCGA-06-2563-01A-01W-0837-08	AAS3	0.668421052631579	0.383490326135492
TCGA-06-2564-01A-01D-1494-08	AAS3	1.12380952380952	0.424159715718548
TCGA-06-2565-01A-01D-1494-08	AAS3	0.451428571428571	0.424045101056725
TCGA-06-2567-01A-01D-1494-08	AAS3	0.520588235294118	0.471354431902498
TCGA-06-2567-01A-01W-0837-08	mixed	0.453061224489796	0.41125964798549
TCGA-06-2569-01A-01D-1494-08	mixed	0.579166666666667	0.373596422173401
TCGA-06-2569-01A-01W-0837-08	mixed	0.880769230769231	0.386799105342912
TCGA-06-2570-01A-01D-1495-08	mixed	0.421739130434783	0.579503804781281
TCGA-06-5408-01A-01D-1696-08	AAS3	0.578125	0.344601415920232
TCGA-06-5410-01A-01D-1696-08	AAS4	0.0909090909090909	0.280880548839031
TCGA-06-5411-01A-01D-1696-08	mixed	-0.677272727272727	0.231347431051711
TCGA-06-5412-01A-01D-1696-08	AAS3	1.66969696969697	0.527962736591959
TCGA-06-5413-01A-01D-1696-08	AAS3	0.878787878787879	0.427901381517664
TCGA-06-5414-01A-01D-1486-08	AAS3	1.08947368421053	0.374826908865718
TCGA-06-5415-01A-01D-1486-08	AAS3	0.907142857142857	0.467432368482856
TCGA-06-5416-01A-01D-1486-08	mixed	1.07833866453419	0.520846037748108
TCGA-06-5417-01A-01D-1486-08	mixed	1.04166666666667	0.509279903917384
TCGA-06-5418-01A-01D-1486-08	AAS3	2.97272727272727	0.496032603540513
TCGA-06-5856-01A-01D-1696-08	AAS4	-0.840909090909091	0.350537547677055
TCGA-06-5858-01A-01D-1696-08	AAS3	1.89430894308943	0.5355011317041
TCGA-06-5859-01A-01D-1696-08	AAS3	0.953125	0.371997570030374
TCGA-06-6388-01A-12D-1845-08	AAS3	1.16428571428571	0.506454432272132
TCGA-06-6389-01A-11D-1696-08	AAS2	0.442307692307692	0.242497764132767
TCGA-06-6390-01A-11D-1696-08	AAS4	0.52	0.443241283772644
TCGA-06-6391-01A-11D-1696-08	mixed	0.522	0.478602033793394
TCGA-06-6693-01A-11D-1845-08	AAS4	-0.56875	0.280325192144954
TCGA-06-6694-01A-12D-1845-08	mixed	0.9	0.560734042131438
TCGA-06-6695-01A-11D-1845-08	AAS3	0.381081081081081	0.568115856730986
TCGA-06-6697-01A-11D-1845-08	mixed	1.368	0.463052980881399
TCGA-06-6698-01A-11D-1845-08	AAS3	0.533333333333333	0.458256493031687
TCGA-06-6699-01A-11D-1845-08	AAS3	0.413043478260869	0.487948253380853
TCGA-06-6700-01A-12D-1845-08	AAS3	0.709090909090909	0.600504502205774
TCGA-06-6701-01A-11D-1845-08	AAS4	0.957142857142857	0.3406317613868
TCGA-06-A5U0-01A-11D-A33T-08	AAS3	-0.357142857142857	0.3794766977207
TCGA-06-A5U1-01A-11D-A33T-08	AAS3	0.765853658536585	0.297170124387939
TCGA-06-A6S0-01A-11D-A33T-08	AAS3	0.85	0.639729647510539
TCGA-06-A6S1-01A-11D-A33T-08	mixed	0.87741935483871	0.32172263606593
TCGA-06-A7TK-01A-21D-A391-08	AAS3	1.1	0.467697506178345
TCGA-06-A7TL-01A-11D-A391-08	mixed	-0.0823529411764709	0.531151907950592
TCGA-09-0365-01A-02W-0371-08	AAS3	0.851351351351351	0.513534203175767
TCGA-09-0365-01A-02W-0372-09	AAS3	0.912121212121212	0.45732496318499
TCGA-09-0366-01A-01W-0372-09	mixed	0.0227272727272726	0.432474188811892
TCGA-09-0369-01A-01W-0371-08	mixed	0.227272727272727	0.44179501515636
TCGA-09-0369-01A-01W-0372-09	mixed	0.283050847457627	0.412901335150808
TCGA-09-1670-01A-01W-0633-09	AAS3	0.580952380952381	0.438645336537202
TCGA-09-1672-01A-01W-0633-09	AAS1	2.06153846153846	0.233210524612908
TCGA-09-1673-01A-01W-0633-09	mixed	0.854545454545455	0.486718922101354
TCGA-09-1674-01A-01W-0633-09	mixed	0.417857142857143	0.51902267559375
TCGA-09-1675-01B-01W-0633-09	AAS1	0.461702127659575	0.288341436998927
TCGA-09-2043-01A-01W-0799-08	AAS4	-0.252941176470588	0.229501960471069
TCGA-09-2044-01B-01D-0704-01	AAS4	0.0304347826086956	0.162823061726228
TCGA-09-2044-01B-01W-0799-08	mixed	0.538157894736842	0.274004183473756
TCGA-09-2045-01A-01W-0799-08	mixed	-2.77555756156289e-17	0.450445227318147
TCGA-09-2049-01D-01W-0799-08	mixed	0.425	0.274037590257226
TCGA-09-2050-01A-01W-0799-08	AAS4	0.102941176470588	0.345159908628872
TCGA-09-2051-01A-01W-0799-08	AAS1	0.418181818181818	0.459894882332365
TCGA-09-2053-01C-01W-0722-08	mixed	-0.221428571428572	0.458066575158459
TCGA-09-2055-01B-01W-0799-08	mixed	0.484057971014493	0.471131328934888
TCGA-09-2056-01B-01W-0722-08	AAS4	0.428985507246377	0.446161230015628
TCGA-10-0926-01A-01W-0420-08	AAS4	0.266666666666667	0.409977217884371
TCGA-10-0930-01A-02W-0420-08	AAS4	0.21078431372549	0.371902032425263
TCGA-10-0930-01A-02W-0421-09	AAS4	0.228846153846154	0.377318271618618
TCGA-10-0931-01A-01D-0399-01	AAS4	0.00869565217391306	0.275368179178203
TCGA-10-0931-01A-01W-0420-08	mixed	0.166666666666667	0.254419498660215
TCGA-10-0933-01A-01W-0420-08	mixed	0.86578947368421	0.525305973676722
TCGA-10-0933-01A-01W-0421-09	mixed	1.25294117647059	0.55582011128367
TCGA-10-0934-01A-02D-0399-01	AAS3	2.33333333333333	0.497587146434564
TCGA-10-0934-01A-02W-0420-08	AAS2	1.97272727272727	0.638902421570078
TCGA-10-0935-01A-03W-0420-08	AAS4	-0.0885714285714288	0.45966419868425
TCGA-10-0935-01A-03W-0421-09	AAS4	-0.308108108108108	0.488859382661987
TCGA-12-0615-01A-01D-1492-08	AAS3	0.554545454545454	0.420761531274074
TCGA-12-0616-01A-01D-1492-08	AAS3	1.172	0.363747666723667
TCGA-12-0618-01A-01D-1492-08	AAS3	0.630769230769231	0.341471142316475
TCGA-12-0619-01A-01D-1492-08	AAS3	1.8025641025641	0.584381693877179
TCGA-12-0656-01A-03W-0348-08	AAS3	1.56333333333333	0.76633507047964
TCGA-12-0657-01A-01W-0348-08	mixed	0.797674418604651	0.427651767386241
TCGA-12-0662-01A-01W-0348-08	mixed	1.905	0.598315209913044
TCGA-12-0670-01B-01W-0424-08	AAS3	0.725714285714286	0.549703338986433
TCGA-12-0688-01A-02D-1492-08	mixed	1.07	0.708979805038442
TCGA-12-0691-01A-01W-0348-08	mixed	0.242222222222222	0.403298738573957
TCGA-12-0692-01A-01D-1492-08	AAS3	1.67209302325581	0.588017447741013
TCGA-12-0692-01A-01W-0348-08	AAS3	0.954545454545454	0.422247227677078
TCGA-12-0707-01A-01W-0348-08	AAS3	0.412	0.536185629537451
TCGA-12-0773-01A-01W-0348-08	AAS1	1.6125	0.498632902666539
TCGA-12-0775-01A-01W-0348-08	mixed	0.551428571428571	0.40943801798977
TCGA-12-0818-01A-01W-0424-08	AAS1	1.03125	0.323421632917805
TCGA-12-0819-01A-01W-0424-08	AAS3	1.346875	0.377091450375509
TCGA-12-0820-01A-01W-0424-08	mixed	0.886666666666667	0.471790225588943
TCGA-12-0821-01A-01D-1492-08	AAS3	0.665625	0.399575186465344
TCGA-12-0821-01A-01W-0424-08	AAS3	-0.270588235294118	0.321741644971526
TCGA-12-0826-01A-01W-0424-08	AAS3	1.15151515151515	0.452726730758796
TCGA-12-0827-01A-01W-0424-08	mixed	0.790909090909091	0.543808976882219
TCGA-12-0829-01A-01W-0424-08	mixed	0.961052631578947	0.504078410356992
TCGA-12-1088-01A-01W-0611-08	AAS1	0.658974358974359	0.293049867841972
TCGA-12-1089-01A-01W-0611-08	mixed	0.370833333333333	0.394955971060857
TCGA-12-1092-01B-01W-0611-08	AAS3	1.30294117647059	0.526696490737806
TCGA-12-1093-01A-01W-0611-08	AAS3	0.96	0.42198636928307
TCGA-12-1597-01B-01D-1495-08	AAS3	1.37560975609756	0.421210232477693
TCGA-12-1597-01B-01W-0922-08	mixed	1.3975	0.506688651592183
TCGA-12-1598-01A-01W-0643-08	mixed	0.323913043478261	0.376733806618619
TCGA-12-1599-01A-01W-0643-08	AAS3	0.941666666666666	0.372593834110826
TCGA-12-1600-01A-01W-0643-08	AAS3	1.20243902439024	0.44367065663183
TCGA-12-1602-01A-01W-0643-08	AAS3	0.861290322580645	0.51906628605283
TCGA-12-3644-01A-01W-0922-08	AAS3	1.040625	0.473956662431777
TCGA-12-3646-01A-01W-0922-08	AAS3	0.8	0.421471819872327
TCGA-12-3648-01A-01W-0922-08	AAS3	-0.378125	0.306830968689394
TCGA-12-3649-01A-01D-1495-08	AAS3	0.972131147540984	0.41632651658933
TCGA-12-3649-01A-01W-0922-08	AAS3	0.5546875	0.443633600890281
TCGA-12-3650-01A-01D-1495-08	AAS3	1.003125	0.480327159608879
TCGA-12-3650-01A-01W-0922-08	AAS3	1.003125	0.480327159608879
TCGA-12-3651-01A-01W-0922-08	mixed	0.831944444444444	0.437151142768198
TCGA-12-3652-01A-01D-1495-08	AAS3	1.445	0.488748060973812
TCGA-12-3652-01A-01W-0922-08	AAS3	1.45384615384615	0.425110510786967
TCGA-12-3653-01A-01D-1495-08	AAS3	0.531818181818182	0.499770461908778
TCGA-12-3653-01A-01W-0922-08	AAS3	0.433333333333333	0.523569055333005
TCGA-12-5295-01A-01D-1486-08	mixed	0.147058823529412	0.375482802856873
TCGA-12-5299-01A-02D-1486-08	AAS3	1.53	0.386567610141431
TCGA-12-5301-01A-01D-1486-08	AAS3	1.1625	0.428874636637565
TCGA-13-0723-01A-02W-0372-09	mixed	0.0352941176470588	0.500919340793833
TCGA-13-0724-01A-01W-0372-09	mixed	0.964285714285714	0.645821620153773
TCGA-13-0726-01A-01W-0371-08	mixed	0.482352941176471	0.623836393604728
TCGA-13-0751-01A-01D-0446-08	mixed	0.574193548387097	0.395886303286875
TCGA-13-0755-01A-01W-0371-08	mixed	0.382191780821918	0.512986185897566
TCGA-13-0755-01A-01W-0372-09	mixed	0.534666666666667	0.484345819088393
TCGA-13-0757-01A-01D-0356-01	mixed	1.27741935483871	0.514558416018568
TCGA-13-0760-01A-01W-0371-08	mixed	0.0456692913385827	0.368390614456513
TCGA-13-0760-01A-01W-0372-09	AAS1	0.078125	0.365742977364277
TCGA-13-0764-01A-03W-0371-08	AAS1	1.32307692307692	0.321393066417159
TCGA-13-0765-01A-01W-0372-09	AAS4	0.957142857142857	0.154569619840567
TCGA-13-0791-01A-01W-0371-08	mixed	0.240983606557377	0.493013704114096
TCGA-13-0791-01A-01W-0372-09	mixed	0.541666666666667	0.469495073220757
TCGA-13-0795-01A-01W-0371-08	mixed	0.535087719298246	0.476714584889266
TCGA-13-0795-01A-01W-0372-09	mixed	0.807272727272727	0.495648935088434
TCGA-13-0800-01A-01W-0371-08	mixed	1.35918367346939	0.455104929838473
TCGA-13-0800-01A-01W-0372-09	mixed	1.5093023255814	0.493231277672047
TCGA-13-0804-01A-01W-0371-08	AAS1	0.724	0.517400450217113
TCGA-13-0804-01A-01W-0372-09	AAS1	0.633333333333333	0.455711725501069
TCGA-13-0805-01A-01W-0371-08	mixed	0.484615384615385	0.53597579421878
TCGA-13-0807-01B-02W-0420-08	AAS2	0.150806451612903	0.538090620949977
TCGA-13-0807-01B-02W-0421-09	AAS2	0.31858407079646	0.518109534272723
TCGA-13-0883-01A-02W-0420-08	AAS1	-0.0508196721311475	0.484731426530906
TCGA-13-0884-01B-01W-0492-08	mixed	0.614864864864865	0.452713863706278
TCGA-13-0884-01B-01W-0494-09	mixed	0.741891891891892	0.436791279278889
TCGA-13-0886-01A-01W-0420-08	mixed	0.115714285714286	0.379896914120543
TCGA-13-0887-01A-01W-0420-08	mixed	0.179347826086956	0.349732345051816
TCGA-13-0887-01A-01W-0421-09	mixed	0.341975308641975	0.407683175016412
TCGA-13-0888-01A-01W-0420-08	mixed	0.773170731707317	0.366398833536669
TCGA-13-0890-01A-01W-0420-08	AAS4	0.870212765957446	0.34874993030927
TCGA-13-0890-01A-01W-0421-09	AAS4	0.818367346938775	0.374066640530813
TCGA-13-0891-01A-01W-0420-08	AAS5	0.7875	0.835601593764015
TCGA-13-0893-01B-01W-0494-09	AAS1	-0.259701492537313	0.348210067019253
TCGA-13-0894-01B-01W-0492-08	AAS4	0.383050847457627	0.302127828434893
TCGA-13-0894-01B-01W-0494-09	AAS1	0.573214285714286	0.283750518626128
TCGA-13-0897-01A-01W-0420-08	AAS4	-0.502857142857143	0.40679664890336
TCGA-13-0897-01A-01W-0421-09	AAS4	-0.63125	0.351289055205897
TCGA-13-0899-01A-01W-0420-08	AAS2	1.35294117647059	0.265633551424305
TCGA-13-0903-01A-01W-0420-08	AAS2	0.74375	0.435120158575616
TCGA-13-0903-01A-01W-0421-09	AAS2	0.797333333333334	0.4628090351467
TCGA-13-0904-01A-02W-0420-08	AAS4	0.491358024691358	0.456283761050877
TCGA-13-0905-01B-01W-0492-08	mixed	0.343859649122807	0.490119111597699
TCGA-13-0910-01A-01W-0420-08	mixed	0.9375	0.355196001436553
TCGA-13-0910-01A-01W-0421-09	AAS1	1.01142857142857	0.355818120076783
TCGA-13-0911-01A-01W-0420-08	AAS4	-0.783333333333333	0.446000024268638
TCGA-13-0912-01A-01W-0420-08	mixed	1.05833333333333	0.582863107274278
TCGA-13-0912-01A-01W-0421-09	mixed	1.37407407407407	0.555082636088468
TCGA-13-0913-01A-01W-0420-08	AAS4	-0.169014084507042	0.469328524938386
TCGA-13-0916-01A-01W-0420-08	AAS1	1.13392857142857	0.529037623782613
TCGA-13-0920-01A-01W-0420-08	AAS1	0.170491803278688	0.352013054513819
TCGA-13-0920-01A-01W-0421-09	AAS1	0.326315789473684	0.367573954908699
TCGA-13-0921-01A-01W-0420-08	AAS1	0.75	0.463596173505294
TCGA-13-0923-01A-01W-0420-08	mixed	0.725547445255474	0.424370510635459
TCGA-13-0924-01A-01W-0421-09	AAS4	0.1	0.439040204858844
TCGA-13-1403-01A-01W-0492-08	mixed	0.7525	0.304601297894984
TCGA-13-1403-01A-01W-0494-09	mixed	0.479487179487179	0.338023242762283
TCGA-13-1404-01A-01W-0494-09	mixed	-0.364102564102564	0.325431258040232
TCGA-13-1405-01A-01W-0494-09	AAS1	0.335294117647059	0.56648005461637
TCGA-13-1411-01A-01W-0492-08	AAS1	1.00294117647059	0.181118878604342
TCGA-13-1411-01A-01W-0494-09	AAS1	1.184375	0.192424959365402
TCGA-13-1412-01A-01W-0492-08	AAS1	0.0115384615384616	0.350839237102306
TCGA-13-1412-01A-01W-0494-09	AAS1	0.0857142857142857	0.340512436297342
TCGA-13-1477-01A-01D-0472-01	mixed	0.54757281553398	0.412421158100896
TCGA-13-1481-01A-01W-0549-09	mixed	0.30506329113924	0.4954423908432
TCGA-13-1482-01A-01W-0549-09	AAS1	0.708108108108108	0.542959528172537
TCGA-13-1483-01A-01W-0549-09	mixed	0.33859649122807	0.392393521540339
TCGA-13-1484-01A-01W-0545-08	mixed	-0.11875	0.54264247106468
TCGA-13-1487-01A-01D-0472-01	mixed	0.263636363636364	0.575705151172895
TCGA-13-1487-01A-01W-0545-08	AAS4	-0.38235294117647	0.479345930515727
TCGA-13-1488-01A-01W-0549-09	mixed	0.158407079646018	0.489168254528104
TCGA-13-1489-01A-01W-0549-09	AAS1	1.17045454545455	0.374578584806885
TCGA-13-1491-01A-01W-0549-09	mixed	0.328571428571429	0.548658377107806
TCGA-13-1492-01A-01D-0472-01	mixed	-0.497058823529412	0.677953726212802
TCGA-13-1492-01A-01W-0545-08	AAS3	1.69	0.4999540270644
TCGA-13-1494-01A-01W-0545-08	AAS1	0.37906976744186	0.236169755515875
TCGA-13-1495-01A-01W-0545-08	mixed	0.342857142857143	0.439210919174184
TCGA-13-1496-01A-01W-0545-08	mixed	1.31555555555556	0.385160393267632
TCGA-13-1497-01A-01W-0549-09	AAS1	1.07685185185185	0.331357188383733
TCGA-13-1498-01A-01W-0549-09	AAS4	-0.118823529411765	0.396044699988083
TCGA-13-1499-01A-01W-0549-09	mixed	1.06538461538462	0.440537468432312
TCGA-13-1500-01A-01D-0472-01	mixed	0.111764705882353	0.401054957223879
TCGA-13-1501-01A-01W-0545-08	AAS4	0.413114754098361	0.403859621253514
TCGA-13-1504-01A-01W-0545-08	mixed	0.512903225806452	0.355770220924008
TCGA-13-1505-01A-01D-0472-01	mixed	0.627083333333333	0.364393227927579
TCGA-13-1505-01A-01W-0545-08	AAS1	-0.522222222222222	0.454616623776125
TCGA-13-1506-01A-01W-0549-09	AAS2	1.06	0.499850850364534
TCGA-13-1507-01A-01W-0549-09	AAS4	0.92463768115942	0.452676856630338
TCGA-13-1509-01A-01W-0549-09	mixed	0.452380952380952	0.452983890893098
TCGA-13-1510-01A-02D-0472-01	mixed	0.544047619047619	0.425283213312113
TCGA-13-1512-01A-01W-0545-08	AAS4	0.407142857142857	0.412512028924991
TCGA-13-2057-01A-02D-1526-09	AAS4	0.302919708029197	0.430058054582213
TCGA-13-2059-01A-01D-1526-09	AAS1	0.514492753623188	0.417566667083221
TCGA-13-2060-01A-01W-0799-08	mixed	0.994594594594595	0.595327503078235
TCGA-13-2061-01A-01D-1526-09	AAS1	-0.0620689655172413	0.44744069127337
TCGA-13-2065-01A-01D-1526-09	AAS1	-0.6125	0.42335002846494
TCGA-13-2071-01A-02D-1526-09	mixed	0.297222222222222	0.32164462297243
TCGA-13-A5FT-01A-11D-A403-09	AAS4	0.810714285714286	0.289995775344187
TCGA-13-A5FU-01A-11D-A403-09	mixed	0.685416666666667	0.399676040157129
TCGA-14-0736-01A-01D-2280-08	AAS3	0.941463414634147	0.487817229637624
TCGA-14-0736-02A-01D-2280-08	AAS3	0.773076923076923	0.385890684548795
TCGA-14-0740-01B-01D-1845-08	mixed	0.5	0.365621513783806
TCGA-14-0781-01B-01D-1696-08	AAS3	0.205263157894737	0.430728111756672
TCGA-14-0786-01B-01D-1492-08	AAS3	0.939130434782609	0.570622779321383
TCGA-14-0787-01A-01D-1492-08	AAS3	0.643478260869565	0.642936547873353
TCGA-14-0789-01A-01D-1492-08	AAS3	0.645	0.647463741111896
TCGA-14-0789-01A-01W-0424-08	AAS3	0.613333333333333	0.514335888311839
TCGA-14-0790-01B-01D-1494-08	AAS3	0.4	0.437326425468101
TCGA-14-0790-01B-01W-0837-08	AAS3	0.33	0.426393264831398
TCGA-14-0812-01B-01W-0643-08	AAS1	1.44444444444444	0.441935862131348
TCGA-14-0813-01A-01D-1492-08	mixed	0.346969696969697	0.452755857755389
TCGA-14-0817-01A-01D-1492-08	AAS3	1.19782608695652	0.45127853136987
TCGA-14-0862-01B-01D-1845-08	AAS3	0.272413793103448	0.319930877749144
TCGA-14-0865-01B-01W-0643-08	AAS3	1.19444444444444	0.336675837274039
TCGA-14-0871-01A-01D-1492-08	AAS4	0.202564102564102	0.350438177245481
TCGA-14-0871-01A-01W-0424-08	AAS1	0.0324999999999999	0.43589677748111
TCGA-14-1034-01A-01D-1492-08	AAS3	0.818867924528302	0.434586011279452
TCGA-14-1034-02B-01D-2280-08	AAS3	0.552941176470588	0.451585168892365
TCGA-14-1037-01A-01W-0643-08	AAS3	0.565714285714286	0.546348832070728
TCGA-14-1043-01B-11D-1845-08	AAS4	1.14166666666667	0.338583198896951
TCGA-14-1395-01B-11D-1845-08	AAS3	1.49032258064516	0.364709735802618
TCGA-14-1396-01A-01W-0611-08	mixed	-0.0065420560747663	0.351957172503076
TCGA-14-1450-01B-01D-1845-08	AAS3	0.119047619047619	0.626112647413919
TCGA-14-1451-01A-01W-0611-08	AAS3	2.36111111111111	0.558995583382562
TCGA-14-1453-01A-01W-0611-08	AAS3	1.38809523809524	0.496324995373507
TCGA-14-1455-01A-01W-0643-08	mixed	0.269047619047619	0.528122359340555
TCGA-14-1456-01B-01D-1494-08	AAS4	1.01904761904762	0.494926279537577
TCGA-14-1795-01A-01W-0643-08	AAS2	0.999107142857143	0.487199922430761
TCGA-14-1821-01A-01W-0643-08	AAS4	0.930769230769231	0.384591670842077
TCGA-14-1823-01A-01D-1494-08	mixed	1.20232558139535	0.517228612755447
TCGA-14-1823-01A-01W-0643-08	AAS1	0.703333333333333	0.536299767580317
TCGA-14-1825-01A-01D-1494-08	mixed	-0.176923076923077	0.430352168321409
TCGA-14-1825-01A-01W-0643-08	AAS1	0.607017543859649	0.28696283151585
TCGA-14-1827-01A-01W-0643-08	AAS3	2.05454545454545	0.362214496799224
TCGA-14-1829-01A-01D-1494-08	AAS3	0.633333333333333	0.391196031910067
TCGA-14-1829-01A-01W-0643-08	AAS3	0.425	0.572520240354866
TCGA-14-2554-01A-01D-1494-08	AAS3	0.764	0.489758829292133
TCGA-14-2554-01A-01W-0837-08	AAS3	0.573076923076923	0.490697652021776
TCGA-14-3476-01B-01D-1353-08	AAS3	1.14878048780488	0.486398681527399
TCGA-14-3477-01A-01W-0922-08	AAS4	-0.210714285714286	0.360219795955507
TCGA-14-4157-01A-01D-1353-08	AAS3	0.834782608695652	0.512215372678514
TCGA-15-0742-01A-01D-1492-08	AAS3	-0.133333333333333	0.591421667280386
TCGA-15-0742-01A-01W-0348-08	AAS3	-0.244444444444444	0.608746024056725
TCGA-15-1446-01A-01W-0611-08	AAS1	0.39622641509434	0.421936423280645
TCGA-16-0846-01A-01D-1492-08	mixed	1.15918367346939	0.332641880977358
TCGA-16-0846-01A-01W-0424-08	mixed	0.777777777777778	0.284416726724929
TCGA-16-0848-01A-01D-1492-08	AAS3	1.38474576271186	0.619465951098909
TCGA-16-0848-01A-01W-0424-08	AAS3	1.39944751381215	0.620385700697625
TCGA-16-0849-01A-01W-0424-08	mixed	1.07142857142857	0.398269024765068
TCGA-16-0850-01A-01W-0424-08	AAS3	0.86	0.315219321788455
TCGA-16-0861-01A-01D-1492-08	mixed	0.247368421052632	0.292613337768615
TCGA-16-0861-01A-01W-0424-08	mixed	0.727777777777778	0.336621725741108
TCGA-16-1045-01B-01D-1492-08	AAS3	0.395744680851064	0.384873763236236
TCGA-16-1045-01B-01W-0611-08	mixed	0.0857142857142857	0.313414173934895
TCGA-16-1048-01B-01D-1353-08	AAS3	1.26818181818182	0.321864781024877
TCGA-16-1460-01A-01W-0643-08	mixed	0.0435897435897435	0.362781453925444
TCGA-17-Z000-01A-01W-0746-08	AAS1	0.584883720930233	0.322003934695496
TCGA-17-Z001-01A-01W-0746-08	AAS1	1.11159420289855	0.321710917007605
TCGA-17-Z003-01A-01W-0746-08	AAS1	0.846385542168675	0.411420700511058
TCGA-17-Z004-01A-01W-0746-08	AAS4	-1.99166666666667	0.343661348887476
TCGA-17-Z005-01A-01W-0746-08	AAS1	0.0571428571428572	0.39657828126298
TCGA-17-Z007-01A-01W-0746-08	mixed	0.571739130434783	0.516356994650009
TCGA-17-Z009-01A-01W-0746-08	AAS1	1.50333333333333	0.27892183847547
TCGA-17-Z010-01A-01W-0746-08	AAS1	1.06065573770492	0.405525922641504
TCGA-17-Z011-01A-01W-0746-08	AAS1	1.49459459459459	0.328467147121216
TCGA-17-Z013-01A-01W-0746-08	AAS1	2.27352941176471	0.442951142847745
TCGA-17-Z015-01A-01W-0746-08	AAS1	0.933692722371968	0.406328315124502
TCGA-17-Z016-01A-01W-0746-08	AAS1	0.287793427230047	0.34008254809856
TCGA-17-Z017-01A-01W-0746-08	AAS1	0.604819277108434	0.367668013047465
TCGA-17-Z018-01A-01W-0746-08	AAS1	0.760227272727273	0.437052560942925
TCGA-17-Z020-01A-01W-0746-08	AAS1	0.946913580246913	0.294052181727671
TCGA-17-Z021-01A-01W-0746-08	AAS1	0.632911392405063	0.354890202097557
TCGA-17-Z022-01A-01W-0746-08	AAS1	0.732077625570776	0.390214576531199
TCGA-17-Z023-01A-01W-0746-08	AAS1	0.892387543252595	0.358270127487194
TCGA-17-Z025-01A-01W-0746-08	AAS1	1.08554913294798	0.404446164818405
TCGA-17-Z026-01A-01W-0746-08	AAS5	0.772188449848024	0.525480830929475
TCGA-17-Z027-01A-01W-0746-08	mixed	0.107462686567164	0.365942124136089
TCGA-17-Z028-01A-01W-0746-08	AAS1	0.999096385542169	0.442785143413951
TCGA-17-Z030-01A-01W-0746-08	AAS1	1.01880108991826	0.334851509890388
TCGA-17-Z031-01A-01W-0746-08	AAS1	0.708157099697885	0.359526505332994
TCGA-17-Z032-01A-01W-0746-08	mixed	0.825714285714286	0.321941213320237
TCGA-17-Z033-01A-01W-0746-08	AAS1	0.972268907563025	0.406832660770456
TCGA-17-Z036-01A-01W-0746-08	AAS1	0.710714285714286	0.33283762585785
TCGA-17-Z037-01A-01W-0746-08	AAS3	0.709375	0.473761417919365
TCGA-17-Z041-01A-01W-0746-08	AAS1	-0.293939393939394	0.461743992311345
TCGA-17-Z042-01A-01W-0746-08	AAS1	0.633841463414634	0.369646457174863
TCGA-17-Z043-01A-01W-0746-08	AAS1	0.452205882352941	0.437531260256917
TCGA-17-Z044-01A-01W-0746-08	AAS1	0.775	0.419792302304319
TCGA-17-Z045-01A-01W-0746-08	AAS1	0.783511777301927	0.309514978146651
TCGA-17-Z047-01A-01W-0747-08	AAS4	-0.636363636363636	0.55371393560149
TCGA-17-Z048-01A-01W-0746-08	AAS5	1.62	0.27477371223584
TCGA-17-Z049-01A-01W-0746-08	AAS1	1.03609467455621	0.378220496715292
TCGA-17-Z050-01A-01W-0747-08	AAS1	0.38695652173913	0.345466723897722
TCGA-17-Z051-01A-01W-0747-08	AAS1	0.878723404255319	0.370276137133591
TCGA-17-Z052-01A-01W-0747-08	AAS1	0.814606741573034	0.359946329772496
TCGA-17-Z053-01A-01W-0747-08	AAS1	0.370063694267516	0.418993789376735
TCGA-17-Z055-01A-01W-0747-08	AAS1	0.734965034965035	0.331537242584583
TCGA-17-Z056-01A-01W-0747-08	AAS1	0.731626506024097	0.399548455363307
TCGA-17-Z057-01A-01W-0747-08	AAS5	0.771024734982332	0.530314925728575
TCGA-17-Z058-01A-01W-0747-08	AAS1	0.624	0.413977174338251
TCGA-17-Z059-01A-01W-0747-08	AAS1	0.774336283185841	0.490813751572308
TCGA-17-Z061-01A-01W-0747-08	AAS1	0.333613445378151	0.412872965815728
TCGA-17-Z062-01A-01W-0747-08	AAS1	0.601328903654485	0.307300936100366
TCGA-18-3406-01A-01D-0983-08	AAS5	0.478231292517007	0.415058145229677
TCGA-18-3407-01A-01D-0983-08	mixed	0.26	0.271478523668321
TCGA-18-3408-01A-01D-0983-08	AAS4	0.0218181818181819	0.409889424161145
TCGA-18-3409-01A-01D-0983-08	AAS2	0.993424142790042	0.527693248159426
TCGA-18-3410-01A-01D-0983-08	AAS5	0.384868421052632	0.466646312314657
TCGA-18-3411-01A-01D-0983-08	mixed	0.390045248868778	0.427257613047004
TCGA-18-3412-01A-01D-0983-08	mixed	1.06619718309859	0.488025353258408
TCGA-18-3414-01A-01D-0983-08	mixed	0.706113537117904	0.420222342694402
TCGA-18-3415-01A-01D-0983-08	AAS1	0.430327868852459	0.481405837810175
TCGA-18-3416-01A-01D-0983-08	AAS1	0.993069306930693	0.453120243343608
TCGA-18-3417-01A-01D-1441-08	AAS1	0.86974358974359	0.394498692388517
TCGA-18-3419-01A-01D-0983-08	mixed	0.261290322580645	0.501348511916302
TCGA-18-3421-01A-01D-0983-08	mixed	0.541395348837209	0.382033218808183
TCGA-18-4083-01A-01D-1352-08	AAS1	0.787545787545788	0.364716085007239
TCGA-18-4086-01A-01D-1352-08	AAS1	0.64020618556701	0.451927919964507
TCGA-18-4721-01A-01D-1441-08	AAS1	0.208333333333333	0.303303202245024
TCGA-18-5592-01A-01D-1632-08	AAS1	1.07276995305164	0.47014858232964
TCGA-18-5595-01A-01D-1632-08	AAS5	0.999358974358974	0.700190699425255
TCGA-19-0957-01C-01W-0643-08	AAS3	0.927450980392157	0.432035699568259
TCGA-19-0957-02A-11D-2280-08	mixed	0.715277777777778	0.445696242925072
TCGA-19-1385-01A-02W-0643-08	AAS1	0.364705882352941	0.332392522252011
TCGA-19-1386-01A-01W-0643-08	AAS3	1.04666666666667	0.50196849180118
TCGA-19-1387-01A-01W-0643-08	mixed	0.730769230769231	0.462632396200807
TCGA-19-1389-02A-21D-2280-08	mixed	0.733333333333333	0.446073837523683
TCGA-19-1390-01A-01D-1495-08	mixed	1.32465753424658	0.535357172935319
TCGA-19-1390-01A-01W-0922-08	mixed	0.43469387755102	0.449701400650462
TCGA-19-1786-01A-01W-0643-08	AAS3	0.435897435897436	0.414154579461929
TCGA-19-1787-01B-01D-1495-08	AAS3	1.46431924882629	0.622304991244955
TCGA-19-1787-01B-01W-0922-08	AAS3	1.50051020408163	0.614047955325745
TCGA-19-1788-01A-01W-0643-08	AAS1	0.995833333333333	0.386312138582772
TCGA-19-1789-01A-01W-0643-08	AAS3	1.845	0.500060462470922
TCGA-19-1790-01B-01D-1353-08	mixed	0.611111111111111	0.557078095516915
TCGA-19-1791-01A-01W-0643-08	AAS1	-0.297142857142857	0.354012728200274
TCGA-19-2620-01A-01D-1495-08	AAS3	0.797674418604651	0.386241656153599
TCGA-19-2620-01A-01W-0922-08	mixed	0.610769230769231	0.382777580359551
TCGA-19-2621-01B-01W-0922-08	AAS2	1.002	0.464133838657594
TCGA-19-2623-01A-01D-1495-08	AAS3	1.6377358490566	0.468908377595571
TCGA-19-2624-01A-01D-1495-08	AAS3	-0.184615384615385	0.565090533532841
TCGA-19-2624-01A-01W-0922-08	AAS3	-0.491304347826087	0.468833073441398
TCGA-19-2625-01A-01D-1495-08	AAS4	-0.327777777777778	0.289535039248003
TCGA-19-2625-01A-01W-0922-08	mixed	0.0188679245283019	0.38692852629125
TCGA-19-2629-01A-01D-1495-08	AAS4	0.393333333333333	0.420338032084941
TCGA-19-2629-01A-01W-0922-08	AAS4	0.00222222222222215	0.40012623718171
TCGA-19-2631-01A-01D-1353-08	AAS3	0.632758620689655	0.558461472419507
TCGA-19-4065-01A-01D-2280-08	AAS3	1.51470588235294	0.526632400949303
TCGA-19-4065-02A-11D-2280-08	AAS4	0.234722222222222	0.410239810108695
TCGA-19-4068-01A-01D-1353-08	AAS3	0.496875	0.491438802443983
TCGA-19-5947-01A-11D-1696-08	AAS3	0.28125	0.321904110263259
TCGA-19-5950-01A-11D-1696-08	AAS3	0.558536585365854	0.408699444432385
TCGA-19-5951-01A-11D-1696-08	AAS3	0.824489795918367	0.469456117235292
TCGA-19-5953-01B-12D-1845-08	AAS3	1.06551724137931	0.374107662097358
TCGA-19-5954-01A-11D-1696-08	AAS3	0.918867924528302	0.508762087401243
TCGA-19-5955-01A-11D-1696-08	AAS3	0.939473684210526	0.62841086284236
TCGA-19-5956-01A-11D-1696-08	mixed	1.06879150066401	0.47422268239827
TCGA-19-5958-01A-11D-1696-08	AAS3	0.71	0.39491778599661
TCGA-19-5959-01A-11D-1696-08	AAS3	1.17115384615385	0.490729171865094
TCGA-19-5960-01A-11D-1696-08	AAS3	0.966666666666667	0.240552374120414
TCGA-19-A60I-01A-12D-A33T-08	AAS3	1.67647058823529	0.711148160865005
TCGA-19-A6J4-01A-11D-A33T-08	AAS3	0.9	0.407876098702845
TCGA-19-A6J5-01A-21D-A33T-08	AAS3	1.54838709677419	0.645214947786035
TCGA-20-0987-01A-02W-0486-08	AAS3	1.125	0.363637139827174
TCGA-20-0991-01A-03D-0428-01	AAS2	1.14040404040404	0.585302126741505
TCGA-20-0996-01A-03W-0486-08	AAS4	0.21304347826087	0.314882605557773
TCGA-20-0996-01A-03W-0488-09	AAS4	-0.0450000000000001	0.362114996391439
TCGA-20-1682-01A-01W-0633-09	mixed	-0.0453125	0.472884725566177
TCGA-20-1683-01A-01W-0633-09	mixed	0.221739130434783	0.412340714221139
TCGA-20-1684-01A-01W-0633-09	AAS1	0.44	0.455937738307066
TCGA-20-1685-01A-01W-0633-09	mixed	-0.388888888888889	0.293556841182511
TCGA-20-1686-01A-01W-0633-09	mixed	0.0430769230769231	0.48188473995332
TCGA-20-1687-01A-01W-0633-09	AAS1	1.4921568627451	0.242441770215147
TCGA-21-1070-01A-01D-1521-08	AAS1	0.487022900763359	0.335816376303436
TCGA-21-1070-01A-01W-0782-08	AAS1	0.58252688172043	0.33700184646418
TCGA-21-1071-01A-01D-1521-08	AAS1	0.265891472868217	0.408697438695679
TCGA-21-1071-01A-01W-0782-08	AAS1	0.437593984962406	0.424849381744146
TCGA-21-1075-01A-01W-0782-08	AAS1	0.915827338129497	0.375322385669807
TCGA-21-1076-01A-01D-1521-08	AAS1	0.486991869918699	0.374501957227472
TCGA-21-1076-01A-02D-1521-08	AAS1	0.659534883720931	0.383820294649496
TCGA-21-1076-01A-02W-0782-08	AAS1	0.465748031496063	0.382396490399134
TCGA-21-1077-01A-01D-1521-08	AAS1	0.958503401360544	0.359303653121459
TCGA-21-1077-01A-01W-0782-08	mixed	0.771631205673759	0.374367295642945
TCGA-21-1078-01A-01D-1521-08	AAS5	0.784905660377358	0.607393561862889
TCGA-21-1078-01A-01W-0782-08	AAS5	0.546153846153846	0.581169226467641
TCGA-21-1079-01A-01W-0782-08	AAS2	0.890909090909091	0.513742426025371
TCGA-21-1080-01A-01W-0782-08	AAS3	0.615805946791862	0.374870782223038
TCGA-21-1081-01A-01D-1521-08	mixed	0.84896551724138	0.367142918197421
TCGA-21-1081-01A-01W-0782-08	mixed	0.776023391812865	0.390485028458745
TCGA-21-1082-01A-01D-1521-08	AAS1	1.05852713178295	0.475264087602232
TCGA-21-1082-01A-01W-0782-08	AAS1	0.861209964412812	0.496304102113153
TCGA-21-1083-01A-01D-1521-08	AAS1	0.642213883677298	0.404677595537508
TCGA-21-1083-01A-01W-0782-08	AAS1	0.581954887218045	0.40497770386182
TCGA-21-5782-01A-01D-1632-08	AAS1	0.836630036630037	0.428031543860622
TCGA-21-5783-01A-41D-2184-08	AAS1	0.811578947368421	0.419934823126887
TCGA-21-5784-01A-01D-1632-08	AAS1	0.454477611940298	0.399287880024591
TCGA-21-5786-01A-01D-1632-08	AAS1	0.882685512367491	0.407960418674488
TCGA-21-5787-01A-01D-1632-08	AAS1	0.514617940199335	0.318986634037059
TCGA-21-A5DI-01A-31D-A26M-08	mixed	0.96701030927835	0.533294158998426
TCGA-22-0940-01A-01D-1521-08	AAS1	0.396644295302013	0.340785995409416
TCGA-22-0940-01A-01W-0782-08	AAS1	0.371895424836601	0.331921889617531
TCGA-22-0944-01A-01D-1521-08	AAS1	1.0275	0.464291852958865
TCGA-22-0944-01A-01W-0782-08	AAS2	1.16796116504854	0.544331940754103
TCGA-22-1000-01A-01D-1521-08	mixed	0.309677419354839	0.307422414973088
TCGA-22-1000-01A-01W-0782-08	AAS1	-0.0177419354838709	0.341195690995512
TCGA-22-1002-01A-01D-1521-08	AAS1	0.638607594936709	0.273340907457395
TCGA-22-1005-01A-01D-1521-08	AAS1	0.53125	0.390165825041844
TCGA-22-1005-01A-01W-0782-08	AAS1	0.0601265822784811	0.428609831587027
TCGA-22-1011-01A-01D-1521-08	AAS5	0.690909090909091	0.564704322028342
TCGA-22-1011-01A-01W-0782-08	AAS5	0.7475	0.580194402116647
TCGA-22-1012-01A-01D-1521-08	AAS1	0.619298245614035	0.454593400698822
TCGA-22-1012-01A-01W-0782-08	AAS1	0.599418604651163	0.460206442223039
TCGA-22-1016-01A-01D-1521-08	AAS1	0.829508196721311	0.421999884046539
TCGA-22-1016-01A-01W-0782-08	AAS1	0.830875576036866	0.408765151854585
TCGA-22-4591-01A-01D-1267-08	AAS1	0.868382352941177	0.433782699708675
TCGA-22-4593-01A-21D-1817-08	AAS1	0.96046511627907	0.338060261935075
TCGA-22-4594-01A-01D-1267-08	AAS1	0.710288065843622	0.383686599591101
TCGA-22-4595-01A-01D-1267-08	AAS1	0.446636771300448	0.482551862863729
TCGA-22-4596-01A-01D-1267-08	mixed	0.488043478260869	0.396414227325664
TCGA-22-4599-01A-01D-1441-08	AAS1	0.383266932270916	0.349405487581755
TCGA-22-4601-01A-01D-1441-08	mixed	0.550847457627119	0.458553970081837
TCGA-22-4604-01A-01D-1267-08	AAS1	0.788484848484848	0.388783918452077
TCGA-22-4605-01A-21D-2122-08	mixed	0.664705882352941	0.431229799061652
TCGA-22-4607-01A-01D-1267-08	mixed	0.52	0.404347430108794
TCGA-22-4609-01A-21D-2122-08	AAS1	0.882222222222222	0.402281021792941
TCGA-22-4613-01A-01D-1441-08	AAS1	0.443624161073825	0.367341174670083
TCGA-22-5471-01A-01D-1632-08	AAS1	0.728205128205129	0.413270039623983
TCGA-22-5472-01A-01D-1632-08	AAS1	0.215	0.320862150950939
TCGA-22-5473-01A-01D-1632-08	AAS1	0.927495291902071	0.492958572681282
TCGA-22-5474-01A-01D-1632-08	AAS5	0.622222222222222	0.425113816060916
TCGA-22-5477-01A-01D-1632-08	AAS5	0.800900900900901	0.617762979945633
TCGA-22-5478-01A-01D-1632-08	AAS1	0.248780487804878	0.448719566212196
TCGA-22-5479-01A-31D-1945-08	mixed	0.620527859237536	0.492889557649684
TCGA-22-5480-01A-01D-1632-08	AAS1	0.625454545454545	0.49901403291095
TCGA-22-5481-01A-31D-1945-08	AAS1	0.917619047619048	0.396499386024277
TCGA-22-5482-01A-01D-1632-08	AAS1	0.431967213114754	0.371544015134874
TCGA-22-5483-01A-01D-1817-08	AAS1	0.209032258064516	0.415434676390848
TCGA-22-5485-01A-01D-1632-08	AAS1	0.577922077922078	0.45529212842666
TCGA-22-5489-01A-01D-1632-08	AAS1	0.664705882352941	0.392252943293922
TCGA-22-5491-01A-01D-1632-08	AAS5	0.603463203463203	0.550027532500929
TCGA-22-5492-01A-01D-1632-08	AAS1	0.860248447204969	0.343477298702155
TCGA-22-A5C4-01A-12D-A27K-08	AAS1	1.19357429718875	0.393714879998735
TCGA-23-1021-01B-01W-0486-08	mixed	0.0376811594202899	0.41359880772782
TCGA-23-1021-01B-01W-0488-09	mixed	-0.0264705882352941	0.478441558378249
TCGA-23-1022-01A-02W-0486-08	AAS4	0.137579617834395	0.365312110875425
TCGA-23-1022-01A-02W-0488-09	mixed	0.113333333333333	0.344398499596207
TCGA-23-1027-01A-02W-0486-08	mixed	1.52702702702703	0.391308056097604
TCGA-23-1029-01B-01W-0639-09	mixed	0.521818181818182	0.390506452868382
TCGA-23-1030-01A-02W-0486-08	mixed	0.909090909090909	0.429695241777006
TCGA-23-1032-01A-02W-0486-08	mixed	0.285714285714286	0.505216670550871
TCGA-23-1110-01A-01D-0428-01	AAS1	0.178823529411765	0.446332493555423
TCGA-23-1110-01A-01W-0486-08	AAS4	0.25421686746988	0.469090292511769
TCGA-23-1111-01A-01W-0639-09	mixed	-0.1675	0.544512744088093
TCGA-23-1113-01A-01W-0486-08	mixed	0.16551724137931	0.59341163871585
TCGA-23-1114-01B-01W-0633-09	AAS1	0.6	0.413635252336334
TCGA-23-1116-01A-01W-0486-08	mixed	0.764556962025317	0.540233258499129
TCGA-23-1117-01A-02W-0486-08	AAS1	0.427710843373494	0.392351295232171
TCGA-23-1117-01A-02W-0488-09	AAS1	0.739024390243902	0.369801542508246
TCGA-23-1118-01A-01W-0486-08	AAS1	-0.161666666666667	0.391348485871758
TCGA-23-1118-01A-01W-0488-09	AAS1	-0.45	0.376255487431912
TCGA-23-1121-01A-01W-0486-08	mixed	0.667839195979899	0.410831256329513
TCGA-23-1122-01A-01W-0486-08	AAS4	-0.429126213592233	0.279809455797062
TCGA-23-1123-01A-01W-0486-08	AAS1	0.880327868852459	0.35524667792453
TCGA-23-1123-01A-01W-0488-09	mixed	0.7890625	0.354182637274172
TCGA-23-1124-01A-01W-0486-08	mixed	0.102631578947369	0.419472060974613
TCGA-23-1124-01A-01W-0488-09	AAS4	-0.041025641025641	0.417004382006324
TCGA-23-1809-01A-01W-0633-09	AAS3	1.48421052631579	0.492855402397219
TCGA-23-2077-01A-01W-0722-08	mixed	0.414473684210526	0.402243771983589
TCGA-23-2079-01A-01W-0722-08	AAS4	0.788372093023256	0.358743205755013
TCGA-23-2081-01A-01W-0722-08	mixed	0.516129032258065	0.425255845844065
TCGA-23-2084-01A-02W-0722-08	AAS1	1.21914893617021	0.36197929459213
TCGA-23-2641-01A-01D-1526-09	AAS1	0.0783333333333334	0.375698275987363
TCGA-23-2643-01A-01D-1526-09	mixed	1.08125	0.403582282408309
TCGA-23-2645-01A-01W-1091-09	mixed	-0.0482352941176472	0.395313328659666
TCGA-23-2647-01A-01D-1526-09	AAS4	0.717391304347826	0.418983636896758
TCGA-23-2649-01A-01D-1526-09	AAS4	0.355813953488372	0.379750464468403
TCGA-24-0966-01A-01W-0977-09	mixed	-0.373529411764706	0.333249746670877
TCGA-24-0970-01B-01W-0486-08	AAS4	1.23529411764706	0.365433352919057
TCGA-24-0980-01A-01W-0420-08	AAS4	1.32	0.468316159082408
TCGA-24-0980-01A-01W-0421-09	AAS4	0.99	0.508976616671432
TCGA-24-0982-01A-01W-0486-08	mixed	0.00851063829787223	0.572252194138357
TCGA-24-0982-01A-01W-0488-09	mixed	0.065	0.447555624462499
TCGA-24-1103-01A-01W-0488-09	AAS4	0.262264150943396	0.52414800234112
TCGA-24-1104-01A-01W-0488-09	AAS1	-0.0343750000000001	0.324911982422593
TCGA-24-1413-01A-01W-0494-09	mixed	1.15789473684211	0.451125117309209
TCGA-24-1416-01A-01W-0549-09	AAS5	1.04166666666667	0.74713459735386
TCGA-24-1417-01A-01W-0549-09	AAS1	0.263333333333333	0.31218945351419
TCGA-24-1418-01A-01W-0549-09	AAS4	0.472916666666667	0.402613881503294
TCGA-24-1419-01A-01W-0545-08	mixed	0.535714285714286	0.334442855093732
TCGA-24-1422-01A-01W-0545-08	mixed	0.28	0.442083967687983
TCGA-24-1423-01A-01W-0545-08	mixed	0.641818181818182	0.283925117934487
TCGA-24-1424-01A-01W-0549-09	AAS1	-0.782608695652174	0.461056546845421
TCGA-24-1425-01A-02W-0553-09	mixed	0.631372549019608	0.318970359330969
TCGA-24-1426-01A-01W-0549-09	AAS1	0.0074626865671639	0.374529689979315
TCGA-24-1427-01A-01W-0549-09	AAS1	0.572340425531915	0.369537322282211
TCGA-24-1430-01A-01W-0545-08	AAS4	-0.080952380952381	0.327545523501622
TCGA-24-1431-01A-01D-0472-01	AAS1	0.171428571428571	0.346820240942484
TCGA-24-1434-01A-01W-0545-08	mixed	0.7525	0.40909166553883
TCGA-24-1435-01A-01W-0549-09	mixed	-0.148648648648648	0.305030319261254
TCGA-24-1436-01A-01W-0549-09	AAS4	-0.144	0.389021350105379
TCGA-24-1463-01A-01W-0549-09	AAS5	0.438181818181818	0.426906317869626
TCGA-24-1464-01A-01W-0549-09	AAS4	1.20285714285714	0.550685284688118
TCGA-24-1466-01A-01W-0545-08	mixed	1.55	0.446926552498479
TCGA-24-1469-01A-01W-0553-09	mixed	0.778688524590164	0.451382302131894
TCGA-24-1470-01A-01W-0553-09	mixed	0.596296296296296	0.458316728439777
TCGA-24-1471-01A-01W-0551-08	mixed	1.93181818181818	0.0937528107504161
TCGA-24-1474-01A-01W-0551-08	mixed	0.23921568627451	0.428862840652528
TCGA-24-1550-01A-01W-0551-08	AAS4	0.670731707317073	0.255836373996724
TCGA-24-1551-01A-01W-0551-08	mixed	1.11714285714286	0.435482289872692
TCGA-24-1552-01A-01W-0551-08	mixed	-0.425	0.507604925135946
TCGA-24-1562-01A-01W-0553-09	AAS3	1.73333333333333	0.384036219257533
TCGA-24-1564-01A-01W-0551-08	mixed	0.309756097560976	0.472120820086974
TCGA-24-1565-01A-01W-0551-08	AAS2	0.982608695652174	0.481941136222748
TCGA-24-1603-01A-01W-0551-08	AAS3	1.40769230769231	0.388147906243728
TCGA-24-1616-01A-01W-0553-09	mixed	0.91304347826087	0.206318032802164
TCGA-24-1842-01A-01W-0639-09	mixed	-0.0861111111111112	0.368513997830913
TCGA-24-1843-01A-01W-0639-09	mixed	0.893846153846154	0.343674928323153
TCGA-24-1844-01A-01W-0639-09	AAS1	-0.168103448275862	0.355620679020038
TCGA-24-1845-01A-01W-0639-09	AAS1	0.494957983193277	0.344784456439403
TCGA-24-1846-01A-01W-0639-09	mixed	0.375	0.553942545829763
TCGA-24-1847-01A-01W-0633-09	AAS1	-0.133333333333333	0.357478680776237
TCGA-24-1849-01A-01W-0639-09	mixed	0.614117647058824	0.4143392990384
TCGA-24-1850-01A-01W-0639-09	mixed	1.05740740740741	0.508996173375915
TCGA-24-1927-01A-01W-0699-08	AAS1	1.00147058823529	0.495397747112966
TCGA-24-2019-01A-02W-0722-08	mixed	0.062857142857143	0.491639932254604
TCGA-24-2024-01A-02W-0722-08	mixed	0.898412698412699	0.465052020353937
TCGA-24-2030-01A-01W-0722-08	AAS4	0.655813953488372	0.355167731357176
TCGA-24-2033-01A-01W-0722-08	AAS4	-0.415068493150685	0.373563902638567
TCGA-24-2035-01A-01W-0722-08	mixed	0.532857142857143	0.328519638316836
TCGA-24-2036-01A-01W-0722-08	mixed	-0.230232558139535	0.400837415842456
TCGA-24-2254-01A-01W-0722-08	mixed	0.770588235294118	0.444550383855183
TCGA-24-2260-01A-01W-0722-08	mixed	2.34146341463415	0.423598744796781
TCGA-24-2261-01A-01W-0722-08	mixed	1.54	0.438981015400575
TCGA-24-2262-01A-01W-0799-08	mixed	0.565573770491803	0.613938739056974
TCGA-24-2267-01A-01W-0799-08	AAS4	0.303225806451613	0.424094010478868
TCGA-24-2271-01A-01W-0799-08	AAS1	0.933333333333333	0.412941454757496
TCGA-24-2280-01A-01W-0799-08	AAS1	-0.00999999999999984	0.313222475096721
TCGA-24-2281-01A-01W-0799-08	AAS1	0.278947368421053	0.431506990898983
TCGA-24-2288-01A-01W-0799-08	mixed	0.2904	0.380975730780667
TCGA-24-2289-01A-01W-0799-08	AAS4	0.234126984126984	0.286923387193559
TCGA-24-2290-01A-01W-0799-08	mixed	-0.0131578947368421	0.554112431271612
TCGA-24-2293-01A-01W-0799-08	AAS1	0.405172413793103	0.42521799992768
TCGA-24-2295-01A-01W-0799-08	mixed	0.772131147540984	0.426162547975709
TCGA-24-2298-01A-01W-0799-08	mixed	0.468571428571429	0.434425958161848
TCGA-25-1312-01A-01W-0492-08	AAS5	2.04	0.215401932100402
TCGA-25-1313-01A-01W-0492-08	mixed	0.323853211009174	0.383104691838627
TCGA-25-1314-01A-01W-0492-08	AAS1	0.222916666666667	0.362276077962928
TCGA-25-1319-01A-01D-0452-01	AAS3	0.676470588235294	0.511532503674349
TCGA-25-1319-01A-01W-0492-08	AAS3	0.993103448275862	0.415348755930855
TCGA-25-1320-01A-01W-0492-08	mixed	0.6	0.49401446619679
TCGA-25-1323-01A-01W-0494-09	mixed	0.71	0.358594297070961
TCGA-25-1326-01A-01W-0492-08	AAS4	0.121428571428571	0.3443309494904
TCGA-25-1328-01A-01W-0492-08	mixed	-1.525	0.27087211550282
TCGA-25-1329-01A-01W-0492-08	AAS3	0.65625	0.315344579632379
TCGA-25-2042-01A-01W-0799-08	AAS1	0.128	0.196437410468797
TCGA-25-2391-01A-01W-0799-08	mixed	0.8625	0.504873017170218
TCGA-25-2392-01A-01W-0799-08	mixed	0.854117647058824	0.383585808599249
TCGA-25-2393-01A-01W-0799-08	mixed	0.485454545454545	0.371855746518
TCGA-25-2396-01A-01D-0704-01	AAS4	0.0411764705882351	0.538210432432699
TCGA-25-2396-01A-01W-0799-08	AAS4	-0.759090909090909	0.417184934249312
TCGA-25-2397-01A-01D-0704-01	mixed	0.386	0.431492879151165
TCGA-25-2397-01A-01W-0799-08	mixed	0.223076923076923	0.451604548490325
TCGA-25-2398-01A-01D-0704-01	mixed	0.773684210526316	0.478273514725281
TCGA-25-2398-01A-01W-0799-08	mixed	0.95	0.562129868598091
TCGA-25-2399-01A-01W-0799-08	AAS4	-0.0270270270270269	0.352910468169426
TCGA-25-2400-01A-01W-0799-08	mixed	0.888333333333334	0.460587140045253
TCGA-25-2401-01A-01W-0799-08	mixed	0.23	0.375628734591181
TCGA-25-2404-01A-01W-0799-08	AAS1	-0.0524999999999999	0.448396982117229
TCGA-25-2408-01A-01W-0799-08	AAS3	1.62	0.399615140935613
TCGA-25-2409-01A-01W-0799-08	AAS5	1.39047619047619	0.484721035291194
TCGA-26-1439-01A-01D-1353-08	AAS3	1.77272727272727	0.415824196089992
TCGA-26-1442-01A-01D-1696-08	AAS3	1.44642857142857	0.434077695758893
TCGA-26-1799-01A-02W-0643-08	AAS3	1.91538461538462	0.432649941364011
TCGA-26-5133-01A-01D-1486-08	AAS4	0.669230769230769	0.329745744017324
TCGA-26-5134-01A-01D-1486-08	mixed	0.328205128205128	0.348080587323734
TCGA-26-5135-01A-01D-1486-08	AAS3	1.19473684210526	0.613894146435413
TCGA-26-5136-01B-01D-1486-08	AAS3	1.1	0.519346673454019
TCGA-26-5139-01A-01D-1486-08	AAS3	0.892857142857143	0.389726949011807
TCGA-26-6173-01A-11D-1845-08	mixed	-0.326315789473684	0.433838418031802
TCGA-26-6174-01A-21D-1845-08	mixed	0.16231884057971	0.436811043223791
TCGA-26-A7UX-01B-11D-A391-08	AAS3	0.807407407407407	0.489409610311604
TCGA-27-1830-01A-01D-1494-08	AAS3	1.1375	0.44037590990742
TCGA-27-1831-01A-01D-1494-08	AAS3	0.264102564102564	0.460746069470364
TCGA-27-1831-01A-01W-0837-08	AAS3	0.455555555555556	0.364066413464142
TCGA-27-1832-01A-01D-1494-08	AAS3	1.47619047619048	0.539801030980998
TCGA-27-1832-01A-01W-0643-08	AAS3	1.13103448275862	0.530796460747039
TCGA-27-1833-01A-01D-1494-08	AAS3	0.0999999999999999	0.430811185277237
TCGA-27-1833-01A-01W-0643-08	AAS3	0.1125	0.407152167064697
TCGA-27-1834-01A-01D-1494-08	AAS3	1.62105263157895	0.323791453600851
TCGA-27-1834-01A-01W-0643-08	AAS1	0.76271186440678	0.396529035806891
TCGA-27-1835-01A-01D-1494-08	AAS3	0.529787234042553	0.277212462656501
TCGA-27-1836-01A-01D-1494-08	AAS2	0.870967741935484	0.354779698781128
TCGA-27-1837-01A-01D-1494-08	AAS3	1.40689655172414	0.69365364979055
TCGA-27-1837-01A-01W-0837-08	mixed	0.46304347826087	0.678358095087169
TCGA-27-1838-01A-01D-1494-08	mixed	0.0776119402985074	0.558119991747574
TCGA-27-2518-01A-01D-1494-08	AAS3	1.55806451612903	0.386133894250258
TCGA-27-2519-01A-01D-1494-08	AAS3	1.73125	0.61758787607329
TCGA-27-2519-01A-01W-0837-08	AAS3	1.1	0.600586428658241
TCGA-27-2521-01A-01D-1494-08	AAS3	0.930769230769231	0.513561934774573
TCGA-27-2521-01A-01W-0837-08	AAS4	0.583333333333333	0.52856976461514
TCGA-27-2523-01A-01D-1494-08	AAS3	1.23333333333333	0.4980670599999
TCGA-27-2523-01A-01W-0837-08	AAS3	1.35675675675676	0.540322677850446
TCGA-27-2524-01A-01D-1494-08	AAS3	1.02272727272727	0.373341023354252
TCGA-27-2524-01A-01W-0837-08	AAS3	1.49565217391304	0.357128073332535
TCGA-27-2526-01A-01D-1494-08	mixed	-0.0281249999999997	0.524423582242261
TCGA-27-2526-01A-01W-0837-08	mixed	-0.173529411764706	0.522934691441369
TCGA-27-2527-01A-01D-1494-08	AAS3	0.0595744680851065	0.571128884961578
TCGA-27-2528-01A-01D-1494-08	AAS3	0.346153846153846	0.639347779448406
TCGA-27-2528-01A-01W-0837-08	AAS3	0.374358974358974	0.589729709877674
TCGA-28-1745-01B-01W-0643-08	AAS2	1.08484848484848	0.552613896653308
TCGA-28-1746-01A-01W-0643-08	AAS3	-0.414285714285714	0.556190592783574
TCGA-28-1747-01C-01D-1494-08	AAS3	0.696875	0.538001212006272
TCGA-28-1747-01C-01W-0837-08	AAS3	0.861290322580645	0.555271501888284
TCGA-28-1749-01A-01W-0643-08	AAS3	0.807142857142857	0.388534896180746
TCGA-28-1750-01A-01W-0643-08	mixed	-0.28	0.562262089538281
TCGA-28-1751-01A-02W-0643-08	mixed	1.22424242424242	0.34440103787749
TCGA-28-1752-01A-01W-0643-08	AAS3	1.07727272727273	0.437319939586483
TCGA-28-1753-01A-01D-1494-08	AAS3	0.657142857142857	0.422379968407261
TCGA-28-1755-01A-01W-0643-08	AAS3	-0.411904761904762	0.383863193045094
TCGA-28-1757-01A-02W-0643-08	mixed	0.829090909090909	0.466178480803988
TCGA-28-2499-01A-01D-1494-08	AAS3	1.20434782608696	0.26617418705655
TCGA-28-2501-01A-01D-1696-08	AAS3	1.790625	0.378086051036841
TCGA-28-2502-01B-01D-1494-08	AAS3	0.545161290322581	0.480094169144782
TCGA-28-2502-01B-01W-0837-08	AAS3	0.241176470588235	0.446613279756302
TCGA-28-2509-01A-01D-1494-08	AAS3	1.03714285714286	0.5167848681264
TCGA-28-2509-01A-01W-0837-08	AAS3	0.941666666666666	0.501671010293968
TCGA-28-2510-01A-01D-1696-08	AAS3	1.2	0.457697106136286
TCGA-28-2513-01A-01D-1494-08	AAS3	0.805454545454545	0.538288985080477
TCGA-28-2513-01A-01W-0837-08	AAS3	0.603225806451613	0.52589665359635
TCGA-28-2514-01A-02D-1494-08	AAS3	1.61176470588235	0.328153209986769
TCGA-28-2514-01A-02W-0837-08	AAS3	1.36969696969697	0.33892035463904
TCGA-28-5204-01A-01D-1486-08	AAS3	1.19259259259259	0.668625561097552
TCGA-28-5208-01A-01D-1486-08	AAS3	1.21395348837209	0.468141085006556
TCGA-28-5209-01A-01D-1486-08	AAS3	0.762962962962963	0.392270220484732
TCGA-28-5211-01C-11D-1845-08	AAS3	1.0625	0.493499581541966
TCGA-28-5213-01A-01D-1486-08	AAS3	0.813157894736842	0.523156652823163
TCGA-28-5214-01A-01D-1486-08	AAS3	1.04285714285714	0.431663990234699
TCGA-28-5215-01A-01D-1486-08	AAS3	0.354545454545454	0.4394415714395
TCGA-28-5216-01A-01D-1486-08	AAS3	0.914705882352941	0.576419038444503
TCGA-28-5218-01A-01D-1486-08	AAS4	-1.4	0.459795511285038
TCGA-28-5219-01A-01D-1486-08	AAS3	2.10967741935484	0.426203508677564
TCGA-28-5220-01A-01D-1486-08	mixed	0.911111111111111	0.563267041849152
TCGA-28-6450-01A-11D-1696-08	mixed	0.497368421052632	0.438518073844339
TCGA-29-1688-01A-01W-0633-09	mixed	0.397297297297297	0.468283649225493
TCGA-29-1691-01A-01W-0633-09	mixed	0.488	0.443686103998034
TCGA-29-1693-01A-01W-0633-09	AAS4	-0.323287671232877	0.498432210405919
TCGA-29-1694-01A-01W-0633-09	AAS1	-0.727272727272727	0.373139701143926
TCGA-29-1695-01A-01W-0633-09	AAS3	0.781578947368421	0.503979328433372
TCGA-29-1696-01A-01W-0633-09	AAS1	0.576315789473684	0.354044067032015
TCGA-29-1697-01A-01W-0633-09	mixed	1.76315789473684	0.325595343228323
TCGA-29-1698-01A-01W-0633-09	AAS1	1.08965517241379	0.326666457194614
TCGA-29-1699-01A-01W-0633-09	mixed	0.138	0.584099829174097
TCGA-29-1701-01A-01W-0633-09	mixed	0.809803921568628	0.4336924133762
TCGA-29-1702-01A-01W-0633-09	mixed	0.486666666666667	0.409183795516337
TCGA-29-1703-01A-01W-0633-09	mixed	-0.196153846153846	0.447422528509637
TCGA-29-1705-01A-01W-0633-09	mixed	1.20714285714286	0.404813709092444
TCGA-29-1707-01A-01W-0633-09	AAS1	0.766666666666667	0.315545152213386
TCGA-29-1710-01A-02W-0633-09	mixed	0.225806451612903	0.484761759747518
TCGA-29-1711-01A-01W-0633-09	AAS4	-0.208108108108108	0.388218413494943
TCGA-29-1761-01A-01W-0633-09	mixed	0.717021276595744	0.442565389540265
TCGA-29-1762-01A-01W-0633-09	AAS1	0.0928571428571429	0.230282857201943
TCGA-29-1763-01A-02W-0633-09	AAS1	0.0178571428571427	0.388850798091051
TCGA-29-1764-01A-01W-0633-09	mixed	0.495384615384615	0.470729718204361
TCGA-29-1766-01A-01W-0633-09	mixed	0.830769230769231	0.463592628669917
TCGA-29-1768-01A-01W-0633-09	AAS1	-1.078125	0.292631346142036
TCGA-29-1769-01A-01W-0639-09	mixed	-0.346551724137931	0.55885421077312
TCGA-29-1770-01A-01W-0633-09	mixed	0.962962962962963	0.452209153165123
TCGA-29-1771-01A-01W-0633-09	mixed	1.22777777777778	0.844857787944603
TCGA-29-1774-01A-01W-0639-09	AAS1	0.94375	0.381670416784417
TCGA-29-1775-01A-01W-0639-09	mixed	0.883544303797468	0.418827539202586
TCGA-29-1776-01A-01W-0639-09	mixed	0.581818181818182	0.576327673719794
TCGA-29-1777-01A-01W-0639-09	AAS1	0.186813186813187	0.37552358895258
TCGA-29-1778-01A-01W-0639-09	mixed	1.19	0.569321626103625
TCGA-29-1781-01A-01W-0633-09	AAS1	0.27	0.439311019020713
TCGA-29-1783-01A-01W-0633-09	mixed	0.365957446808511	0.406710102769133
TCGA-29-1784-01A-02W-0633-09	mixed	0.428089887640449	0.339160143521369
TCGA-29-1785-01A-01W-0633-09	mixed	1.1	0.370702334937112
TCGA-29-2427-01A-01W-0799-08	mixed	0.0536585365853658	0.422649258887
TCGA-29-2429-01A-01D-1526-09	AAS4	0.0392857142857142	0.402600476499172
TCGA-29-2431-01A-01D-1526-09	AAS4	0.368965517241379	0.350011831276083
TCGA-29-2432-01A-01D-1526-09	mixed	0.363793103448276	0.533675176477301
TCGA-29-2434-01A-01D-1526-09	AAS4	0.00595238095238095	0.342345263299251
TCGA-29-A5NZ-01A-11D-A403-09	mixed	0.0222222222222222	0.567358430415328
TCGA-2A-A8VL-01A-21D-A377-08	AAS3	1.26470588235294	0.351159778744147
TCGA-2A-A8VO-01A-11D-A377-08	mixed	0.465	0.71492520177576
TCGA-2A-A8VT-01A-11D-A377-08	AAS4	1.61785714285714	0.34854601388469
TCGA-2A-A8VV-01A-11D-A377-08	AAS1	1.42666666666667	0.464655288409034
TCGA-2A-A8VX-01A-11D-A377-08	AAS4	-1.03636363636364	0.59068084504138
TCGA-2A-A8W1-01A-11D-A377-08	AAS4	-0.193333333333333	0.472470037757631
TCGA-2A-A8W3-01A-11D-A377-08	AAS3	0.228	0.373456468732198
TCGA-2A-AAYF-01A-11D-A41K-08	mixed	0.0307692307692309	0.687524840771743
TCGA-2A-AAYO-01A-11D-A41K-08	AAS5	0.61764705882353	0.63442495430291
TCGA-2A-AAYU-01A-11D-A41K-08	AAS2	0.864705882352941	0.468589748288831
TCGA-2E-A9G8-01A-11D-A403-09	AAS4	-0.189189189189189	0.630410638499902
TCGA-2F-A9KO-01A-11D-A38G-08	AAS5	0.80383631713555	0.62112050099676
TCGA-2F-A9KP-01A-11D-A38G-08	AAS5	0.531818181818182	0.655286345591203
TCGA-2F-A9KQ-01A-11D-A38G-08	mixed	1.22954545454545	0.39476653612448
TCGA-2F-A9KR-01A-11D-A38G-08	AAS5	0.872972972972973	0.731079077708972
TCGA-2F-A9KT-01A-11D-A38G-08	AAS5	0.976717557251908	0.658060773357365
TCGA-2F-A9KW-01A-11D-A38G-08	mixed	0.352054794520548	0.570119157890002
TCGA-2G-AAEX-01A-11D-A42Y-10	AAS5	1.36428571428571	0.447734901027099
TCGA-2G-AAF6-01A-11D-A42Y-10	AAS1	0.509090909090909	0.187414542907986
TCGA-2G-AAFE-01A-11D-A42Y-10	mixed	0.3875	0.312087555765257
TCGA-2G-AAFG-01A-11D-A42Y-10	AAS4	1.0125	0.38833779972728
TCGA-2G-AAFG-05A-11D-A42Y-10	AAS1	0.930769230769231	0.475750934092654
TCGA-2G-AAFH-01A-12D-A42Y-10	mixed	1.08666666666667	0.412366410575837
TCGA-2G-AAFJ-01A-11D-A42Y-10	AAS1	0.546153846153846	0.619655823533412
TCGA-2G-AAFM-01A-11D-A42Y-10	AAS1	0.571428571428571	0.441538949598777
TCGA-2G-AAFV-01A-11D-A42Y-10	mixed	1.25333333333333	0.34559194058635
TCGA-2G-AAFZ-01A-11D-A42Y-10	AAS4	-0.261538461538462	0.237488887239786
TCGA-2G-AAG0-01A-11D-A42Y-10	AAS1	0.84375	0.263391364528456
TCGA-2G-AAG3-01A-11D-A42Y-10	AAS1	-0.45	0.699802880571274
TCGA-2G-AAG7-01A-11D-A42Y-10	AAS4	-0.0499999999999999	0.287939290254575
TCGA-2G-AAG8-01A-31D-A42Y-10	AAS1	-0.716666666666667	0.432134655726922
TCGA-2G-AAG9-01A-11D-A42Y-10	AAS4	0.330769230769231	0.542787627631089
TCGA-2G-AAGA-01A-11D-A42Y-10	AAS1	0.453846153846154	0.552153439137792
TCGA-2G-AAGC-01A-21D-A42Y-10	AAS3	-0.909090909090909	0.462741603545576
TCGA-2G-AAGE-01A-21D-A42Y-10	AAS1	0.536363636363636	0.278307394265555
TCGA-2G-AAGG-01A-11D-A42Y-10	AAS1	0.652	0.637442966762293
TCGA-2G-AAGI-01A-11D-A42Y-10	AAS4	1.2	0.405816117679922
TCGA-2G-AAGI-05A-11D-A42Y-10	mixed	1.36875	0.20092798180535
TCGA-2G-AAGJ-01A-11D-A42Y-10	mixed	-0.216666666666667	0.346038536691369
TCGA-2G-AAGM-01A-11D-A42Y-10	mixed	0.45	0.390060213905248
TCGA-2G-AAGO-01A-11D-A42Y-10	AAS3	0.1	0.571152663155833
TCGA-2G-AAGP-01A-11D-A42Y-10	AAS4	1.16428571428571	0.43725781135842
TCGA-2G-AAGT-01A-11D-A42Y-10	AAS5	1.25454545454545	0.468254883303262
TCGA-2G-AAGW-01A-11D-A42Y-10	mixed	0.275	0.329516721460704
TCGA-2G-AAH3-01A-11D-A42Y-10	AAS1	1.26190476190476	0.388043654774217
TCGA-2G-AAH8-01A-11D-A42Y-10	AAS4	-0.0523809523809525	0.677964920715376
TCGA-2G-AAHA-01A-11D-A42Y-10	mixed	1.91	0.321481265736786
TCGA-2G-AAHL-01A-11D-A42Y-10	AAS1	-0.508333333333333	0.262702558339912
TCGA-2G-AAHN-01A-11D-A42Y-10	AAS4	-0.0900000000000001	0.414992068192663
TCGA-2G-AAHP-05A-11D-A42Y-10	AAS4	-0.5625	0.32193399928654
TCGA-2G-AAKG-01A-11D-A42Y-10	AAS4	1.09375	0.556567788107723
TCGA-2G-AAKG-05A-11D-A42Y-10	AAS1	-0.1125	0.196916180539587
TCGA-2G-AAKH-01A-11D-A42Y-10	mixed	0.224242424242424	0.498644099033635
TCGA-2G-AAKL-01A-11D-A42Y-10	AAS5	0.591666666666667	0.49990017199477
TCGA-2G-AAL5-01A-11D-A42Y-10	mixed	1.475	0.171901542295264
TCGA-2G-AAL7-01A-11D-A42Y-10	AAS1	0.941176470588235	0.482939415820981
TCGA-2G-AALF-01A-11D-A42Y-10	AAS4	0.554545454545454	0.454501410655186
TCGA-2G-AALP-01A-12D-A42Y-10	AAS2	-0.552	0.645887956628203
TCGA-2G-AALQ-01A-12D-A42Y-10	AAS5	0.609090909090909	0.380083508264334
TCGA-2G-AALR-01A-21D-A42Y-10	mixed	-0.736363636363636	0.458023008504491
TCGA-2G-AALW-01A-11D-A42Y-10	mixed	1.2	0.558570606224284
TCGA-2G-AAM3-01A-11D-A435-10	AAS3	0.115384615384615	0.375361292673167
TCGA-2H-A9GF-01A-11D-A37C-09	mixed	0.737560975609756	0.418108193364706
TCGA-2H-A9GH-01A-11D-A37C-09	mixed	0.344047619047619	0.466276750887547
TCGA-2H-A9GI-01A-11D-A37C-09	AAS4	0.305925925925926	0.440805136204228
TCGA-2H-A9GJ-01A-11D-A37C-09	mixed	0.923943661971831	0.511221220883011
TCGA-2H-A9GK-01A-11D-A37C-09	AAS4	0.636220472440944	0.403479450902459
TCGA-2H-A9GL-01A-12D-A37C-09	AAS4	0.0420689655172413	0.330223633340431
TCGA-2H-A9GM-01A-11D-A37C-09	mixed	1.1463768115942	0.479071451104501
TCGA-2H-A9GN-01A-11D-A37C-09	AAS4	0.494805194805195	0.491739703882421
TCGA-2H-A9GO-01A-11D-A37C-09	AAS4	0.832258064516129	0.440458824607182
TCGA-2H-A9GQ-01A-11D-A37C-09	mixed	0.485185185185185	0.569244084202565
TCGA-2H-A9GR-01A-12D-A37C-09	AAS4	-0.191150442477876	0.473065932056007
TCGA-2J-AAB1-01A-11D-A40W-08	AAS3	1.28958333333333	0.436269430113849
TCGA-2J-AAB4-01A-12D-A40W-08	mixed	1.15454545454545	0.500037165514354
TCGA-2J-AAB6-01A-11D-A40W-08	AAS3	1.53170731707317	0.445067859189488
TCGA-2J-AAB8-01A-12D-A40W-08	mixed	-0.39	0.56951250367364
TCGA-2J-AAB9-01A-11D-A40W-08	AAS3	0.854545454545455	0.264421618394128
TCGA-2J-AABA-01A-21D-A40W-08	AAS3	1.48333333333333	0.446134815355194
TCGA-2J-AABE-01A-12D-A40W-08	AAS2	1.18333333333333	0.303126593672411
TCGA-2J-AABF-01A-31D-A40W-08	AAS3	1.4375	0.590822624429919
TCGA-2J-AABH-01A-21D-A40W-08	AAS3	0.58	0.441399732962524
TCGA-2J-AABI-01A-12D-A40W-08	AAS3	2.188	0.690867701994714
TCGA-2J-AABK-01A-31D-A40W-08	mixed	1.2952380952381	0.383789609091431
TCGA-2J-AABO-01A-21D-A40W-08	AAS3	0.892452830188679	0.500747487381833
TCGA-2J-AABP-01A-11D-A40W-08	mixed	0.607317073170732	0.480143734555587
TCGA-2J-AABT-01A-11D-A40W-08	AAS4	0.985714285714286	0.421979033657672
TCGA-2K-A9WE-01A-11D-A382-10	AAS4	-0.366666666666667	0.340952386562684
TCGA-2L-AAQA-01A-21D-A38G-08	AAS3	0.348717948717949	0.534591106572556
TCGA-2L-AAQE-01A-11D-A397-08	mixed	0.3	0.643712338448906
TCGA-2L-AAQI-01A-12D-A397-08	AAS3	0.404347826086957	0.488583235701993
TCGA-2L-AAQJ-01A-12D-A397-08	AAS3	0.9171875	0.503691581755538
TCGA-2L-AAQL-01A-11D-A38G-08	AAS3	0.685365853658536	0.41838358365725
TCGA-2L-AAQM-01A-11D-A397-08	mixed	0.657142857142857	0.481858020188375
TCGA-2V-A95S-01A-11D-A36X-10	mixed	0.263235294117647	0.42102483702258
TCGA-2W-A8YY-01A-11D-A37N-09	AAS3	0.899424184261037	0.475685292027414
TCGA-2X-A9D6-01A-11D-A435-10	AAS5	-0.24	0.499573997671886
TCGA-2Y-A9GS-01A-12D-A382-10	mixed	0.657692307692308	0.447615388487744
TCGA-2Y-A9GT-01A-11D-A382-10	AAS4	0.611111111111111	0.352624150854559
TCGA-2Y-A9GU-01A-11D-A382-10	mixed	0.307766990291262	0.396422996980731
TCGA-2Y-A9GV-01A-11D-A382-10	AAS4	-0.138	0.413225475370639
TCGA-2Y-A9GW-01A-11D-A382-10	AAS4	0.174576271186441	0.445815366125901
TCGA-2Y-A9GX-01A-11D-A382-10	AAS1	0.405714285714285	0.304757288665435
TCGA-2Y-A9GY-01A-11D-A382-10	AAS4	-0.0425531914893617	0.325607393524845
TCGA-2Y-A9GZ-01A-11D-A38X-10	AAS1	0.786440677966102	0.212714979800569
TCGA-2Y-A9H0-01A-11D-A382-10	AAS4	0.0222222222222223	0.391694420378628
TCGA-2Y-A9H1-01A-11D-A382-10	AAS4	0.225806451612903	0.297369243569487
TCGA-2Y-A9H2-01A-12D-A382-10	AAS4	1.21666666666667	0.469615839868851
TCGA-2Y-A9H3-01A-11D-A382-10	AAS4	0.818103448275862	0.358860658913158
TCGA-2Y-A9H4-01A-11D-A382-10	mixed	-0.66595744680851	0.414665656295809
TCGA-2Y-A9H5-01A-11D-A382-10	mixed	1.59272727272727	0.409952129005122
TCGA-2Y-A9H6-01A-11D-A38X-10	mixed	-0.0333333333333335	0.420683852896094
TCGA-2Y-A9H7-01A-11D-A38X-10	mixed	0.191525423728813	0.384176770105017
TCGA-2Y-A9H8-01A-11D-A38X-10	mixed	0.940384615384615	0.484290229555091
TCGA-2Y-A9H9-01A-21D-A38X-10	mixed	0.614942528735632	0.459421401722651
TCGA-2Y-A9HA-01A-11D-A38X-10	AAS1	0.196116504854369	0.455695338892838
TCGA-2Y-A9HB-01A-11D-A38X-10	AAS4	-0.0215686274509806	0.203895787128679
TCGA-2Z-A9J1-01A-11D-A382-10	AAS4	-0.401724137931034	0.308910473258374
TCGA-2Z-A9J2-01A-11D-A382-10	AAS4	-0.333333333333333	0.418147174884895
TCGA-2Z-A9J3-01A-12D-A382-10	AAS4	-0.0192771084337352	0.376711190858669
TCGA-2Z-A9J5-01A-21D-A382-10	AAS4	-0.793103448275862	0.442995567831789
TCGA-2Z-A9J6-01A-11D-A382-10	mixed	0.951282051282051	0.390001600222224
TCGA-2Z-A9J7-01A-11D-A382-10	AAS4	0.3875	0.420202924331928
TCGA-2Z-A9J8-01A-11D-A42J-10	AAS1	0.5	0.380514441622033
TCGA-2Z-A9JD-01A-11D-A42J-10	AAS4	0.0508196721311475	0.336784490201258
TCGA-2Z-A9JG-01A-11D-A42J-10	AAS4	0.313461538461539	0.25519666384559
TCGA-2Z-A9JJ-01A-11D-A42J-10	AAS4	-0.635714285714286	0.443851232695076
TCGA-2Z-A9JK-01A-11D-A42J-10	AAS4	0.983050847457627	0.389272468542424
TCGA-2Z-A9JM-01A-12D-A42J-10	mixed	0.397435897435898	0.548299138247406
TCGA-2Z-A9JO-01A-11D-A42J-10	mixed	0.225	0.46681357230281
TCGA-2Z-A9JQ-01A-11D-A42J-10	mixed	0.681395348837209	0.446679414013272
TCGA-2Z-A9JR-01A-12D-A42J-10	AAS4	-0.555555555555555	0.483654773655899
TCGA-2Z-A9JS-01A-21D-A42J-10	AAS4	0.214473684210526	0.40340736282834
TCGA-30-1714-01A-02W-0633-09	mixed	0.252272727272727	0.431709674823265
TCGA-30-1718-01A-01W-0633-09	AAS1	0.735576923076923	0.313764929851067
TCGA-30-1853-01A-02W-0699-08	AAS4	0.36	0.432270228998349
TCGA-30-1855-01A-01W-0639-09	mixed	-0.023170731707317	0.41154716041533
TCGA-30-1856-01A-01W-0639-09	mixed	0.795833333333333	0.33259803423823
TCGA-30-1857-01A-02W-0639-09	AAS1	-0.184285714285714	0.457591269775468
TCGA-30-1862-01A-02W-0699-08	mixed	0.396	0.450813534532088
TCGA-30-1891-01A-01W-0699-08	AAS1	0.42	0.275510106746885
TCGA-31-1950-01A-01W-0699-08	mixed	-0.363157894736842	0.432272384196701
TCGA-31-1953-01A-01W-0699-08	mixed	0.672093023255814	0.470705777875149
TCGA-31-1959-01A-01W-0699-08	mixed	0.123913043478261	0.419639059774885
TCGA-32-1970-01A-01D-1494-08	AAS3	0.481132075471698	0.561534134538298
TCGA-32-1970-01A-01W-0837-08	AAS3	0.401851851851852	0.586485962346614
TCGA-32-1976-01A-01W-0837-08	AAS3	0.919354838709677	0.553146000963694
TCGA-32-1977-01A-01D-1353-08	AAS3	0.836363636363636	0.360183360188855
TCGA-32-1979-01A-01D-1696-08	AAS3	1.57692307692308	0.316146199851935
TCGA-32-1982-01A-01D-1494-08	AAS3	0.751785714285714	0.541133576952672
TCGA-32-1982-01A-01W-0837-08	AAS3	0.7875	0.505658154186343
TCGA-32-1986-01A-01D-1494-08	AAS3	1.66785714285714	0.585707806806622
TCGA-32-1991-01A-01D-1353-08	AAS3	1.1	0.521633924104825
TCGA-32-2491-01A-01D-1353-08	AAS3	0.574468085106383	0.423705006063657
TCGA-32-2494-01A-01D-1353-08	mixed	1.01176470588235	0.26569435099482
TCGA-32-2495-01A-01D-1353-08	AAS3	0.163636363636364	0.386902093564446
TCGA-32-2615-01A-01D-1495-08	AAS3	0.509090909090909	0.355236611276045
TCGA-32-2616-01A-01D-1495-08	AAS3	1.9896	0.600140468679727
TCGA-32-2616-01A-01W-0922-08	AAS3	1.73769751693002	0.62300906457614
TCGA-32-2632-01A-01D-1495-08	mixed	1.21833333333333	0.413187215962422
TCGA-32-2632-01A-01W-0922-08	mixed	1.07586206896552	0.411707670860661
TCGA-32-2634-01A-01D-1495-08	AAS4	-0.13448275862069	0.237184850468497
TCGA-32-2634-01A-01W-0922-08	AAS4	0.332142857142857	0.245703189363472
TCGA-32-2638-01A-01D-1495-08	AAS3	0.861290322580645	0.458375719372554
TCGA-32-2638-01A-01W-0922-08	mixed	0.812903225806452	0.426117761672562
TCGA-32-4208-01A-01D-1353-08	mixed	0.230769230769231	0.423043350421536
TCGA-32-4209-01A-01D-1353-08	AAS3	1.24761904761905	0.66371223542195
TCGA-32-4210-01A-01D-1353-08	AAS3	1.2469387755102	0.488514134425554
TCGA-32-4211-01A-01D-1353-08	AAS3	0.235897435897436	0.606002108983715
TCGA-32-4213-01A-01D-1353-08	AAS3	0.439285714285714	0.334557343335424
TCGA-32-5222-01A-01D-1486-08	AAS3	1.09333333333333	0.381084000756804
TCGA-33-4532-01A-01D-1267-08	AAS1	0.808984375	0.410155557924309
TCGA-33-4533-01A-01D-1267-08	AAS1	0.852216748768473	0.421576175406992
TCGA-33-4538-01A-01D-1267-08	AAS4	0.650393700787402	0.336857676436349
TCGA-33-4547-01A-01D-1267-08	AAS5	0.688372093023256	0.555458861173712
TCGA-33-4566-01A-01D-1441-08	AAS1	0.841858037578288	0.354910379815464
TCGA-33-4582-01A-01D-1441-08	AAS1	0.724087591240876	0.312097337119723
TCGA-33-4583-01A-01D-1441-08	AAS1	0.957397959183674	0.421035743570704
TCGA-33-4587-01A-11D-2122-08	AAS1	1.26736111111111	0.38672779544456
TCGA-33-4589-01A-01D-1441-08	AAS5	1.08904109589041	0.598699661496332
TCGA-33-6738-01A-11D-1945-08	AAS1	0.667391304347826	0.420916314404413
TCGA-33-A5GW-01A-11D-A27K-08	AAS5	0.234645669291339	0.58360204529403
TCGA-33-AAS8-01A-11D-A401-08	AAS1	0.469047619047619	0.357676882430717
TCGA-33-AASB-01A-11D-A401-08	AAS1	0.878853046594982	0.382841862735583
TCGA-33-AASD-01A-11D-A401-08	AAS1	0.874903474903475	0.348831488733154
TCGA-33-AASI-01A-22D-A401-08	AAS1	0.769256756756757	0.402100596502425
TCGA-33-AASJ-01A-11D-A401-08	AAS5	1.0824427480916	0.590936002059427
TCGA-33-AASL-01A-11D-A401-08	AAS1	0.774561403508772	0.426223833551253
TCGA-34-2596-01A-01D-1522-08	mixed	0.514117647058823	0.569339866529748
TCGA-34-2596-01A-01W-0877-08	mixed	0.613836477987421	0.56925692003071
TCGA-34-2600-01A-01D-1522-08	AAS5	0.742756183745583	0.542894807300576
TCGA-34-2600-01A-01W-0877-08	AAS5	0.655434782608696	0.56370698153964
TCGA-34-2604-01A-01D-1522-08	AAS1	0.713691931540342	0.358236827021594
TCGA-34-2604-01A-01W-0877-08	AAS1	0.780974477958237	0.380856546642058
TCGA-34-2605-01A-01D-1522-08	AAS1	0.369960474308301	0.456901078353394
TCGA-34-2608-01A-02D-1522-08	AAS1	0.789010989010989	0.506303704359392
TCGA-34-2608-01A-02W-0877-08	mixed	0.726136363636363	0.558266071142649
TCGA-34-2609-01A-01D-1522-08	AAS1	0.536516853932584	0.385254042574616
TCGA-34-2609-01A-01W-0877-08	AAS1	0.728402366863905	0.365226984244158
TCGA-34-5231-01A-21D-1817-08	AAS1	0.977800829875518	0.393004356728503
TCGA-34-5232-01A-21D-1817-08	AAS1	0.875182481751825	0.38636487971278
TCGA-34-5234-01A-01D-1632-08	AAS1	0.75377358490566	0.291599570612572
TCGA-34-5236-01A-21D-1817-08	AAS1	0.755797101449275	0.320698136224102
TCGA-34-5239-01A-21D-1817-08	AAS1	0.648837209302326	0.380621182434071
TCGA-34-5240-01A-01D-1441-08	AAS1	0.532727272727273	0.382006263373779
TCGA-34-5241-01A-01D-1441-08	AAS1	0.558646616541354	0.414754229922297
TCGA-34-5927-01A-11D-1817-08	AAS1	0.876923076923077	0.397760655043736
TCGA-34-5928-01A-11D-1817-08	AAS5	1.02379032258065	0.487790785789088
TCGA-34-5929-01A-11D-1817-08	AAS1	0.535172413793103	0.399890638634472
TCGA-34-7107-01A-11D-1945-08	AAS1	0.801744186046512	0.510602458654737
TCGA-34-8454-01A-11D-2323-08	AAS5	1.09148936170213	0.476114348814735
TCGA-34-8455-01A-11D-2323-08	AAS1	0.871468926553672	0.341389192233281
TCGA-34-8456-01A-21D-2323-08	AAS4	0.56	0.339391185398059
TCGA-34-A5IX-01A-12D-A27K-08	AAS1	0.425	0.346059473029729
TCGA-35-4122-01A-01D-1105-08	AAS1	0.482352941176471	0.363969187976789
TCGA-35-4123-01A-01D-1105-08	AAS1	0.296875	0.375304319279795
TCGA-35-5375-01A-01D-1625-08	AAS1	0.720401337792642	0.332386609884533
TCGA-36-2530-01A-01D-1526-09	mixed	0.488235294117647	0.381271894219533
TCGA-36-2532-01A-01D-1526-09	AAS5	0.458620689655172	0.55240498496142
TCGA-36-2533-01A-01D-1526-09	AAS1	0.516981132075472	0.371677023590115
TCGA-36-2534-01A-01D-1526-09	AAS4	-0.035576923076923	0.398459624413924
TCGA-36-2537-01A-01D-1526-09	mixed	0.442307692307692	0.496400000119745
TCGA-36-2538-01A-01D-1526-09	mixed	-0.694285714285714	0.42840574689749
TCGA-36-2539-01A-01D-1526-09	mixed	0.149056603773585	0.431074587754107
TCGA-36-2542-01A-01D-1526-09	AAS4	0.129411764705882	0.359998931715509
TCGA-36-2543-01A-01D-1526-09	mixed	0.627083333333333	0.381393946794041
TCGA-36-2544-01A-01D-1526-09	mixed	0.412765957446809	0.564629160808959
TCGA-36-2545-01A-01D-1526-09	mixed	0.302127659574468	0.29217303571102
TCGA-36-2547-01A-01D-1526-09	mixed	0.412380952380952	0.397876976906599
TCGA-36-2548-01A-01D-1526-09	mixed	0.557894736842105	0.321310373563116
TCGA-36-2551-01A-01D-1526-09	AAS4	-0.16	0.462033088301573
TCGA-36-2552-01A-01D-1526-09	mixed	0.685	0.680159044285347
TCGA-37-3783-01A-01D-1267-08	AAS5	0.910588235294118	0.570082936601996
TCGA-37-3789-01A-01D-0983-08	AAS5	0.744949494949495	0.5472603153067
TCGA-37-3792-01A-01D-0983-08	AAS1	0.676984126984127	0.384768473914111
TCGA-37-4132-01A-01D-1352-08	AAS1	0.838009049773756	0.348825720884734
TCGA-37-4133-01A-01D-1352-08	mixed	0.653038674033149	0.430132586635219
TCGA-37-4135-01A-01D-1352-08	AAS1	1.07632850241546	0.330422430329715
TCGA-37-4141-01A-02D-1352-08	AAS1	0.511020408163265	0.342948923623462
TCGA-37-5819-01A-01D-1632-08	AAS1	0.794589552238806	0.349609559581072
TCGA-37-A5EL-01A-11D-A26M-08	AAS1	0.539041095890411	0.469161345932822
TCGA-37-A5EM-01A-21D-A27K-08	AAS1	0.614592274678112	0.382742057039911
TCGA-37-A5EN-01A-21D-A26M-08	AAS1	0.717721518987342	0.354465776636324
TCGA-38-4625-01A-01D-1553-08	AAS1	0.895320197044335	0.3769594833498
TCGA-38-4626-01A-01D-1553-08	AAS1	0.613333333333333	0.304129456407379
TCGA-38-4627-01A-01D-1553-08	mixed	-0.0450000000000002	0.40916377158551
TCGA-38-4628-01A-01D-1265-08	mixed	0.627272727272727	0.39600290912996
TCGA-38-4629-01A-02D-1265-08	AAS1	0.810471204188482	0.343972713224572
TCGA-38-4630-01A-01D-1265-08	AAS5	0.718918918918918	0.53600020604895
TCGA-38-4631-01A-01D-1753-08	AAS1	0.81923076923077	0.360933369557374
TCGA-38-4632-01A-01D-1753-08	AAS1	0.480110497237569	0.348133133553069
TCGA-38-6178-01A-11D-1753-08	AAS1	0.993939393939394	0.453523318512824
TCGA-38-7271-01A-11D-2036-08	AAS1	1.33823529411765	0.474767466372136
TCGA-39-5011-01A-01D-1441-08	AAS1	1.07516059957173	0.384978067464568
TCGA-39-5016-01A-01D-1441-08	AAS1	1.33307086614173	0.430899317044238
TCGA-39-5019-01A-01D-1817-08	AAS1	0.64344262295082	0.390617234642873
TCGA-39-5021-01A-01D-1441-08	AAS1	0.565934065934066	0.440445199699613
TCGA-39-5022-01A-21D-1817-08	AAS5	1.0793893129771	0.455508350721644
TCGA-39-5024-01A-21D-1817-08	mixed	0.446808510638298	0.442529026144897
TCGA-39-5028-01A-01D-1441-08	AAS5	1.13805309734513	0.461964370208395
TCGA-39-5029-01A-01D-1441-08	mixed	0.415315315315315	0.413514706451649
TCGA-39-5030-01A-01D-1441-08	AAS5	0.91015625	0.522301559136924
TCGA-39-5031-01A-01D-1441-08	AAS5	0.821739130434783	0.57229416457756
TCGA-39-5034-01A-01D-1441-08	AAS1	0.721963824289406	0.351592088918119
TCGA-39-5035-01A-01D-1441-08	AAS5	0.758715596330275	0.551344043956426
TCGA-39-5036-01A-01D-1441-08	AAS1	0.723295454545455	0.345845518499155
TCGA-39-5037-01A-01D-1441-08	AAS1	0.329375	0.393474381601169
TCGA-39-5039-01A-01D-1441-08	AAS1	1.15739130434783	0.418100358829225
TCGA-39-5040-01A-21D-2122-08	AAS1	0.944307692307692	0.3723431811696
TCGA-3A-A9I5-01A-11D-A38G-08	AAS3	1.42857142857143	0.538488183128534
TCGA-3A-A9I9-01A-11D-A38G-08	mixed	0.672602739726028	0.404639790664678
TCGA-3A-A9IB-01A-21D-A397-08	AAS5	0.434615384615385	0.506675373147832
TCGA-3A-A9IC-01A-11D-A38G-08	mixed	1.188	0.369520179553994
TCGA-3A-A9IH-01A-12D-A397-08	AAS3	0.758536585365853	0.578678654749494
TCGA-3A-A9IJ-01A-11D-A397-08	mixed	0.23	0.397208929585432
TCGA-3A-A9IN-01A-11D-A397-08	AAS4	-0.152941176470588	0.370570436242601
TCGA-3A-A9IS-01A-21D-A397-08	AAS2	-0.0142857142857143	0.202090246254969
TCGA-3A-A9IU-01A-11D-A397-08	AAS3	0.159090909090909	0.320924104350345
TCGA-3A-A9IV-01A-11D-A40W-08	AAS2	0.9	0.317955138323333
TCGA-3A-A9IX-01A-11D-A40W-08	AAS3	1.59166666666667	0.495132311840184
TCGA-3A-A9IZ-01A-12D-A40W-08	AAS5	0.635897435897436	0.388472068441012
TCGA-3A-A9J0-01A-11D-A40W-08	AAS3	0.368421052631579	0.589340644005399
TCGA-3B-A9HI-01A-11D-A387-09	AAS1	0.211538461538462	0.308929329090302
TCGA-3B-A9HL-01A-11D-A387-09	mixed	1.42424242424242	0.581041378631015
TCGA-3B-A9HO-01A-11D-A387-09	mixed	0.038235294117647	0.535297687758929
TCGA-3B-A9HP-01A-11D-A387-09	mixed	0.870833333333333	0.330919534505806
TCGA-3B-A9HQ-01A-11D-A387-09	mixed	-0.366666666666667	0.514946815411926
TCGA-3B-A9HR-01A-11D-A387-09	mixed	0.547619047619048	0.11134150749212
TCGA-3B-A9HS-01A-11D-A38Z-09	AAS2	0.305	0.30447018661179
TCGA-3B-A9HT-01A-11D-A38Z-09	AAS3	1.62877358490566	0.489185953689206
TCGA-3B-A9HU-01A-11D-A38Z-09	AAS1	0.280952380952381	0.478833063328424
TCGA-3B-A9HV-01A-11D-A38Z-09	mixed	-0.737931034482759	0.357420745854008
TCGA-3B-A9HX-01A-11D-A38Z-09	AAS4	0.362962962962963	0.604954689319264
TCGA-3B-A9HY-01A-11D-A38Z-09	AAS2	0.342424242424243	0.582861009018184
TCGA-3B-A9HZ-01A-11D-A38Z-09	mixed	0.576470588235294	0.369076862590094
TCGA-3B-A9I0-01A-11D-A38Z-09	AAS2	0.2	0.432249082466805
TCGA-3B-A9I1-01A-11D-A38Z-09	AAS3	0.661111111111111	0.387058647231591
TCGA-3B-A9I3-01A-11D-A38Z-09	AAS3	0.444117647058823	0.324416751639525
TCGA-3C-AAAU-01A-11D-A41F-09	AAS4	0.645454545454546	0.272484718994926
TCGA-3C-AALI-01A-11D-A41F-09	AAS5	0.95013698630137	0.693589378184558
TCGA-3C-AALJ-01A-31D-A41F-09	AAS3	1.83684210526316	0.422568753434259
TCGA-3C-AALK-01A-11D-A41F-09	mixed	0.305714285714286	0.406967885938081
TCGA-3E-AAAY-01A-11D-A38G-08	AAS3	0.346153846153846	0.463885674329851
TCGA-3E-AAAZ-01A-11D-A38G-08	AAS3	0.808108108108108	0.458664327284818
TCGA-3G-AB0Q-01A-11D-A423-09	AAS1	-0.75625	0.384304821455442
TCGA-3G-AB19-01A-21D-A423-09	AAS2	0.18	0.814725015954402
TCGA-3H-AB3K-01A-11D-A39R-32	AAS2	1.11818181818182	0.371869835605922
TCGA-3H-AB3L-01A-11D-A39R-32	AAS2	1.87272727272727	0.278320146288168
TCGA-3H-AB3M-01A-11D-A39R-32	mixed	0.311764705882353	0.490058277831606
TCGA-3H-AB3S-01A-21D-A39R-32	AAS1	-0.762962962962963	0.415201006717562
TCGA-3H-AB3T-01A-11D-A39R-32	AAS2	1.62083333333333	0.421597675561563
TCGA-3H-AB3U-01A-21D-A39R-32	mixed	0.973333333333333	0.460299832609318
TCGA-3H-AB3X-01A-11D-A39R-32	AAS4	0.85	0.292080288161609
TCGA-3K-AAZ8-01A-12D-A38X-10	mixed	0.111578947368421	0.447467490888858
TCGA-3L-AA1B-01A-11D-A36X-10	AAS3	1.15824175824176	0.563677907579526
TCGA-3M-AB46-01A-11D-A410-08	mixed	0.357142857142857	0.405119378087975
TCGA-3M-AB47-01A-22D-A410-08	mixed	0.38433734939759	0.519415339146816
TCGA-3N-A9WB-06A-11D-A38G-08	AAS2	0.853225806451613	0.594639688531005
TCGA-3N-A9WC-06A-11D-A38G-08	AAS2	1.12807153965785	0.54774391766631
TCGA-3N-A9WD-06A-11D-A38G-08	AAS2	1.19547511312217	0.568352286878543
TCGA-3P-A9WA-01A-11D-A403-09	AAS4	-0.16625	0.402296255300849
TCGA-3R-A8YX-01A-11D-A37C-09	mixed	0.0944444444444444	0.484691529862787
TCGA-3S-A8YW-01A-11D-A423-09	AAS3	0.61578947368421	0.371619656240123
TCGA-3U-A98D-01A-12D-A39R-32	mixed	0.547619047619048	0.517777851650225
TCGA-3U-A98E-01A-11D-A39R-32	AAS4	0.00476190476190481	0.392490273169289
TCGA-3U-A98F-01A-11D-A39R-32	AAS1	0.41304347826087	0.612436498792279
TCGA-3U-A98I-01A-11D-A39R-32	AAS1	0.552	0.329626603093269
TCGA-3U-A98J-01A-11D-A39R-32	mixed	1.64705882352941	0.595253538029861
TCGA-3X-AAV9-01A-72D-A417-09	AAS1	2.25909090909091	0.517834625544437
TCGA-3X-AAVA-01A-11D-A417-09	AAS4	0.295	0.309145740868817
TCGA-3X-AAVB-01A-31D-A417-09	AAS1	0.65	0.454569458436818
TCGA-3X-AAVC-01A-21D-A417-09	AAS4	1.56666666666667	0.284591071570911
TCGA-3X-AAVE-01A-11D-A417-09	AAS3	0.795833333333333	0.463370110856128
TCGA-3Z-A93Z-01A-11D-A36X-10	mixed	0.0400000000000001	0.407125383896384
TCGA-41-2571-01A-01D-1495-08	AAS3	0.64516129032258	0.434101362393139
TCGA-41-2571-01A-01W-0922-08	AAS3	0.638235294117647	0.456453304357197
TCGA-41-2572-01A-01D-1353-08	AAS3	0.447222222222222	0.583195761034913
TCGA-41-2573-01A-01D-1495-08	AAS2	0.204545454545455	0.539764166465831
TCGA-41-2573-01A-01W-0922-08	AAS2	0.121739130434783	0.520229460013158
TCGA-41-2575-01A-01D-1495-08	mixed	0.544186046511628	0.355268391805312
TCGA-41-2575-01A-01W-0922-08	mixed	0.492156862745098	0.398773968413613
TCGA-41-3392-01A-01D-1495-08	AAS3	0.884090909090909	0.420184944003366
TCGA-41-3392-01A-01W-0922-08	AAS3	0.878571428571428	0.394040753174057
TCGA-41-3393-01A-01D-1353-08	AAS3	1.1936170212766	0.37843230696555
TCGA-41-3915-01A-01D-1353-08	AAS3	1.18	0.402992438001742
TCGA-41-4097-01A-01D-1353-08	mixed	0.590909090909091	0.223059206415641
TCGA-41-5651-01A-01D-1696-08	AAS3	0.976785714285714	0.514511484882084
TCGA-41-6646-01A-11D-1845-08	AAS3	1.45454545454545	0.480249069654928
TCGA-42-2582-01A-01D-1526-09	AAS4	-0.112222222222222	0.310765937330349
TCGA-42-2587-01A-01D-1526-09	mixed	0.776576576576577	0.455321299292418
TCGA-42-2588-01A-01D-1526-09	AAS3	1.35	0.64207567732292
TCGA-42-2589-01A-01D-1526-09	mixed	-0.406849315068493	0.436181452372106
TCGA-42-2590-01A-01D-1526-09	AAS4	0.663636363636364	0.347757575571887
TCGA-42-2591-01A-01D-1526-09	AAS5	0.291836734693878	0.359938740319296
TCGA-42-2593-01A-01D-1764-09	AAS3	0.951724137931034	0.348907212481372
TCGA-43-2576-01A-01D-1522-08	AAS1	0.504201680672269	0.318846242207346
TCGA-43-2576-01A-01W-0877-08	AAS1	0.502305475504323	0.327413885628115
TCGA-43-2578-01A-01D-1522-08	AAS1	0.866216216216216	0.335801340083935
TCGA-43-2578-01A-01W-0877-08	AAS1	0.792452830188679	0.336037642019557
TCGA-43-2581-01A-01D-1522-08	AAS1	1.19589285714286	0.333837721765578
TCGA-43-2581-01A-01W-0877-08	AAS1	1.13953033268102	0.333162535947897
TCGA-43-3394-01A-01D-0983-08	AAS1	0.745652173913043	0.414625309886867
TCGA-43-3920-01A-01D-0983-08	AAS1	0.34051282051282	0.479157430358915
TCGA-43-5668-01A-01D-1632-08	AAS1	0.622147651006711	0.391187619278389
TCGA-43-5670-01A-21D-2122-08	AAS5	0.973626373626373	0.464751035275916
TCGA-43-6143-01A-11D-1817-08	AAS1	0.379439252336449	0.462637813565686
TCGA-43-6647-01A-11D-1817-08	AAS1	0.360576923076923	0.375520647126128
TCGA-43-6770-01A-11D-1817-08	AAS1	0.183006535947713	0.378454467411876
TCGA-43-6771-01A-11D-1817-08	AAS1	0.777702702702703	0.315348180431958
TCGA-43-6773-01A-41D-1945-08	mixed	1.08205128205128	0.52825796591143
TCGA-43-7656-01A-11D-2122-08	AAS1	0.833067729083665	0.379038608920181
TCGA-43-7657-01A-31D-2122-08	AAS1	0.201190476190476	0.318556360971562
TCGA-43-7658-01A-11D-2122-08	AAS1	0.830985915492958	0.378957928058943
TCGA-43-8115-01A-11D-2244-08	AAS1	0.439333333333333	0.437708422456014
TCGA-43-8116-01A-11D-2244-08	AAS1	0.791603053435114	0.359827532271692
TCGA-43-8118-01A-11D-2395-08	AAS1	0.992600896860986	0.396987781333341
TCGA-43-A474-01A-11D-A24D-08	AAS1	0.85648854961832	0.425074775228682
TCGA-43-A475-01A-11D-A24D-08	AAS1	0.934831460674157	0.347135238132531
TCGA-43-A56U-01A-11D-A26M-08	AAS5	0.678612716763006	0.428633807887406
TCGA-43-A56V-01A-11D-A26M-08	AAS1	0.515131578947368	0.450843255490849
TCGA-44-2655-01A-01D-1553-08	AAS1	0.573015873015873	0.344894947588575
TCGA-44-2655-01A-01W-0928-08	AAS1	0.639370078740157	0.310465636641345
TCGA-44-2656-01A-02D-0969-08	AAS1	0.587687188019967	0.331117480838029
TCGA-44-2656-01A-02D-A271-08	AAS1	0.48485401459854	0.329537003895635
TCGA-44-2656-01A-02W-0928-08	AAS1	0.636414048059149	0.329629537484122
TCGA-44-2656-01A-12D-A27T-08	AAS1	0.617368421052631	0.327223089918915
TCGA-44-2656-01A-41D-A27T-08	AAS1	0.576165803108808	0.339724154161086
TCGA-44-2656-01B-06D-A271-08	AAS1	0.54308617234469	0.349853267872114
TCGA-44-2657-01A-01D-1105-08	AAS1	0.994557823129252	0.357414666142573
TCGA-44-2661-01A-01D-1105-08	AAS4	0.34	0.206042380295858
TCGA-44-2662-01A-01D-0969-08	AAS5	1.01744966442953	0.637770216124803
TCGA-44-2662-01A-01D-A271-08	AAS5	0.837762237762238	0.61624791059634
TCGA-44-2662-01A-01W-0928-08	AAS5	1.06978417266187	0.617622864246755
TCGA-44-2662-01B-02D-A271-08	AAS5	1.17131147540984	0.604927428431699
TCGA-44-2665-01A-01D-1040-01	AAS4	0.35	0.394865179786775
TCGA-44-2665-01A-01D-A271-08	AAS4	0.523076923076923	0.502082879901226
TCGA-44-2665-01A-01W-0928-08	AAS4	-0.2	0.519456539148952
TCGA-44-2665-01B-06D-A271-08	AAS4	0.382758620689655	0.487774755117389
TCGA-44-2666-01A-01D-1489-08	AAS4	-0.622222222222222	0.371500019299521
TCGA-44-2666-01A-01D-A271-08	mixed	-0.539130434782608	0.349152484508155
TCGA-44-2666-01A-01W-0928-08	mixed	-0.111538461538462	0.349659611912379
TCGA-44-2666-01A-21D-A27T-08	mixed	0.0241379310344827	0.31039894680702
TCGA-44-2666-01A-41D-A27T-08	mixed	0.189655172413793	0.448253145789733
TCGA-44-2666-01B-02D-A271-08	mixed	-0.252380952380952	0.291433058028873
TCGA-44-2668-01A-01D-0969-08	AAS1	0.832432432432432	0.445950432650724
TCGA-44-2668-01A-01D-A271-08	AAS1	0.80340425531915	0.46412314208341
TCGA-44-2668-01A-01W-0928-08	AAS1	0.746124031007752	0.448398564082479
TCGA-44-2668-01B-02D-A271-08	AAS1	0.52483660130719	0.402003964889741
TCGA-44-3396-01A-01D-1553-08	AAS5	1.13282442748092	0.590379861080368
TCGA-44-3398-01A-01D-1105-08	AAS1	0.335714285714286	0.306620525973299
TCGA-44-3917-01A-01D-A271-08	AAS1	0.953246753246753	0.445577635460799
TCGA-44-3917-01B-02D-A271-08	AAS1	0.92484076433121	0.41754538550515
TCGA-44-3918-01A-01D-1105-08	AAS1	1.05671875	0.33146734642985
TCGA-44-3918-01A-01D-A271-08	AAS1	1.06042296072508	0.32243189917541
TCGA-44-3918-01B-02D-A271-08	AAS1	1.13472222222222	0.333347725264005
TCGA-44-3919-01A-02D-1105-08	mixed	-0.35	0.424280378598522
TCGA-44-3919-01A-02D-1458-08	mixed	-0.438461538461538	0.474254414322139
TCGA-44-4112-01A-01D-1105-08	AAS1	0.806574394463668	0.37028955387779
TCGA-44-4112-01A-01D-1458-08	AAS1	0.791558441558442	0.380288191621951
TCGA-44-4112-01A-01D-A271-08	AAS1	0.834343434343434	0.373770289179148
TCGA-44-4112-01A-22D-A27T-08	AAS1	0.82547770700637	0.369851758250071
TCGA-44-4112-01A-31D-A27T-08	AAS1	0.925846153846154	0.416211035822807
TCGA-44-4112-01B-06D-A271-08	AAS1	0.834468085106383	0.354550109921927
TCGA-44-5643-01A-01D-1625-08	AAS1	0.553488372093023	0.507479972756049
TCGA-44-5644-01A-21D-2036-08	AAS1	0.548759124087591	0.346670532235931
TCGA-44-5645-01A-01D-1625-08	AAS4	0.4125	0.414085048836287
TCGA-44-5645-01A-01D-A271-08	AAS4	0.124	0.397521646882835
TCGA-44-5645-01A-21D-A27T-08	AAS4	0.111111111111111	0.368075598965588
TCGA-44-5645-01A-51D-A27T-08	AAS4	0.224	0.357539506249035
TCGA-44-5645-01B-04D-A271-08	AAS4	0.0739130434782608	0.388623313300995
TCGA-44-6144-01A-11D-1753-08	AAS1	0.432926829268293	0.322427968960165
TCGA-44-6145-01A-11D-1753-08	AAS1	0.894666666666667	0.429326664071677
TCGA-44-6146-01A-11D-1753-08	mixed	0.488	0.483558401721541
TCGA-44-6146-01A-11D-A271-08	mixed	0.361538461538462	0.464960001655328
TCGA-44-6146-01A-21D-A27T-08	mixed	0.307142857142857	0.467452321756662
TCGA-44-6146-01A-31D-A27T-08	mixed	0.334615384615385	0.50341019266102
TCGA-44-6146-01B-04D-A271-08	AAS4	0.66	0.523546600367461
TCGA-44-6147-01A-11D-1753-08	AAS1	0.344915254237288	0.400288150128187
TCGA-44-6147-01A-11D-A271-08	AAS1	0.570542635658915	0.436590740641492
TCGA-44-6147-01A-21D-A27T-08	AAS1	0.584057971014493	0.449863249404644
TCGA-44-6147-01A-31D-A27T-08	AAS1	0.497368421052631	0.458829682418486
TCGA-44-6147-01B-06D-A271-08	AAS1	0.480851063829787	0.42511657140155
TCGA-44-6774-01A-21D-1855-08	AAS1	0.68298969072165	0.366909294739702
TCGA-44-6775-01A-11D-1855-08	AAS1	0.5825	0.3847212560871
TCGA-44-6775-01A-11D-A271-08	mixed	0.948648648648649	0.466638053578448
TCGA-44-6775-01A-21D-A27T-08	mixed	1.08	0.408115554511009
TCGA-44-6775-01A-31D-A27T-08	mixed	0.76046511627907	0.310723268822373
TCGA-44-6775-01C-02D-A271-08	mixed	0.202631578947369	0.267134021891247
TCGA-44-6776-01A-11D-1855-08	AAS1	0.447826086956522	0.390816824627002
TCGA-44-6777-01A-11D-1855-08	AAS1	0.864591439688716	0.440021462117691
TCGA-44-6778-01A-11D-1855-08	AAS1	0.737818181818182	0.340638763839163
TCGA-44-6779-01A-11D-1855-08	AAS1	1.18823529411765	0.449715271038985
TCGA-44-7659-01A-11D-2063-08	AAS1	1.25769230769231	0.436064666333027
TCGA-44-7660-01A-11D-2063-08	AAS1	0.852521008403361	0.336880576762549
TCGA-44-7661-01A-11D-2063-08	AAS1	0.879329608938548	0.345590501941439
TCGA-44-7662-01A-11D-2063-08	AAS1	0.939709443099274	0.382599810648147
TCGA-44-7667-01A-31D-2063-08	AAS1	0.7621875	0.387860053013445
TCGA-44-7669-01A-21D-2063-08	AAS1	0.669040247678018	0.357631506160099
TCGA-44-7670-01A-11D-2063-08	AAS1	0.868414154652687	0.384139151802744
TCGA-44-7671-01A-11D-2063-08	AAS1	1.11194968553459	0.376800189174942
TCGA-44-7672-01A-11D-2063-08	AAS1	0.325961538461539	0.430701952992277
TCGA-44-8117-01A-11D-2238-08	AAS1	0.975276752767528	0.338522037936414
TCGA-44-8119-01A-11D-2238-08	AAS1	0.708405172413793	0.356966533681108
TCGA-44-8120-01A-11D-2238-08	AAS1	0.84735576923077	0.340999702522667
TCGA-44-A479-01A-31D-A24D-08	AAS1	0.99954128440367	0.367201438222882
TCGA-44-A47A-01A-21D-A24D-08	AAS5	0.874193548387097	0.481715653639918
TCGA-44-A47B-01A-11D-A24D-08	mixed	0.363333333333333	0.438418271913533
TCGA-44-A47G-01A-21D-A24D-08	mixed	1.56382978723404	0.332600824201459
TCGA-44-A4SS-01A-11D-A24P-08	AAS1	0.582530120481928	0.381041226736751
TCGA-44-A4SU-01A-11D-A24P-08	AAS1	0.745631067961165	0.344618800737112
TCGA-46-3765-01A-01D-0983-08	AAS1	0.550632911392405	0.44315506802874
TCGA-46-3767-01A-01D-0983-08	AAS1	0.473076923076923	0.447518799447794
TCGA-46-3768-01A-01D-0983-08	AAS1	0.888359788359788	0.410591015468168
TCGA-46-3769-01A-01D-0983-08	AAS1	0.697249190938512	0.450221120467597
TCGA-46-6025-01A-11D-1817-08	mixed	0.265957446808511	0.555043656698967
TCGA-46-6026-01A-11D-1817-08	mixed	0.70738255033557	0.495436780364622
TCGA-49-4486-01A-01D-1265-08	AAS5	0.355913978494624	0.484311568906552
TCGA-49-4487-01A-21D-1855-08	AAS1	0.317796610169492	0.349133883523702
TCGA-49-4488-01A-01D-1753-08	AAS1	0.634183673469388	0.419864927303458
TCGA-49-4490-01A-21D-1855-08	AAS5	0.83448275862069	0.418773740859972
TCGA-49-4494-01A-01D-1265-08	AAS1	0.798484848484848	0.336760407501883
TCGA-49-4501-01A-01D-1265-08	mixed	0.630769230769231	0.431359782419906
TCGA-49-4505-01A-01D-1931-08	AAS1	0.68918918918919	0.379432151220441
TCGA-49-4506-01A-01D-1265-08	AAS1	0.148611111111111	0.400570576573214
TCGA-49-4507-01A-01D-1265-08	AAS1	1.17132867132867	0.444747910391428
TCGA-49-4510-01A-01D-1265-08	AAS4	-0.0705882352941178	0.42241022536118
TCGA-49-4512-01A-21D-1855-08	mixed	0.196	0.528412613521706
TCGA-49-4514-01A-21D-1855-08	AAS1	0.801860465116279	0.478822272917935
TCGA-49-6742-01A-11D-1855-08	AAS5	0.917553191489362	0.57643741488794
TCGA-49-6743-01A-11D-1855-08	AAS1	1.04518664047151	0.444996683513868
TCGA-49-6744-01A-11D-1855-08	AAS1	0.888489208633094	0.362708460499902
TCGA-49-6745-01A-11D-1855-08	AAS5	0.62183908045977	0.662761321212319
TCGA-49-6761-01A-31D-1945-08	AAS5	0.955833333333333	0.458925961813373
TCGA-49-6767-01A-11D-1855-08	AAS1	0.645396825396826	0.342608796912394
TCGA-49-AAQV-01A-11D-A397-08	AAS5	0.55625	0.463773964150968
TCGA-49-AAR0-01A-21D-A397-08	AAS1	0.531818181818182	0.476899604444103
TCGA-49-AAR2-01A-11D-A397-08	AAS1	0.1125	0.338074762210869
TCGA-49-AAR3-01A-11D-A410-08	AAS1	0.996590909090909	0.4159407569895
TCGA-49-AAR4-01A-12D-A410-08	AAS1	0.677215189873418	0.441348151258516
TCGA-49-AAR9-01A-21D-A410-08	AAS1	1.01633986928105	0.348710723933514
TCGA-49-AARE-01A-11D-A410-08	AAS1	0.759164733178655	0.34524239076408
TCGA-49-AARN-01A-21D-A410-08	AAS4	0.704424778761062	0.458681079229901
TCGA-49-AARO-01A-12D-A410-08	AAS1	0.906921241050119	0.36599495338405
TCGA-49-AARQ-01A-11D-A410-08	AAS1	1.02475633528265	0.360510843509488
TCGA-4A-A93W-01A-11D-A36X-10	AAS4	0.534375	0.278461165922624
TCGA-4A-A93X-01A-11D-A36X-10	AAS4	0.903225806451613	0.361642370039662
TCGA-4A-A93Y-01A-11D-A36X-10	AAS1	1.17333333333333	0.47271323533421
TCGA-4B-A93V-01A-11D-A397-08	AAS1	1.38910891089109	0.384976700884016
TCGA-4C-A93U-01A-11D-A397-08	AAS5	0.541176470588235	0.824773748501405
TCGA-4E-A92E-01A-11D-A37N-09	AAS5	0.935398230088496	0.686849921287697
TCGA-4G-AAZF-01A-12D-A46P-09	AAS4	0.212121212121212	0.602310006340071
TCGA-4G-AAZG-01A-11D-A46P-09	AAS5	0.706122448979592	0.700233601584601
TCGA-4G-AAZO-01A-12D-A417-09	AAS4	0.0285714285714286	0.376621408944352
TCGA-4G-AAZR-01A-11D-A46P-09	AAS2	1.22	0.510540693028724
TCGA-4G-AAZT-01A-11D-A417-09	AAS4	0.961538461538462	0.353026854929244
TCGA-4H-AAAK-01A-12D-A41F-09	AAS3	1.2	0.484820536012037
TCGA-4J-AA1J-01A-21D-A387-09	AAS5	1.096	0.618408812220953
TCGA-4K-AA1G-01A-11D-A435-10	AAS1	-0.29	0.309086322551714
TCGA-4L-AA1F-01A-11D-A41K-08	mixed	1.02142857142857	0.432743658945196
TCGA-4N-A93T-01A-11D-A36X-10	mixed	0.816129032258064	0.357294667887225
TCGA-4P-AA8J-01A-11D-A391-08	AAS5	0.852272727272727	0.372834951544678
TCGA-4R-AA8I-01A-11D-A382-10	AAS3	0.73595206391478	0.413901214886759
TCGA-4T-AA8H-01A-11D-A40P-10	AAS3	1.40666666666667	0.328743846322065
TCGA-4V-A9QJ-01A-11D-A423-09	AAS4	-0.309090909090909	0.371859333895758
TCGA-4V-A9QR-01A-11D-A423-09	AAS4	0.228571428571429	0.285636707662054
TCGA-4W-AA9R-01A-11D-A391-08	AAS3	1.2265306122449	0.508823024329066
TCGA-4W-AA9S-01A-11D-A391-08	AAS3	0.8	0.56152749330907
TCGA-4W-AA9T-01A-11D-A391-08	AAS3	1.70555555555556	0.441207628440404
TCGA-4X-A9FA-01A-11D-A423-09	AAS1	0.836363636363636	0.476666651671594
TCGA-4X-A9FD-01A-11D-A423-09	mixed	1.44375	0.318164969673377
TCGA-4Z-AA7M-01A-11D-A391-08	AAS5	0.661803713527851	0.681685250720004
TCGA-4Z-AA7O-01A-31D-A391-08	AAS5	0.640157480314961	0.627673835506646
TCGA-4Z-AA7Q-01A-11D-A391-08	AAS5	0.93030303030303	0.609146109813469
TCGA-4Z-AA7R-01A-11D-A391-08	AAS5	0.730739299610895	0.689249268892644
TCGA-4Z-AA7S-01A-11D-A391-08	AAS3	0.804444444444444	0.625421250683588
TCGA-4Z-AA7W-01A-11D-A391-08	AAS5	0.714214463840399	0.702553446190427
TCGA-4Z-AA7Y-01A-11D-A391-08	AAS5	0.966169154228856	0.674884462466458
TCGA-4Z-AA80-01A-11D-A391-08	AAS5	0.79	0.680193302219142
TCGA-4Z-AA81-01A-11D-A391-08	AAS5	0.926	0.780497731735295
TCGA-4Z-AA82-01A-11D-A391-08	AAS5	0.330555555555555	0.455237839373928
TCGA-4Z-AA83-01A-11D-A391-08	AAS5	1.09074074074074	0.444238805338234
TCGA-4Z-AA84-01A-11D-A391-08	AAS2	0.910416666666667	0.665555930412952
TCGA-4Z-AA86-01A-11D-A391-08	AAS5	0.908552631578947	0.619645181920378
TCGA-4Z-AA87-01A-11D-A391-08	AAS5	0.962790697674418	0.483467251670913
TCGA-4Z-AA89-01A-11D-A391-08	AAS5	0.94047619047619	0.621964896298804
TCGA-50-5044-01A-21D-1855-08	AAS5	0.98641975308642	0.659144802716539
TCGA-50-5045-01A-01D-1625-08	AAS1	0.998994974874372	0.349186799136775
TCGA-50-5049-01A-01D-1625-08	AAS1	0.765858208955224	0.344963104352779
TCGA-50-5051-01A-21D-1855-08	AAS1	1.01558441558442	0.319981759190731
TCGA-50-5055-01A-01D-1625-08	AAS3	-0.92	0.408912403426253
TCGA-50-5066-01A-01D-1625-08	AAS1	0.855729166666667	0.323375952529981
TCGA-50-5066-02A-11D-2107-08	AAS1	0.776190476190476	0.319595700039752
TCGA-50-5068-01A-01D-1625-08	AAS1	0.865625	0.321512890939943
TCGA-50-5072-01A-21D-1855-08	AAS1	0.503603603603604	0.368394480633896
TCGA-50-5930-01A-11D-1753-08	AAS1	1.20077619663648	0.312066414372262
TCGA-50-5931-01A-11D-1753-08	AAS1	0.602283105022831	0.356982133411246
TCGA-50-5932-01A-11D-1753-08	AAS1	0.9	0.313275930886037
TCGA-50-5933-01A-11D-1753-08	AAS1	0.661428571428571	0.400549229389493
TCGA-50-5935-01A-11D-1753-08	AAS5	0.922222222222222	0.548100221838818
TCGA-50-5936-01A-11D-1625-08	AAS5	0.996470588235294	0.569792305286567
TCGA-50-5939-01A-11D-1625-08	mixed	0.492	0.361039870116872
TCGA-50-5941-01A-11D-1753-08	AAS1	0.637837837837838	0.332477703039247
TCGA-50-5942-01A-21D-1753-08	AAS4	0.213888888888889	0.340140449092248
TCGA-50-5944-01A-11D-1753-08	mixed	1.31	0.426493811012988
TCGA-50-5946-01A-11D-1753-08	AAS1	0.892407809110629	0.433350225991418
TCGA-50-5946-02A-11D-2107-08	AAS1	0.891458333333333	0.457209912734197
TCGA-50-6590-01A-12D-1855-08	AAS1	0.702898550724638	0.395535663823365
TCGA-50-6591-01A-11D-1753-08	AAS2	0.888571428571429	0.432709594068629
TCGA-50-6592-01A-11D-1753-08	AAS1	0.869268292682927	0.433980783584524
TCGA-50-6593-01A-11D-1753-08	AAS1	0.923474178403756	0.28274514377663
TCGA-50-6594-01A-11D-1753-08	AAS1	0.852602739726027	0.352260722005623
TCGA-50-6595-01A-12D-1855-08	mixed	0.177966101694915	0.430687427545023
TCGA-50-6597-01A-11D-1855-08	AAS5	1.17857142857143	0.400381965373658
TCGA-50-6673-01A-11D-1945-08	mixed	-0.157142857142857	0.349968113888851
TCGA-50-7109-01A-11D-2036-08	AAS1	0.855681818181818	0.336784772891428
TCGA-50-8457-01A-11D-2323-08	AAS1	-0.125714285714286	0.412146728513842
TCGA-50-8459-01A-11D-2323-08	AAS1	0.909615384615385	0.413708193021254
TCGA-50-8460-01A-11D-2323-08	mixed	1.43181818181818	0.471076658607031
TCGA-51-4079-01A-01D-1458-08	AAS1	0.744642857142857	0.426107686008154
TCGA-51-4080-01A-01D-1458-08	AAS1	0.614146341463415	0.354340476827832
TCGA-51-4081-01A-01D-1458-08	AAS1	0.553146853146853	0.365257134548967
TCGA-51-6867-01A-11D-2042-08	AAS1	0.862472406181015	0.430494119989068
TCGA-52-7622-01A-11D-2122-08	AAS1	0.963068181818182	0.295528343689815
TCGA-52-7809-01A-21D-2122-08	AAS5	0.777142857142857	0.47186163104707
TCGA-52-7810-01A-11D-2122-08	AAS5	0.81063829787234	0.509013296139094
TCGA-52-7811-01A-11D-2122-08	AAS1	0.876635514018692	0.363276874013418
TCGA-52-7812-01A-11D-2122-08	AAS1	0.933990147783251	0.382094715859595
TCGA-53-7624-01A-11D-2063-08	AAS1	0.849305555555556	0.396137420125564
TCGA-53-7626-01A-12D-2063-08	AAS1	0.713740458015267	0.361408479753201
TCGA-53-7813-01A-11D-2167-08	AAS1	1.03142857142857	0.294982495806911
TCGA-53-A4EZ-01A-12D-A24P-08	AAS1	0.431444759206799	0.378410733121357
TCGA-55-1592-01A-01D-0969-08	AAS1	0.509448818897637	0.352276824174561
TCGA-55-1592-01A-01W-0928-08	AAS1	0.517615176151761	0.350265284154017
TCGA-55-1594-01A-01D-1040-01	AAS1	0.350980392156863	0.521497108210321
TCGA-55-1594-01A-01W-0928-08	AAS1	0.0735849056603774	0.494701673572638
TCGA-55-1595-01A-01D-0969-08	AAS1	0.571428571428572	0.382534811030407
TCGA-55-1596-01A-01D-1040-01	AAS1	0.758273381294964	0.493186284001944
TCGA-55-1596-01A-01W-0928-08	AAS1	0.809420289855072	0.467813204027593
TCGA-55-5899-01A-11D-1625-08	AAS1	0.447798742138365	0.418978933908537
TCGA-55-6543-01A-11D-1753-08	AAS4	0.82	0.53940922610451
TCGA-55-6642-01A-11D-1855-08	AAS1	0.728395061728395	0.325042967612098
TCGA-55-6712-01A-11D-1855-08	AAS5	0.819736842105263	0.541182786104606
TCGA-55-6968-01A-11D-1945-08	AAS5	0.866666666666667	0.630561455269789
TCGA-55-6969-01A-11D-1945-08	AAS1	0.678368794326241	0.31409312421236
TCGA-55-6970-01A-11D-1945-08	AAS1	1.19098360655738	0.300660586485623
TCGA-55-6971-01A-11D-1945-08	AAS1	0.2625	0.329457588667812
TCGA-55-6972-01A-11D-1945-08	AAS5	0.804419889502763	0.506730254612083
TCGA-55-6975-01A-11D-1945-08	AAS1	0.512244897959184	0.338349365050965
TCGA-55-6978-01A-11D-1945-08	AAS4	0.175	0.153104015041821
TCGA-55-6979-01A-11D-1945-08	AAS1	0.633333333333333	0.351807808570917
TCGA-55-6981-01A-11D-1945-08	mixed	0.928205128205128	0.516422057700232
TCGA-55-6982-01A-11D-1945-08	AAS5	0.723333333333333	0.652378224145041
TCGA-55-6983-01A-11D-1945-08	AAS1	1.1253164556962	0.389403015448384
TCGA-55-6984-01A-11D-1945-08	AAS2	-0.0923076923076923	0.384440963669788
TCGA-55-6985-01A-11D-1945-08	AAS1	0.631391585760518	0.341479528692371
TCGA-55-6986-01A-11D-1945-08	AAS3	0.666666666666667	0.338422927084571
TCGA-55-6987-01A-11D-1945-08	AAS5	0.577235772357724	0.422596736911977
TCGA-55-7227-01A-11D-2036-08	AAS1	0.664347826086957	0.426907454727395
TCGA-55-7281-01A-11D-2036-08	AAS1	0.825625	0.386865279648446
TCGA-55-7283-01A-11D-2036-08	AAS1	1.08881578947368	0.44312234637792
TCGA-55-7284-01B-11D-2238-08	AAS3	-0.15	0.600547495289304
TCGA-55-7570-01A-11D-2036-08	AAS1	0.876811594202899	0.368083605144962
TCGA-55-7573-01A-11D-2036-08	AAS1	1.66969696969697	0.251668028205404
TCGA-55-7574-01A-11D-2036-08	AAS5	0.311242603550296	0.571563260272354
TCGA-55-7576-01A-11D-2063-08	AAS1	0.857835820895522	0.301816245264355
TCGA-55-7724-01A-11D-2167-08	mixed	0.838620689655173	0.394108422894964
TCGA-55-7725-01A-11D-2167-08	AAS1	0.871264367816092	0.367173298260197
TCGA-55-7726-01A-11D-2167-08	AAS5	0.885333333333333	0.533010074006201
TCGA-55-7727-01A-11D-2167-08	AAS1	1.08228571428571	0.465815605881389
TCGA-55-7728-01A-11D-2184-08	AAS1	0.696969696969697	0.359880638857495
TCGA-55-7815-01A-11D-2167-08	AAS1	0.627102803738318	0.384233212034534
TCGA-55-7903-01A-11D-2167-08	AAS1	1.14909090909091	0.477516643032342
TCGA-55-7907-01A-11D-2167-08	AAS1	0.976941747572816	0.402027163988687
TCGA-55-7910-01A-11D-2167-08	AAS1	0.952212389380531	0.410603178081429
TCGA-55-7911-01A-11D-2167-08	AAS1	0.911180124223602	0.371490312430202
TCGA-55-7913-01B-11D-2238-08	AAS1	0.789583333333333	0.398406135322026
TCGA-55-7914-01A-11D-2167-08	AAS1	1.0093023255814	0.348333678265425
TCGA-55-7994-01A-11D-2184-08	AAS1	0.928179322964318	0.376622253445996
TCGA-55-7995-01A-11D-2184-08	AAS1	0.670682730923695	0.350275810234935
TCGA-55-8085-01A-11D-2238-08	AAS5	0.972131147540984	0.399494652981549
TCGA-55-8087-01A-11D-2238-08	AAS3	1.01052631578947	0.580387412013644
TCGA-55-8089-01A-11D-2238-08	AAS1	0.94618015963512	0.441067174045873
TCGA-55-8090-01A-11D-2238-08	AAS1	1	0.357257672860653
TCGA-55-8091-01A-11D-2238-08	AAS3	1.58947368421053	0.457774417233105
TCGA-55-8092-01A-11D-2238-08	AAS1	0.822474747474747	0.439270346159545
TCGA-55-8094-01A-11D-2238-08	AAS1	0.771608832807571	0.342704832815841
TCGA-55-8096-01A-11D-2238-08	AAS1	0.80990099009901	0.326084077130394
TCGA-55-8097-01A-11D-2238-08	AAS1	1.16410256410256	0.438570843947374
TCGA-55-8203-01A-11D-2238-08	AAS1	0.771069182389937	0.288279747099736
TCGA-55-8204-01A-11D-2238-08	mixed	0.541935483870968	0.517320543092443
TCGA-55-8205-01A-11D-2238-08	AAS1	0.799189189189189	0.486797572218295
TCGA-55-8206-01A-11D-2238-08	AAS4	0.564705882352941	0.411866058760788
TCGA-55-8207-01A-11D-2238-08	AAS1	0.811111111111111	0.319564398294592
TCGA-55-8208-01A-11D-2238-08	AAS5	0.767857142857143	0.549495376396387
TCGA-55-8299-01A-11D-2284-08	AAS1	0.53030303030303	0.337178604748239
TCGA-55-8301-01A-11D-2284-08	AAS1	0.889340101522843	0.326857914297481
TCGA-55-8302-01A-11D-2323-08	AAS1	0.820631578947368	0.316999418858221
TCGA-55-8506-01A-11D-2393-08	AAS1	1.01280956447481	0.371410159251181
TCGA-55-8507-01A-11D-2393-08	AAS1	0.811988716502116	0.33933535761557
TCGA-55-8508-01A-11D-2393-08	AAS1	0.833870967741935	0.392789376585509
TCGA-55-8510-01A-11D-2393-08	AAS1	1.31674418604651	0.383725581212717
TCGA-55-8511-01A-11D-2393-08	AAS1	0.7765625	0.348733771556838
TCGA-55-8512-01A-11D-2393-08	AAS1	0.335714285714286	0.406783012298763
TCGA-55-8514-01A-11D-2393-08	AAS1	0.783333333333334	0.346677453188442
TCGA-55-8614-01A-11D-2393-08	AAS1	1.15569620253165	0.43969621193969
TCGA-55-8615-01A-11D-2393-08	AAS1	0.595890410958904	0.355779671090055
TCGA-55-8616-01A-11D-2393-08	AAS1	0.939942528735632	0.312222156160608
TCGA-55-8619-01A-11D-2393-08	AAS3	3.23333333333333	0.833353125626043
TCGA-55-8620-01A-11D-2393-08	AAS1	0.855685131195336	0.378666985294126
TCGA-55-8621-01A-11D-2393-08	AAS1	1	0.215718030728428
TCGA-55-A48X-01A-11D-A24D-08	AAS1	0.777862595419847	0.354707444813362
TCGA-55-A48Y-01A-11D-A24D-08	AAS5	0.677821011673152	0.662747854692876
TCGA-55-A48Z-01A-12D-A24P-08	mixed	0.354285714285714	0.582579496450259
TCGA-55-A490-01A-11D-A24D-08	AAS1	0.77829373650108	0.380394989334387
TCGA-55-A491-01A-11D-A24D-08	AAS1	0.515151515151515	0.253562161648255
TCGA-55-A492-01A-11D-A24D-08	AAS1	0.997777777777778	0.345630470076765
TCGA-55-A493-01A-11D-A24D-08	AAS1	0.855688622754491	0.477631270309547
TCGA-55-A494-01A-11D-A24P-08	AAS1	0.599397590361446	0.386641269659199
TCGA-55-A4DF-01A-11D-A24D-08	AAS5	0.697798165137615	0.664836730309664
TCGA-55-A4DG-01A-11D-A24D-08	AAS1	0.781174089068826	0.349780682366615
TCGA-55-A57B-01A-12D-A397-08	AAS3	1.28333333333333	0.407944538615769
TCGA-56-1622-01A-01D-1521-08	AAS1	0.777272727272727	0.445410328492688
TCGA-56-1622-01A-01W-0782-08	AAS1	0.7675	0.454249018542514
TCGA-56-5897-01A-11D-1632-08	AAS5	1.01754385964912	0.443767018173054
TCGA-56-5898-01A-11D-1632-08	AAS1	0.919811320754717	0.377620008047727
TCGA-56-6545-01A-11D-1817-08	AAS1	0.494174757281554	0.460999116843942
TCGA-56-6546-01A-11D-1817-08	AAS1	0.732644628099174	0.350028851283428
TCGA-56-7221-01A-11D-2042-08	AAS1	0.548743718592965	0.490765522921223
TCGA-56-7222-01A-11D-2042-08	AAS1	0.890697674418605	0.373430286105756
TCGA-56-7223-01A-11D-2042-08	AAS1	0.808173076923077	0.436799809016289
TCGA-56-7579-01A-11D-2042-08	AAS1	0.936571428571428	0.381802841152638
TCGA-56-7580-01A-11D-2042-08	mixed	0.0968421052631579	0.418034239145718
TCGA-56-7582-01A-11D-2042-08	AAS1	1.02542372881356	0.418329400462652
TCGA-56-7730-01A-11D-2122-08	AAS1	0.608955223880597	0.368134091815341
TCGA-56-7731-01A-11D-2122-08	AAS1	0.581858407079646	0.324828101263663
TCGA-56-7822-01A-11D-2122-08	AAS5	0.856078431372549	0.46958695432901
TCGA-56-7823-01B-11D-2244-08	AAS1	0.501030927835052	0.382537091891466
TCGA-56-8082-01A-11D-2244-08	AAS1	0.292413793103448	0.39282538206682
TCGA-56-8083-01A-11D-2244-08	AAS1	0.624770642201835	0.403663214532278
TCGA-56-8201-01A-11D-2244-08	AAS1	0.669747899159664	0.443218658203655
TCGA-56-8304-01A-11D-2323-08	AAS1	0.34393063583815	0.346940720407456
TCGA-56-8305-01A-11D-2293-08	AAS1	0.917120622568094	0.417165729116502
TCGA-56-8307-01A-11D-2293-08	AAS1	0.788778877887789	0.389740876111822
TCGA-56-8308-01A-11D-2293-08	AAS1	0.262352941176471	0.426987304151899
TCGA-56-8309-01A-11D-2293-08	AAS1	0.118269230769231	0.393868054928897
TCGA-56-8503-01A-11D-2395-08	AAS5	0.971551724137931	0.58876965459985
TCGA-56-8504-01A-11D-2395-08	AAS1	0.572941176470588	0.33296743711402
TCGA-56-8622-01A-11D-2395-08	AAS1	0.966438356164384	0.427095070986108
TCGA-56-8624-01A-11D-2395-08	AAS1	0.713253012048193	0.47960853244632
TCGA-56-8625-01A-11D-2395-08	AAS5	0.727848101265822	0.528816817386429
TCGA-56-8626-01A-11D-2395-08	AAS1	0.431428571428571	0.476907337443301
TCGA-56-8628-01A-11D-2395-08	AAS1	0.432394366197183	0.328147318346225
TCGA-56-8629-01A-11D-2395-08	AAS1	0.937671232876712	0.387647345452328
TCGA-56-A49D-01A-11D-A24D-08	mixed	0.444075829383886	0.489141744393701
TCGA-56-A4BW-01A-11D-A24D-08	AAS1	1.18098159509202	0.413542055300171
TCGA-56-A4BX-01A-11D-A24D-08	AAS1	1.41910112359551	0.329986490639428
TCGA-56-A4BY-01A-11D-A24D-08	AAS1	0.063917525773196	0.435772483119446
TCGA-56-A4ZJ-01A-11D-A25L-08	AAS1	0.793846153846154	0.331431954751229
TCGA-56-A4ZK-01A-11D-A25L-08	AAS1	0.263522012578616	0.445116550581654
TCGA-56-A5DR-01A-11D-A27K-08	AAS5	0.744340878828229	0.57330371416623
TCGA-56-A5DS-01A-11D-A27K-08	AAS1	0.566666666666667	0.436587976381198
TCGA-56-A62T-01A-11D-A401-08	AAS1	0.755524861878453	0.330735535873771
TCGA-57-1992-01A-01W-0699-08	AAS1	-0.20952380952381	0.558337684376497
TCGA-57-1993-01A-01W-0699-08	AAS3	0.0772727272727272	0.552227966388289
TCGA-57-1994-01A-01W-0894-08	mixed	0.66578947368421	0.373225376956095
TCGA-58-8386-01A-11D-2293-08	AAS1	1.10290697674419	0.380665011512041
TCGA-58-8387-01A-11D-2293-08	AAS5	1.03217391304348	0.454159255545267
TCGA-58-8388-01A-11D-2323-08	AAS1	0.983739837398374	0.388094706351814
TCGA-58-8390-01A-11D-2323-08	AAS1	0.764539007092198	0.380887279269413
TCGA-58-8391-01A-11D-2323-08	AAS1	0.28991935483871	0.329402710409905
TCGA-58-8392-01A-11D-2323-08	AAS1	0.491818181818182	0.36748776799506
TCGA-58-8393-01A-11D-2323-08	AAS5	0.76530612244898	0.703852383190244
TCGA-58-A46J-01A-11D-A24D-08	AAS1	0.494736842105263	0.36781489599573
TCGA-58-A46K-01A-11D-A24D-08	AAS5	0.840243902439024	0.554046870575195
TCGA-58-A46L-01A-11D-A24D-08	AAS1	0.845061728395062	0.363634153639928
TCGA-58-A46M-01A-11D-A24D-08	AAS1	0.609124087591241	0.385874371713178
TCGA-58-A46N-01A-11D-A24D-08	AAS1	0.52578125	0.361708441748878
TCGA-59-2348-01A-01D-0704-01	mixed	0.4453125	0.508492384161208
TCGA-59-2348-01A-01W-0799-08	mixed	0.527272727272728	0.479269738831254
TCGA-59-2349-01A-01W-0799-08	AAS3	1.65795053003534	0.568605170203925
TCGA-59-2350-01A-01W-0799-08	mixed	1.63809523809524	0.582813397712398
TCGA-59-2351-01A-01W-0799-08	AAS4	-0.430882352941176	0.541672155509993
TCGA-59-2352-01A-01W-0799-08	mixed	0.616417910447761	0.380816320529567
TCGA-59-2354-01A-01W-0799-08	mixed	0.191111111111111	0.299722683701636
TCGA-59-2355-01A-01W-0799-08	mixed	0.34	0.504396304909988
TCGA-59-2363-01A-01W-0799-08	mixed	0.576271186440678	0.500063626909401
TCGA-59-2372-01A-01D-1526-09	mixed	0.821875	0.440713429628099
TCGA-59-A5PD-01A-11D-A403-09	AAS4	0.588235294117647	0.446970745960993
TCGA-5A-A8ZF-01A-12D-A46P-09	mixed	0.443283582089552	0.493244547871148
TCGA-5A-A8ZG-01A-11D-A46P-09	AAS4	-1.29166666666667	0.429443393439062
TCGA-5B-A90C-01A-11D-A37N-09	AAS3	0.642857142857143	0.355093623095526
TCGA-5C-A9VG-01A-11D-A36X-10	mixed	0.590217391304348	0.516425067439757
TCGA-5C-A9VH-01A-11D-A36X-10	mixed	0.761038961038961	0.384433373948708
TCGA-5C-AAPD-01A-21D-A38X-10	AAS4	-0.427906976744186	0.33468819021473
TCGA-5K-AAAP-01A-11D-A423-09	mixed	0.369230769230769	0.543059354157002
TCGA-5L-AAT0-01A-12D-A41F-09	AAS5	0.8625	0.662106746905495
TCGA-5L-AAT1-01A-12D-A41F-09	AAS5	0.924044389642417	0.68032245535277
TCGA-5M-AAT4-01A-11D-A40P-10	mixed	0.448854961832061	0.413807419241248
TCGA-5M-AAT5-01A-21D-A40P-10	AAS3	1.52708333333333	0.606805079187877
TCGA-5M-AAT6-01A-11D-A40P-10	AAS3	0.705263157894737	0.46132742106867
TCGA-5M-AATA-01A-31D-A40P-10	AAS3	1.12666666666667	0.472081473931341
TCGA-5M-AATE-01A-11D-A40P-10	AAS3	0.46989247311828	0.479587308039513
TCGA-5N-A9KI-01A-31D-A42E-08	AAS5	0.873109243697479	0.625020544330212
TCGA-5N-A9KM-01A-11D-A42E-08	AAS4	0.388652482269503	0.459072254720668
TCGA-5P-A9JU-01A-11D-A42J-10	mixed	0.195454545454546	0.300821574158864
TCGA-5P-A9JW-01A-11D-A42J-10	AAS4	0.744	0.495029416960178
TCGA-5P-A9JY-01A-11D-A42J-10	mixed	0.985714285714286	0.409357528359282
TCGA-5P-A9JZ-01A-11D-A42J-10	mixed	-1.14827586206897	0.48156106750697
TCGA-5P-A9K0-01A-11D-A42J-10	AAS4	-0.440740740740741	0.384950953560113
TCGA-5P-A9K2-01A-11D-A42J-10	AAS4	0.213953488372093	0.379099067693658
TCGA-5P-A9K3-01A-11D-A42J-10	mixed	0.462222222222222	0.412032591813068
TCGA-5P-A9K6-01A-11D-A42J-10	AAS4	0.88125	0.328846528947573
TCGA-5P-A9K8-01A-11D-A42J-10	AAS1	0.854545454545455	0.536920105598417
TCGA-5P-A9KA-01A-11D-A42J-10	AAS4	-0.159649122807018	0.369299376057723
TCGA-5P-A9KC-01A-11D-A42J-10	AAS4	-0.130909090909091	0.495169429011198
TCGA-5P-A9KE-01A-11D-A42J-10	mixed	0.454237288135593	0.423171137461352
TCGA-5P-A9KF-01A-11D-A42J-10	AAS4	-0.228205128205128	0.410820374351262
TCGA-5P-A9KH-01A-11D-A42J-10	AAS1	1.04666666666667	0.270728990184406
TCGA-5R-AA1C-01A-11D-A40R-10	AAS4	0.426984126984127	0.201716513140503
TCGA-5R-AAAM-01A-12D-A40R-10	AAS4	0.452727272727273	0.315131246854853
TCGA-5S-A9Q8-01A-11D-A403-09	AAS3	1.8625	0.633635555915825
TCGA-5T-A9QA-01A-11D-A41F-09	AAS1	0.469565217391304	0.18984852020062
TCGA-5U-AB0D-01A-11D-A423-09	mixed	1.03658536585366	0.517330697272737
TCGA-5X-AA5U-01A-11D-A403-09	AAS4	-1.81875	0.562278851682773
TCGA-60-2695-01A-01D-1522-08	AAS1	0.923188405797101	0.403177094340385
TCGA-60-2695-01A-01W-0877-08	AAS1	0.909448818897638	0.381756483813663
TCGA-60-2696-01A-01W-0877-08	AAS1	0.466906474820144	0.397401907577446
TCGA-60-2698-01A-01D-1522-08	AAS5	0.669448183041723	0.54685456272794
TCGA-60-2698-01A-01W-0877-08	AAS5	0.742241379310345	0.541179855036244
TCGA-60-2703-01A-11D-2042-08	AAS1	0.277560975609756	0.359773418679356
TCGA-60-2704-01A-11D-2042-08	mixed	0.739370078740158	0.439596399241136
TCGA-60-2706-01A-01W-0877-08	AAS1	-0.969230769230769	0.396212906526515
TCGA-60-2707-01A-01D-1522-08	AAS1	0.663492063492063	0.519298085613857
TCGA-60-2707-01A-01W-0877-08	AAS1	0.349180327868853	0.521926450838088
TCGA-60-2708-01A-01D-1522-08	mixed	0.438297872340425	0.459430741032783
TCGA-60-2708-01A-01W-0877-08	mixed	0.481034482758621	0.452693263815234
TCGA-60-2709-01A-21D-1817-08	AAS1	0.853333333333333	0.436090122856419
TCGA-60-2710-01A-01D-1522-08	AAS1	0.625657894736842	0.344911032417583
TCGA-60-2710-01A-01W-0877-08	AAS1	0.613868613138686	0.305711249395178
TCGA-60-2711-01A-01D-1522-08	mixed	0.825333333333333	0.381683291519668
TCGA-60-2711-01A-01W-0877-08	mixed	1.01666666666667	0.404792077450737
TCGA-60-2712-01A-01D-1522-08	mixed	-0.01875	0.446196665296414
TCGA-60-2712-01A-01W-0877-08	mixed	-0.046808510638298	0.43251714821414
TCGA-60-2713-01A-01D-1522-08	AAS1	0.684756097560976	0.320035321638325
TCGA-60-2713-01A-01W-0877-08	AAS1	0.727325581395349	0.3447758411681
TCGA-60-2714-01A-01D-1522-08	AAS1	0.873365231259968	0.406929440687118
TCGA-60-2714-01A-01W-0877-08	AAS1	0.804918032786885	0.393117621855785
TCGA-60-2715-01A-01D-1522-08	mixed	1.28860759493671	0.440628598310786
TCGA-60-2715-01A-01W-0877-08	AAS2	1.07894736842105	0.327015677954545
TCGA-60-2716-01A-01D-1522-08	AAS3	0.4	0.587955322120217
TCGA-60-2719-01A-01D-1522-08	mixed	0.775352112676057	0.452968956871926
TCGA-60-2719-01A-01W-0877-08	mixed	0.887591240875912	0.461558100526799
TCGA-60-2720-01A-01D-1522-08	AAS1	0.89968152866242	0.446980357692163
TCGA-60-2721-01A-01D-1522-08	AAS5	0.777685950413223	0.525216139191626
TCGA-60-2722-01A-01D-1522-08	AAS1	0.484304932735426	0.494100664022676
TCGA-60-2722-01A-01W-0877-08	AAS1	0.555504587155964	0.490847427957009
TCGA-60-2723-01A-01D-1522-08	AAS1	0.779126213592233	0.395650382130941
TCGA-60-2723-01A-01W-0877-08	AAS1	0.764248704663212	0.390902428767434
TCGA-60-2724-01A-01D-1522-08	AAS1	0.855060728744939	0.305826040155477
TCGA-60-2724-01A-01W-0877-08	AAS1	0.855603448275862	0.29869158299484
TCGA-60-2725-01A-01D-1267-08	AAS1	0.572340425531915	0.399599779400553
TCGA-60-2726-01A-01D-1522-08	AAS1	0.350520833333333	0.393086950687843
TCGA-60-2726-01A-01W-0877-08	AAS1	0.338297872340425	0.390818692949178
TCGA-61-1722-01A-01D-1556-09	AAS5	0.522388059701492	0.357331581872673
TCGA-61-1725-01A-01W-0639-09	AAS4	-0.00888888888888899	0.449724543978066
TCGA-61-1727-01A-01W-0639-09	AAS4	0.42156862745098	0.363059821684714
TCGA-61-1728-01A-01W-0699-08	mixed	0.24	0.640052103662647
TCGA-61-1730-01A-01W-0639-09	AAS1	0.334042553191489	0.352053969124785
TCGA-61-1733-01A-01W-0639-09	mixed	0.362857142857143	0.549707640995849
TCGA-61-1734-01B-01W-0722-08	AAS4	1.32894736842105	0.459421313772333
TCGA-61-1736-01B-01W-0722-08	AAS1	0.976	0.368336248058742
TCGA-61-1737-01A-01W-0639-09	AAS1	-0.0833333333333335	0.414935912680267
TCGA-61-1738-01A-01W-0639-09	mixed	-0.0999999999999998	0.410542695866711
TCGA-61-1740-01A-01W-0639-09	mixed	0.0306569343065692	0.355679652408095
TCGA-61-1741-01A-02W-0639-09	AAS3	0.61	0.359302576950193
TCGA-61-1895-01A-01W-0639-09	mixed	1.22173913043478	0.374772674344165
TCGA-61-1899-01A-01W-0639-09	mixed	0.428947368421053	0.370675608296355
TCGA-61-1900-01A-01W-0639-09	AAS1	0.133333333333333	0.323789042168253
TCGA-61-1901-01A-01W-0639-09	AAS1	-0.618918918918919	0.326740603673509
TCGA-61-1903-01A-01W-0639-09	AAS4	0.885294117647059	0.37421332890307
TCGA-61-1904-01A-01W-0639-09	AAS3	0.85	0.49987464805265
TCGA-61-1906-01A-01W-0639-09	AAS1	-0.25	0.311931158483811
TCGA-61-1907-01A-01W-0639-09	mixed	0.296296296296296	0.476881679836983
TCGA-61-1910-01A-01W-0639-09	AAS1	0.013235294117647	0.404583773183627
TCGA-61-1911-01A-01W-0639-09	AAS4	0.275	0.292884036163114
TCGA-61-1913-01A-01W-0639-09	AAS4	0.0966666666666666	0.306989992951387
TCGA-61-1914-01A-01W-0639-09	mixed	-0.307246376811594	0.470726622152792
TCGA-61-1915-01A-01W-0639-09	AAS4	0.232142857142857	0.289958726914694
TCGA-61-1919-01A-01W-0699-08	mixed	0.423255813953488	0.35375328016878
TCGA-61-1995-01A-01W-0722-08	AAS1	0.086206896551724	0.489014231147462
TCGA-61-2000-01A-01W-0722-08	AAS4	1.1030303030303	0.464532523260762
TCGA-61-2002-01A-01W-0722-08	mixed	-0.144827586206897	0.185143790706745
TCGA-61-2003-01A-01W-0722-08	mixed	0.997727272727273	0.369101754832823
TCGA-61-2008-01A-02W-0722-08	AAS1	0.585106382978724	0.491144182541776
TCGA-61-2009-01A-01W-0722-08	mixed	0.22741935483871	0.405246593947369
TCGA-61-2012-01A-01W-0722-08	mixed	0.413829787234043	0.441176775293427
TCGA-61-2016-01A-01W-0722-08	mixed	1.395	0.607399105391516
TCGA-61-2018-01A-01W-0722-08	AAS1	0.458928571428571	0.434890307378391
TCGA-61-2087-01A-01W-0722-08	mixed	0.669642857142857	0.348987858289702
TCGA-61-2088-01A-01W-0722-08	AAS2	0.758333333333333	0.432063787875396
TCGA-61-2092-01A-01W-0722-08	mixed	0.258333333333333	0.550219507304106
TCGA-61-2094-01A-01W-0722-08	AAS5	0.470833333333333	0.408397935372605
TCGA-61-2096-01A-01W-0722-08	AAS4	0.504705882352941	0.259198239302183
TCGA-61-2101-01A-01W-0722-08	AAS3	0.640625	0.499042500093085
TCGA-61-2102-01A-01W-0722-08	AAS1	0.43469387755102	0.378984004051432
TCGA-61-2104-01A-01W-0722-08	mixed	0.738297872340426	0.4951578084166
TCGA-61-2109-01A-01W-0722-08	mixed	0.537735849056604	0.424144905693149
TCGA-61-2110-01A-01W-0722-08	AAS1	1.06	0.342006580259389
TCGA-61-2111-01A-01W-0722-08	mixed	0.771875	0.479076190469091
TCGA-61-2610-02A-01W-1092-09	mixed	0.705454545454545	0.490229349513979
TCGA-61-2611-02A-01W-1092-09	mixed	0.494285714285714	0.259769009293498
TCGA-61-2612-01A-01W-1092-09	mixed	0.852173913043478	0.396687097015791
TCGA-61-2613-01A-01W-1092-09	AAS4	-0.1125	0.260779477116721
TCGA-61-2614-01A-01W-1092-09	AAS4	0.459459459459459	0.277715421814011
TCGA-62-8394-01A-11D-2323-08	mixed	0.83	0.473338876896889
TCGA-62-8395-01A-11D-2323-08	mixed	0.586	0.524543083876797
TCGA-62-8397-01A-11D-2323-08	AAS1	1.56666666666667	0.199969792882966
TCGA-62-8398-01A-11D-2323-08	AAS1	0.6	0.24397073440472
TCGA-62-8399-01A-21D-2323-08	AAS1	0.782352941176471	0.439441032278886
TCGA-62-8402-01A-11D-2323-08	mixed	0.335483870967742	0.399824921129168
TCGA-62-A46O-01A-11D-A24D-08	AAS1	0.956120826709062	0.424986162825458
TCGA-62-A46P-01A-11D-A24D-08	AAS1	0.760621761658031	0.310909634534345
TCGA-62-A46R-01A-11D-A24D-08	AAS1	0.780327868852459	0.411270132846136
TCGA-62-A46S-01A-11D-A24D-08	AAS1	1.14457831325301	0.450390820650727
TCGA-62-A46U-01A-11D-A24D-08	AAS1	1.05666666666667	0.481733515299914
TCGA-62-A46V-01A-11D-A24D-08	mixed	0.792307692307692	0.517905044107322
TCGA-62-A46Y-01A-11D-A24D-08	mixed	-0.484	0.562211748116068
TCGA-62-A470-01A-11D-A24D-08	AAS1	0.94	0.402887559037487
TCGA-62-A471-01A-12D-A24D-08	AAS5	1.3	0.594374788886628
TCGA-62-A472-01A-11D-A24D-08	mixed	0.802631578947369	0.530202676784764
TCGA-63-5128-01A-01D-1441-08	AAS1	0.691964285714285	0.371911757327671
TCGA-63-5131-01A-01D-1441-08	AAS1	0.919909502262444	0.48295214867998
TCGA-63-6202-01A-11D-1817-08	AAS1	0.931889763779528	0.336160329109206
TCGA-63-7020-01A-11D-1945-08	AAS1	0.828571428571429	0.421814496804397
TCGA-63-7021-01A-11D-1945-08	AAS1	1.03167701863354	0.337886000532395
TCGA-63-7022-01A-11D-1945-08	AAS1	0.422689075630252	0.436297044166598
TCGA-63-7023-01A-11D-1945-08	AAS1	0.721111111111111	0.293446821612804
TCGA-63-A5M9-01A-11D-A26M-08	mixed	0.624657534246576	0.439045610382525
TCGA-63-A5MB-01A-11D-A26M-08	AAS1	0.700411522633745	0.431500877334143
TCGA-63-A5MG-01A-12D-A27K-08	AAS1	0.668055555555556	0.434720782861242
TCGA-63-A5MH-01A-12D-A27K-08	AAS5	0.572619047619048	0.542696304109167
TCGA-63-A5MI-01A-12D-A27K-08	AAS5	0.709558823529412	0.489666837386332
TCGA-63-A5MJ-01A-11D-A27K-08	AAS1	1.04297520661157	0.383941412903235
TCGA-63-A5ML-01A-31D-A27K-08	AAS1	0.336571428571428	0.475380965519362
TCGA-63-A5MM-01A-11D-A26M-08	AAS3	0.666214549938348	0.410231886756671
TCGA-63-A5MN-01A-22D-A27K-08	mixed	-0.426086956521739	0.35322058746862
TCGA-63-A5MP-01A-11D-A26M-08	mixed	0.177272727272727	0.354247505460771
TCGA-63-A5MR-01A-31D-A27K-08	mixed	1.47079646017699	0.431077227248867
TCGA-63-A5MS-01A-11D-A26M-08	AAS1	0.988489208633094	0.400518815266375
TCGA-63-A5MT-01A-21D-A26M-08	mixed	0.759477124183006	0.455039196113937
TCGA-63-A5MU-01A-11D-A26M-08	mixed	0.495104895104895	0.529736859082205
TCGA-63-A5MV-01A-21D-A26M-08	AAS1	0.55375	0.463470187390436
TCGA-63-A5MW-01A-11D-A26M-08	AAS1	0.578678678678679	0.422051698743229
TCGA-63-A5MY-01A-11D-A26M-08	AAS1	0.0319327731092436	0.39650742080864
TCGA-64-1676-01A-01D-0969-08	AAS1	1.2368544600939	0.363681278530689
TCGA-64-1676-01A-01W-0928-08	AAS1	1.20797101449275	0.373692659031272
TCGA-64-1677-01A-01W-0928-08	AAS5	0.733333333333334	0.487819186260269
TCGA-64-1678-01A-01W-0928-08	AAS1	0.941137123745819	0.350186361182121
TCGA-64-1679-01A-21D-2063-08	AAS1	0.677932960893855	0.36968104939523
TCGA-64-1680-01A-02D-0969-08	AAS5	1.13888888888889	0.48470997187383
TCGA-64-1680-01A-02W-0928-08	mixed	1.07096774193548	0.428973206280378
TCGA-64-1681-01A-11D-2063-08	AAS4	0.388888888888889	0.60712655713191
TCGA-64-5774-01A-01D-1625-08	AAS1	0.756122448979592	0.368629865138277
TCGA-64-5775-01A-01D-1625-08	AAS1	1.01711711711712	0.320094348212627
TCGA-64-5778-01A-01D-1625-08	AAS1	0.866666666666666	0.377370456847565
TCGA-64-5779-01A-01D-1625-08	AAS1	0.952091254752852	0.423529554220806
TCGA-64-5781-01A-01D-1625-08	AAS1	1.03272490221643	0.403181119182834
TCGA-64-5815-01A-01D-1625-08	AAS1	0.521367521367521	0.322741757939039
TCGA-66-2727-01A-01D-0983-08	AAS1	0.90709219858156	0.409489729935682
TCGA-66-2734-01A-01D-0983-08	AAS1	1.11971830985915	0.3955698322953
TCGA-66-2742-01A-01D-0983-08	AAS1	0.26953642384106	0.426203777385176
TCGA-66-2744-01A-01D-0983-08	AAS1	0.859154929577465	0.43121571566059
TCGA-66-2754-01A-01D-0983-08	mixed	0.534010152284264	0.396490749218458
TCGA-66-2755-01A-01D-1522-08	AAS1	0.598611111111111	0.318804339577595
TCGA-66-2755-01A-01W-0877-08	AAS1	0.632478632478632	0.32605545886649
TCGA-66-2756-01A-01D-1522-08	AAS1	0.635849056603774	0.365828141285603
TCGA-66-2756-01A-01W-0877-08	AAS1	0.527167630057804	0.362598602128338
TCGA-66-2757-01A-01D-1522-08	AAS1	0.464367816091954	0.358617177661207
TCGA-66-2757-01A-01W-0877-08	AAS1	0.451190476190476	0.352647973972952
TCGA-66-2758-01A-02D-1522-08	AAS5	0.534234234234234	0.432367566740503
TCGA-66-2758-01A-02W-0877-08	AAS1	0.60935960591133	0.40313387449438
TCGA-66-2759-01A-01D-1522-08	mixed	0.43745704467354	0.440551169263869
TCGA-66-2759-01A-01W-0877-08	mixed	0.279020979020979	0.458193599465231
TCGA-66-2763-01A-01D-1522-08	AAS1	0.831716417910447	0.365329023912939
TCGA-66-2763-01A-01W-0877-08	AAS1	0.806642066420664	0.376708191185563
TCGA-66-2765-01A-01D-1522-08	AAS1	0.536231884057971	0.345216019835995
TCGA-66-2765-01A-01W-0877-08	AAS1	0.14375	0.331492126561942
TCGA-66-2766-01A-01D-1522-08	mixed	1.15367647058824	0.439089088991715
TCGA-66-2766-01A-01W-0877-08	AAS1	1.12156862745098	0.436516888853399
TCGA-66-2767-01A-01D-1522-08	AAS1	0.483408071748879	0.476367336822039
TCGA-66-2768-01A-01W-0877-08	AAS5	0.953367875647668	0.530618393516924
TCGA-66-2769-01A-02D-1522-08	mixed	0.0815686274509806	0.364182308947759
TCGA-66-2769-01A-02W-0877-08	mixed	0.180769230769231	0.400180037313804
TCGA-66-2770-01A-01D-1522-08	AAS1	0.49320987654321	0.316242935225204
TCGA-66-2771-01A-01D-0983-08	mixed	0.451282051282051	0.413595315592633
TCGA-66-2773-01A-01D-1267-08	AAS5	0.721983914209115	0.64608613491772
TCGA-66-2777-01A-01D-1267-08	AAS1	0.572413793103448	0.447843510452546
TCGA-66-2778-01A-02D-1522-08	AAS5	1.20337078651685	0.648637406954419
TCGA-66-2780-01A-01D-1522-08	AAS1	0.257281553398058	0.423057743438244
TCGA-66-2780-01A-01W-0877-08	mixed	0.265656565656566	0.45877734035018
TCGA-66-2781-01A-01D-1522-08	AAS1	0.559782608695652	0.467895938650888
TCGA-66-2782-01A-01D-1522-08	AAS1	0.81336032388664	0.393064650773237
TCGA-66-2783-01A-01D-1267-08	AAS1	1.13	0.480436763118934
TCGA-66-2785-01A-01D-1522-08	AAS5	0.695380774032459	0.569203598068288
TCGA-66-2786-01A-01D-1522-08	mixed	0.436551724137931	0.400174939445503
TCGA-66-2786-01A-01W-0877-08	mixed	0.566412213740458	0.367293493978706
TCGA-66-2787-01A-01D-0983-08	AAS1	0.635240963855422	0.399450315622553
TCGA-66-2788-01A-01D-0983-08	AAS1	0.484931506849315	0.408796689629215
TCGA-66-2789-01A-01D-0983-08	AAS1	0.60126582278481	0.440103030485549
TCGA-66-2791-01A-01D-0983-08	mixed	0.51	0.466549696175374
TCGA-66-2792-01A-01D-0983-08	AAS1	0.838947368421053	0.289738682900658
TCGA-66-2793-01A-01D-1267-08	AAS1	0.776548672566372	0.367361352466905
TCGA-66-2794-01A-01D-1267-08	AAS5	0.706896551724138	0.489853468340047
TCGA-66-2795-01A-02D-0983-08	AAS1	0.728504672897197	0.405462606692209
TCGA-66-2800-01A-01D-1267-08	AAS1	0.792063492063492	0.407354665501067
TCGA-67-3770-01A-01D-0969-08	AAS1	0.823529411764706	0.339876064787811
TCGA-67-3770-01A-01W-0928-08	AAS1	0.908053691275168	0.337396989575304
TCGA-67-3771-01A-01D-1040-01	AAS1	0.848339973439575	0.452480443230471
TCGA-67-3771-01A-01W-0928-08	AAS1	0.742948717948718	0.445156330631934
TCGA-67-3773-01A-01D-1040-01	AAS1	0.841891891891892	0.440202215759918
TCGA-67-3774-01A-01D-1040-01	AAS1	0.658666666666667	0.355164085680893
TCGA-67-3774-01A-01W-0928-08	AAS1	0.834328358208955	0.263280714673188
TCGA-67-4679-01B-01D-1753-08	AAS1	0.630526315789474	0.332316385598158
TCGA-67-6215-01A-11D-1753-08	AAS4	-0.189024390243902	0.336318432840434
TCGA-67-6216-01A-11D-1753-08	AAS2	0.8	0.432132504345736
TCGA-67-6217-01A-11D-1753-08	AAS1	0.643065693430657	0.360958358919806
TCGA-68-7755-01A-11D-2122-08	AAS1	0.534328358208955	0.398060509774534
TCGA-68-7756-01A-11D-2122-08	AAS1	0.678082191780822	0.281465621232632
TCGA-68-7757-01B-11D-2293-08	AAS1	0.801282051282051	0.392516129836158
TCGA-68-8250-01A-11D-2293-08	AAS1	0.840358744394619	0.391582853499354
TCGA-68-8251-01A-11D-2293-08	AAS5	0.850236966824644	0.566155882747398
TCGA-68-A59J-01A-21D-A26M-08	AAS1	0.484615384615384	0.454630619039235
TCGA-69-7760-01A-11D-2167-08	mixed	0.327272727272727	0.458613947851417
TCGA-69-7761-01A-11D-2167-08	AAS4	0.515	0.316582588692512
TCGA-69-7763-01A-11D-2167-08	AAS1	0.665909090909091	0.392544318970398
TCGA-69-7764-01A-11D-2167-08	AAS1	0.982456140350877	0.368336191509977
TCGA-69-7765-01A-11D-2167-08	AAS1	0.918632075471698	0.32793472402908
TCGA-69-7973-01A-11D-2184-08	AAS1	0.952601156069364	0.383346363018358
TCGA-69-7974-01A-11D-2184-08	AAS1	0.999455040871935	0.385273284001137
TCGA-69-7978-01A-11D-2184-08	AAS1	0.82005076142132	0.427802340677007
TCGA-69-7979-01A-11D-2184-08	AAS1	1.10847619047619	0.362593400414643
TCGA-69-7980-01A-11D-2184-08	AAS1	0.726269702276707	0.41089055418271
TCGA-69-8253-01A-11D-2284-08	AAS1	0.993518518518518	0.42774820632917
TCGA-69-8254-01A-11D-2284-08	AAS4	0.716981132075472	0.314416011918342
TCGA-69-8255-01A-11D-2284-08	AAS1	0.862311557788945	0.396067726965915
TCGA-69-A59K-01A-11D-A25L-08	AAS1	1.01812688821752	0.359787367081367
TCGA-6A-AB49-01A-12D-A401-08	AAS1	0.626451612903226	0.326070554404618
TCGA-6D-AA2E-01A-11D-A36X-10	AAS4	-0.0615384615384614	0.382218006478054
TCGA-70-6722-01A-11D-1817-08	AAS1	1.03691588785047	0.452608627552995
TCGA-70-6723-01A-11D-1817-08	AAS1	0.744736842105263	0.405454075285754
TCGA-71-6725-01A-11D-1855-08	AAS3	0.827777777777778	0.527640389440483
TCGA-71-8520-01A-11D-2393-08	mixed	0.755737704918033	0.547893902957625
TCGA-73-4658-01A-01D-1753-08	AAS1	0.553456221198157	0.463198206091581
TCGA-73-4659-01A-01D-1265-08	AAS1	0.794039735099338	0.399902770136667
TCGA-73-4662-01A-01D-1265-08	AAS1	0.656375838926175	0.310787602746523
TCGA-73-4666-01A-01D-1265-08	AAS1	0.430597014925373	0.402625799438085
TCGA-73-4668-01A-01D-1265-08	AAS1	1.02952380952381	0.342389279600818
TCGA-73-4670-01A-01D-1265-08	AAS1	0.778	0.386184342970456
TCGA-73-4675-01A-01D-1265-08	mixed	1.12857142857143	0.370159906283454
TCGA-73-4676-01A-01D-1753-08	AAS1	0.7046875	0.384466531521105
TCGA-73-4677-01A-01D-1265-08	AAS1	0.177540106951872	0.365495507882306
TCGA-73-7498-01A-12D-2184-08	AAS1	1.65064935064935	0.362050437598212
TCGA-73-7499-01A-11D-2184-08	mixed	0.4	0.345280932248381
TCGA-73-A9RS-01A-11D-A410-08	AAS1	0.860714285714285	0.393720481225351
TCGA-74-6573-01A-12D-1845-08	AAS2	0.8	0.464241843973934
TCGA-74-6575-01A-11D-1845-08	AAS3	1.02641509433962	0.511744332097892
TCGA-74-6577-01A-11D-1845-08	AAS3	1.21923076923077	0.69113924421127
TCGA-74-6578-01A-11D-1845-08	AAS3	1.9936170212766	0.436589824508878
TCGA-74-6581-01A-11D-1845-08	AAS3	0.648	0.318699820468926
TCGA-74-6584-01A-11D-1845-08	mixed	1.50714285714286	0.255265713309464
TCGA-75-5122-01A-01D-1753-08	AAS1	0.636470588235294	0.432635648020886
TCGA-75-5125-01A-01D-1753-08	AAS1	0.532727272727273	0.467092582802775
TCGA-75-5126-01A-01D-1753-08	AAS1	0.768627450980392	0.340040051540002
TCGA-75-5146-01A-01D-1625-08	AAS1	-0.0128	0.358741790077613
TCGA-75-5147-01A-01D-1625-08	mixed	1.68	0.505005505873989
TCGA-75-6205-01A-11D-1753-08	AAS4	-0.673529411764706	0.358177137885086
TCGA-75-6206-01A-11D-1753-08	AAS1	1.55970149253731	0.402372555678668
TCGA-75-6207-01A-11D-1753-08	AAS4	0.05	0.464634316025555
TCGA-75-6211-01A-11D-1753-08	AAS1	0.866917293233083	0.308318983780353
TCGA-75-6212-01A-11D-1753-08	AAS2	-0.384615384615385	0.473169818953784
TCGA-75-6214-01A-41D-1945-08	AAS1	0.84505928853755	0.448490718198044
TCGA-75-7025-01A-12D-1945-08	AAS2	0.65	0.497959647468808
TCGA-75-7027-01A-11D-1945-08	AAS1	0.869135802469136	0.371814844284675
TCGA-75-7031-01A-11D-1945-08	AAS1	0.675912408759124	0.371401246469525
TCGA-76-4925-01A-01D-1486-08	mixed	0.768181818181818	0.413810034189995
TCGA-76-4926-01B-01D-1486-08	AAS3	0.9875	0.575099916149693
TCGA-76-4927-01A-01D-1486-08	AAS3	0.828125	0.403434757058968
TCGA-76-4928-01B-01D-1486-08	AAS3	0.705357142857143	0.465837669930269
TCGA-76-4929-01A-01D-1486-08	AAS3	0.725714285714286	0.424192643457687
TCGA-76-4931-01A-01D-1486-08	AAS3	0.355555555555556	0.547556774432859
TCGA-76-4932-01A-01D-1486-08	AAS3	1.73076923076923	0.474795816913182
TCGA-76-4934-01A-01D-1486-08	AAS3	1.19210526315789	0.428241178210728
TCGA-76-4935-01A-01D-1486-08	AAS3	0.317142857142857	0.401571190921976
TCGA-76-6191-01A-12D-1696-08	AAS3	1.22777777777778	0.500095295482192
TCGA-76-6192-01A-11D-1696-08	AAS3	2.12571428571429	0.433928822539882
TCGA-76-6193-01A-11D-1696-08	AAS3	0.65	0.530305579885991
TCGA-76-6280-01A-21D-1845-08	AAS3	0.242424242424242	0.422472902651003
TCGA-76-6282-01A-11D-1696-08	AAS3	1.07586206896552	0.352335112273662
TCGA-76-6283-01A-11D-1845-08	AAS3	1.73508771929825	0.473707041581897
TCGA-76-6285-01A-11D-1696-08	AAS3	1.29666666666667	0.270811006093742
TCGA-76-6286-01A-11D-1845-08	AAS3	1.31555555555556	0.538146214265218
TCGA-76-6656-01A-11D-1845-08	AAS3	0.518965517241379	0.328671770116218
TCGA-76-6657-01A-11D-1845-08	AAS4	1.22258064516129	0.390968981268182
TCGA-76-6660-01A-11D-1845-08	mixed	0.751851851851852	0.393992394157757
TCGA-76-6661-01B-11D-1845-08	mixed	0.4875	0.315233841417032
TCGA-76-6662-01A-11D-1845-08	AAS3	1.44583333333333	0.450613220408323
TCGA-76-6663-01A-11D-1845-08	AAS3	0.629411764705882	0.385854247692539
TCGA-76-6664-01A-11D-1845-08	AAS3	0.362068965517241	0.616195271101064
TCGA-77-6842-01A-11D-1945-08	AAS1	0.803861003861004	0.429028266223198
TCGA-77-6843-01A-11D-1945-08	mixed	0.332231404958677	0.349908326050468
TCGA-77-6844-01A-11D-1945-08	AAS1	0.898581560283688	0.407989918328947
TCGA-77-6845-01A-11D-1945-08	AAS1	0.801851851851852	0.370788520413494
TCGA-77-7138-01A-41D-2042-08	mixed	0.165625	0.565144581419427
TCGA-77-7139-01A-11D-2042-08	mixed	0.77578125	0.400472965545315
TCGA-77-7140-01A-41D-2042-08	mixed	0.695275590551181	0.441838823726371
TCGA-77-7141-01A-11D-2042-08	AAS5	0.596544276457883	0.47099322633113
TCGA-77-7142-01A-11D-2042-08	AAS1	0.864444444444444	0.489099792911874
TCGA-77-7335-01A-11D-2042-08	mixed	-0.11744966442953	0.428195488616029
TCGA-77-7337-01A-21D-2042-08	AAS1	0.46824034334764	0.418445597458299
TCGA-77-7338-01A-11D-2042-08	mixed	1.21411764705882	0.406293797653942
TCGA-77-7463-01A-11D-2042-08	AAS1	0.437142857142857	0.366256870738615
TCGA-77-7465-01A-11D-2042-08	AAS1	0.628301886792453	0.347160934035041
TCGA-77-8007-01A-11D-2184-08	mixed	0.69	0.363759792623982
TCGA-77-8008-01A-21D-2184-08	AAS1	1.2921568627451	0.372000114363327
TCGA-77-8009-01A-11D-2184-08	mixed	0.368376068376068	0.367978543177661
TCGA-77-8128-01A-11D-2244-08	AAS1	0.2685	0.373817886466085
TCGA-77-8130-01A-11D-2244-08	AAS1	0.49	0.338733834775439
TCGA-77-8131-01A-11D-2244-08	mixed	0.7375	0.383200532893223
TCGA-77-8133-01A-12D-2244-08	AAS1	0.806037735849057	0.295047191973067
TCGA-77-8136-01A-11D-2244-08	AAS5	0.617891373801917	0.542778256809364
TCGA-77-8138-01A-11D-2244-08	AAS1	-0.253623188405797	0.338940078837909
TCGA-77-8139-01A-11D-2244-08	AAS1	0.137162162162162	0.386988273150243
TCGA-77-8140-01A-11D-2244-08	AAS1	0.748028673835125	0.438050580807433
TCGA-77-8143-01A-11D-2244-08	AAS1	0.390990990990991	0.304945128031311
TCGA-77-8144-01A-11D-2244-08	AAS1	0.52020905923345	0.39447044858178
TCGA-77-8145-01A-11D-2244-08	mixed	0.567708333333333	0.455950471715983
TCGA-77-8146-01A-11D-2244-08	AAS1	0.114953271028037	0.360739246491939
TCGA-77-8148-01A-11D-2244-08	AAS1	0.807386363636364	0.396112738258281
TCGA-77-8150-01A-11D-2244-08	AAS1	0.701234567901235	0.353988055223549
TCGA-77-8153-01A-11D-2395-08	AAS1	0.642016806722689	0.356166864880208
TCGA-77-8154-01A-11D-2244-08	AAS1	0.78843537414966	0.426331979620837
TCGA-77-8156-01A-11D-2244-08	AAS1	0.805072463768116	0.37725201439167
TCGA-77-A5G1-01A-11D-A27K-08	AAS1	0.509615384615385	0.425296426928325
TCGA-77-A5G3-01A-31D-A27K-08	AAS1	0.78491879350348	0.367175056303263
TCGA-77-A5G6-01A-11D-A27K-08	AAS1	0.538810198300283	0.374224361569209
TCGA-77-A5G7-01B-11D-A27K-08	AAS1	0.278688524590164	0.452911494589749
TCGA-77-A5G8-01B-11D-A27K-08	AAS1	0.227814569536424	0.373393733662088
TCGA-77-A5GA-01A-11D-A27K-08	AAS1	1.21764705882353	0.437211298109495
TCGA-77-A5GB-01B-11D-A27K-08	AAS5	0.804545454545454	0.540207115669821
TCGA-77-A5GF-01A-21D-A27K-08	AAS1	0.953246753246753	0.424174404403395
TCGA-77-A5GH-01A-11D-A27K-08	mixed	0.831351351351352	0.447574732537505
TCGA-78-7145-01A-11D-2036-08	AAS1	0.80390625	0.401004085713039
TCGA-78-7146-01A-11D-2036-08	AAS1	0.588679245283019	0.487275915419103
TCGA-78-7147-01A-11D-2036-08	AAS1	0.474893617021277	0.44634342777937
[truncated: 7,375 more rows]
