# Supplementary material for: Five dominant amino acid substitution signatures shape tumour immunity
Source: Mol Syst Biol. 2026 Jan 28;22(5):766–86. doi: 10.1038/s44320-026-00193-x (PMC13144524; doi:10.1038/s44320-026-00193-x)
Supplement: Supplementary file 6 — Source data Fig. 4 [file 44320_2026_193_MOESM6_ESM.zip › Figure_4/C/README]

boxplot_data.csv - contains the classification of tumor samples to AAS groups and the harmonic mean of PRIME Rank% and binding rank% for each sample
