# Supplementary material for: Five dominant amino acid substitution signatures shape tumour immunity
Source: Mol Syst Biol. 2026 Jan 28;22(5):766–86. doi: 10.1038/s44320-026-00193-x (PMC13144524; doi:10.1038/s44320-026-00193-x)
Supplement: Supplementary file 6 — Source data Fig. 4 [file 44320_2026_193_MOESM6_ESM.zip › Figure_4/C/boxplot_data.csv]

Sample ID	Group	Prime Rank% harmonic mean	Binding Rank% harmonic mean
TCGA-02-0003-01A-01D-1490-08	Others	0.993928824338706	1.03925116539787
TCGA-02-0033-01A-01D-1490-08	Others	0.381142732489031	0.614923136274131
TCGA-02-0047-01A-01D-1490-08	Others	0.241734936184508	0.881072594101373
TCGA-02-0055-01A-01D-1490-08	Others	0.639953319492921	0.849620144125407
TCGA-02-2466-01A-01W-0837-08	AAS4	0.509071410938708	0.771796142631533
TCGA-02-2470-01A-01D-1494-08	Others	0.622985074716263	0.748203441901756
TCGA-02-2470-01A-01W-0837-08	Others	0.622985074716263	0.748203441901756
TCGA-02-2483-01A-01D-1494-08	AAS4	1.09322014823183	1.61390230730769
TCGA-02-2485-01A-01D-1494-08	Others	0.646354504462277	1.0152584232088
TCGA-02-2485-01A-01W-0837-08	Others	0.646354504462277	1.0152584232088
TCGA-02-2486-01A-01D-1494-08	Others	NA	NA
TCGA-02-2486-01A-01W-0837-08	Others	NA	NA
TCGA-04-1331-01A-01W-0486-08	Others	0.385680930059987	0.678323206926063
TCGA-04-1332-01A-01W-0488-09	Others	0.661239959530731	1.10415498844746
TCGA-04-1336-01A-01W-0486-08	Others	0.568747316921243	1.10172122078904
TCGA-04-1336-01A-01W-0488-09	Others	0.568747316921243	1.10172122078904
TCGA-04-1342-01A-01W-0486-08	Others	0.277693402825706	0.583634686837113
TCGA-04-1343-01A-01W-0486-08	Others	0.230562051642815	0.455267252645301
TCGA-04-1343-01A-01W-0488-09	Others	0.230562051642815	0.455267252645301
TCGA-04-1346-01A-01W-0486-08	Others	0.290928527432514	0.626416592018628
TCGA-04-1346-01A-01W-0488-09	Others	0.290928527432514	0.626416592018628
TCGA-04-1347-01A-01W-0486-08	Others	0.251373804867638	0.392067755367699
TCGA-04-1347-01A-01W-0488-09	Others	0.251373804867638	0.392067755367699
TCGA-04-1348-01A-01W-0492-08	AAS4	0.613759299720936	0.754746088120075
TCGA-04-1348-01A-01W-0494-09	AAS4	0.613759299720936	0.754746088120075
TCGA-04-1349-01A-01W-0492-08	AAS4	NA	NA
TCGA-04-1349-01A-01W-0494-09	AAS4	NA	NA
TCGA-04-1356-01A-01W-0492-08	AAS4	0.305215942216841	0.296516198974117
TCGA-04-1357-01A-01W-0492-08	Others	0.214185129703621	0.388237495104014
TCGA-04-1360-01A-01W-0492-08	AAS4	0.289245435032355	0.365679309014213
TCGA-04-1361-01A-01W-0492-08	Others	0.583847461833702	0.729508484398375
TCGA-04-1361-01A-01W-0494-09	Others	0.583847461833702	0.729508484398375
TCGA-04-1362-01A-01W-0492-08	Others	NA	NA
TCGA-04-1367-01A-01W-0492-08	Others	NA	NA
TCGA-04-1369-01A-02D-1526-09	Others	0.322078178589976	0.356305768379575
TCGA-04-1371-01A-01D-0516-08	Others	0.652214497699068	1.29907738140125
TCGA-04-1371-01A-01W-0492-08	Others	0.652214497699068	1.29907738140125
TCGA-04-1516-01A-01D-1526-09	Others	0.69968550619541	1.08717340146756
TCGA-04-1542-01A-01W-0553-09	Others	0.427650819410308	0.610795168038663
TCGA-04-1638-01A-01W-0639-09	Others	0.341958751930696	0.752240838037577
TCGA-04-1644-01B-01D-1526-09	Others	0.407472480715554	0.977006235568169
TCGA-04-1646-01A-01W-0639-09	Others	0.953796697306455	1.22458935202535
TCGA-04-1648-01A-01W-0639-09	Others	0.357703938062437	0.67201737425408
TCGA-04-1649-01A-01W-0639-09	Others	0.542706253211327	0.970446580705283
TCGA-04-1651-01A-01W-0639-09	Others	0.181170574882081	0.460209656288888
TCGA-04-1652-01A-01W-0639-09	Others	0.349833824335177	0.419572763991346
TCGA-04-1655-01A-01W-0633-09	Others	0.577496413064924	0.77014778388064
TCGA-05-4244-01A-01D-1105-08	Others	0.441602259261869	0.715426828680904
TCGA-05-4249-01A-01D-1105-08	Others	NA	NA
TCGA-05-4250-01A-01D-1105-08	Others	NA	NA
TCGA-05-4382-01A-01D-1931-08	Others	0.322510734076596	0.483111972363863
TCGA-05-4384-01A-01D-1753-08	Others	0.259459075155336	0.408296834196082
TCGA-05-4389-01A-01D-1265-08	Others	0.324650724282782	0.368074613316681
TCGA-05-4390-01A-02D-1753-08	Others	0.439681739582338	0.590702591789117
TCGA-05-4395-01A-01D-1265-08	Others	0.463412398636485	0.78898520260007
TCGA-05-4396-01A-21D-1855-08	Others	0.329026106165156	0.654203141009717
TCGA-05-4397-01A-01D-1265-08	Others	0.287336295669546	0.354502121026255
TCGA-05-4398-01A-01D-1265-08	Others	0.309426786830729	0.465712377717802
TCGA-05-4402-01A-01D-1265-08	AAS5	0.252599233658011	0.32716409158066
TCGA-05-4403-01A-01D-1265-08	Others	0.441350628687967	0.418466916131753
TCGA-05-4405-01A-21D-1855-08	Others	0.374084353584627	0.562441241588482
TCGA-05-4410-01A-21D-1855-08	Others	0.368042136851218	0.588182237106497
TCGA-05-4415-01A-22D-1855-08	Others	0.320105031861609	0.505335733034732
TCGA-05-4417-01A-22D-1855-08	Others	0.323471059875885	0.423162673910202
TCGA-05-4418-01A-01D-1265-08	Others	0.373798905648809	0.457581268300304
TCGA-05-4420-01A-01D-1265-08	Others	0.394232367965326	0.55508037433248
TCGA-05-4422-01A-01D-1265-08	Others	0.351547623821765	0.505902955244533
TCGA-05-4424-01A-22D-1855-08	Others	0.306320206718166	0.495165933911618
TCGA-05-4425-01A-01D-1753-08	AAS4	0.4316251292842	0.534043433731571
TCGA-05-4426-01A-01D-1265-08	Others	0.381117040787854	0.621555867405469
TCGA-05-4427-01A-21D-1855-08	Others	0.343730894418958	0.453187328733919
TCGA-05-4430-01A-02D-1265-08	Others	0.474502370712211	0.775261177180708
TCGA-05-4432-01A-01D-1265-08	Others	0.290552641671568	0.448682817651586
TCGA-05-4433-01A-22D-1855-08	Others	0.696397128836666	1.37347931138744
TCGA-05-4434-01A-01D-1265-08	Others	0.738860558283319	1.0508886540451
TCGA-05-5420-01A-01D-1625-08	Others	0.321350084316766	0.462246386556095
TCGA-05-5423-01A-01D-1625-08	Others	0.251392630913688	0.593012874429064
TCGA-05-5425-01A-02D-1625-08	Others	0.299584103808907	0.473469407569411
TCGA-05-5428-01A-01D-1625-08	Others	0.443743410877096	0.60004465489467
TCGA-05-5429-01A-01D-1625-08	Others	0.693615515808401	1.70594739576098
TCGA-05-5715-01A-01D-1625-08	AAS5	0.354925751034361	0.592903295064058
TCGA-06-0119-01A-08D-1490-08	Others	0.121163721232335	0.126237818042722
TCGA-06-0122-01A-01D-1490-08	Others	0.503666248149068	0.640124979156893
TCGA-06-0124-01A-01D-1490-08	Others	0.697560759942828	1.2623768724237
TCGA-06-0125-01A-01D-1490-08	Others	0.675470315571742	0.870918324804007
TCGA-06-0125-02A-11D-2280-08	Others	0.675470315571742	0.870918324804007
TCGA-06-0126-01A-01D-1490-08	Others	0.647355032986682	1.01238267764641
TCGA-06-0128-01A-01D-1490-08	AAS4	0.285132044484347	0.463484017583546
TCGA-06-0129-01A-01D-1490-08	Others	0.142611976569172	0.147174728449823
TCGA-06-0130-01A-01D-1490-08	Others	0.416724912140158	0.789368479480167
TCGA-06-0132-01A-02D-1491-08	Others	0.447788473471667	1.35342876516179
TCGA-06-0137-01A-01D-1490-08	Others	0.237944607957097	0.302013129650334
TCGA-06-0140-01A-01D-1490-08	Others	NA	NA
TCGA-06-0141-01A-01D-1490-08	AAS4	0.314567173444069	1.01159020034289
TCGA-06-0145-01A-01D-1490-08	Others	0.229547621356452	0.327648753176309
TCGA-06-0145-01A-01W-0224-08	Others	0.229547621356452	0.327648753176309
TCGA-06-0151-01A-01D-1491-08	Others	0.857117360914503	0.702611563060506
TCGA-06-0152-01A-02D-1492-08	Others	0.169249532656991	0.227177744355145
TCGA-06-0152-01A-02W-0323-08	Others	0.169249532656991	0.227177744355145
TCGA-06-0152-02A-01D-2280-08	Others	0.169249532656991	0.227177744355145
TCGA-06-0154-01A-03D-1491-08	Others	0.222184042098739	0.44169283698162
TCGA-06-0155-01B-01D-1492-08	Others	0.292518207364976	0.850213483174099
TCGA-06-0157-01A-01D-1491-08	Others	0.277141457343031	0.745087094618959
TCGA-06-0158-01A-01D-1491-08	Others	0.116575458406998	0.150085085557053
TCGA-06-0166-01A-01D-1491-08	Others	0.19186213029317	0.447641161540745
TCGA-06-0168-01A-01D-1491-08	Others	0.166930128645458	0.404978681013672
TCGA-06-0169-01A-01D-1490-08	Others	0.570378908848924	0.833491070304027
TCGA-06-0171-01A-02D-1491-08	Others	0.869566573155804	1.32524167903603
TCGA-06-0171-02A-11D-2280-08	Others	0.869566573155804	1.32524167903603
TCGA-06-0173-01A-01D-1491-08	Others	0.364932816296086	0.478535563208832
TCGA-06-0174-01A-01D-1491-08	Others	0.250135439925813	0.455951093516977
TCGA-06-0184-01A-01D-1491-08	Others	0.51012938962419	0.650147997669407
TCGA-06-0185-01A-01D-1491-08	Others	0.394939474760805	0.50071319294159
TCGA-06-0185-01A-01W-0254-08	Others	0.394939474760805	0.50071319294159
TCGA-06-0187-01A-01D-1491-08	Others	0.579789629113112	1.20162102935713
TCGA-06-0188-01A-01D-1491-08	Others	0.375823311004422	0.769267244654345
TCGA-06-0189-01A-01D-1491-08	Others	NA	NA
TCGA-06-0190-01A-01D-1491-08	Others	0.408454830623974	0.723184224933779
TCGA-06-0190-02A-01D-2280-08	Others	0.408454830623974	0.723184224933779
TCGA-06-0192-01B-01D-1492-08	Others	0.445373276044713	0.543460260155872
TCGA-06-0195-01B-01D-1491-08	Others	0.468174006386274	0.788930194131792
TCGA-06-0209-01A-01D-1491-08	Others	0.421804276318651	0.995165688513897
TCGA-06-0210-01B-01D-1491-08	Others	0.326765784628589	0.221656627066607
TCGA-06-0210-02A-01D-2280-08	Others	0.326765784628589	0.221656627066607
TCGA-06-0211-01B-01D-1491-08	Others	0.27172904738137	0.848137238296016
TCGA-06-0211-02A-02D-2280-08	Others	0.27172904738137	0.848137238296016
TCGA-06-0213-01A-01D-1491-08	Others	0.651599965313411	0.787948032727175
TCGA-06-0214-01A-02D-1491-08	Others	0.641775252533995	0.478125320721311
TCGA-06-0216-01B-01D-1492-08	Others	NA	NA
TCGA-06-0219-01A-01D-1491-08	Others	0.921814607564625	1.33201928779238
TCGA-06-0221-01A-01D-1491-08	AAS4	0.182178274385736	0.314458433392227
TCGA-06-0221-02A-11D-2280-08	Others	0.182178274385736	0.314458433392227
TCGA-06-0237-01A-02D-1491-08	Others	0.444391982175528	0.589587993286138
TCGA-06-0238-01A-02D-1492-08	Others	0.768680800893266	1.28210436194164
TCGA-06-0241-01A-02D-1491-08	Others	0.567231164415322	0.791563395066297
TCGA-06-0644-01A-02D-1492-08	Others	0.851660832862646	1.16416201297605
TCGA-06-0645-01A-01D-1492-08	Others	0.323461287470387	0.733547967773496
TCGA-06-0646-01A-01D-1492-08	Others	0.631360546724565	1.27358957703288
TCGA-06-0648-01A-01D-1492-08	Others	0.680217419717511	1.31936753151695
TCGA-06-0648-01A-01W-0323-08	Others	0.680217419717511	1.31936753151695
TCGA-06-0649-01B-01D-1492-08	Others	0.297523534513247	0.539980117641845
TCGA-06-0649-01B-01W-0348-08	Others	0.297523534513247	0.539980117641845
TCGA-06-0650-01A-02D-1696-08	Others	NA	NA
TCGA-06-0686-01A-01D-1492-08	AAS4	0.294861548031214	0.752436622819943
TCGA-06-0686-01A-01W-0348-08	Others	0.294861548031214	0.752436622819943
TCGA-06-0743-01A-01D-1492-08	Others	0.626114989581266	0.574456034865448
TCGA-06-0744-01A-01D-1492-08	Others	NA	NA
TCGA-06-0744-01A-01W-0348-08	Others	NA	NA
TCGA-06-0745-01A-01D-1492-08	Others	0.206245340520389	0.346909146640561
TCGA-06-0745-01A-01W-0348-08	AAS5	0.206245340520389	0.346909146640561
TCGA-06-0747-01A-01D-1492-08	Others	0.444773360325456	0.32335176653962
TCGA-06-0747-01A-01W-0348-08	Others	0.444773360325456	0.32335176653962
TCGA-06-0749-01A-01D-1492-08	Others	0.247357445032593	0.529047228941299
TCGA-06-0749-01A-01W-0348-08	Others	0.247357445032593	0.529047228941299
TCGA-06-0750-01A-01D-1492-08	Others	0.948958457969877	0.91260512548286
TCGA-06-0875-01A-01D-1492-08	Others	0.209659475876613	0.324300526326578
TCGA-06-0875-01A-01W-0424-08	Others	0.209659475876613	0.324300526326578
TCGA-06-0876-01A-01D-1492-08	Others	0.320044824057455	0.193820328426715
TCGA-06-0876-01A-01W-0424-08	Others	0.320044824057455	0.193820328426715
TCGA-06-0877-01A-01D-1492-08	Others	0.434688830468702	0.684644513814047
TCGA-06-0877-01A-01W-0424-08	Others	0.434688830468702	0.684644513814047
TCGA-06-0878-01A-01D-1492-08	Others	0.83392059451593	1.27062061547968
TCGA-06-0878-01A-01W-0424-08	Others	0.83392059451593	1.27062061547968
TCGA-06-0879-01A-01D-1492-08	Others	0.179633667288874	0.624639097595479
TCGA-06-0879-01A-01W-0424-08	Others	0.179633667288874	0.624639097595479
TCGA-06-0881-01A-02D-1492-08	Others	0.523930650736333	0.640002988961012
TCGA-06-0881-01A-02W-0424-08	Others	0.523930650736333	0.640002988961012
TCGA-06-0882-01A-01D-1492-08	Others	0.256189601794879	0.441494758074322
TCGA-06-0882-01A-01W-0424-08	Others	0.256189601794879	0.441494758074322
TCGA-06-0939-01A-01D-1353-08	Others	0.351529850777093	0.704818545625458
TCGA-06-1084-01A-01W-0611-08	Others	0.213100171414026	0.374280618697642
TCGA-06-1087-01A-02W-0611-08	Others	0.602824785468142	1.10489085020518
TCGA-06-1800-01A-01W-0643-08	Others	0.531319936626557	0.988616893772606
TCGA-06-1804-01A-01D-1696-08	Others	0.423656392525376	0.777494345396112
TCGA-06-1806-01A-02D-1845-08	AAS4	0.20019659557205	0.357320620143664
TCGA-06-2557-01A-01D-1494-08	Others	0.418142171414731	0.395012791327519
TCGA-06-2558-01A-01D-1494-08	Others	0.284572738755888	0.204518789147299
TCGA-06-2558-01A-01W-0837-08	Others	0.284572738755888	0.204518789147299
TCGA-06-2559-01A-01D-1494-08	Others	0.67995485895313	1.56304731327931
TCGA-06-2559-01A-01W-0837-08	Others	0.67995485895313	1.56304731327931
TCGA-06-2561-01A-02D-1494-08	Others	0.456354020145905	0.237403875139796
TCGA-06-2561-01A-02W-0837-08	Others	0.456354020145905	0.237403875139796
TCGA-06-2562-01A-01D-1494-08	Others	0.296765455042301	0.5725123531242
TCGA-06-2562-01A-01W-0837-08	Others	0.296765455042301	0.5725123531242
TCGA-06-2563-01A-01D-1494-08	Others	0.301521898354306	0.374819377923994
TCGA-06-2563-01A-01W-0837-08	Others	0.301521898354306	0.374819377923994
TCGA-06-2564-01A-01D-1494-08	Others	0.259314820831059	0.421126158324935
TCGA-06-2565-01A-01D-1494-08	Others	0.686729755891709	0.783521481140243
TCGA-06-2567-01A-01D-1494-08	Others	0.605392587748283	0.617138072517396
TCGA-06-2567-01A-01W-0837-08	Others	0.605392587748283	0.617138072517396
TCGA-06-2569-01A-01D-1494-08	Others	0.548890403842679	0.476603641048506
TCGA-06-2569-01A-01W-0837-08	Others	0.548890403842679	0.476603641048506
TCGA-06-2570-01A-01D-1495-08	Others	0.616236886625158	0.545049862434554
TCGA-06-5408-01A-01D-1696-08	Others	0.301208003458789	1.04308861868744
TCGA-06-5410-01A-01D-1696-08	AAS4	0.689498731885353	0.877714850746782
TCGA-06-5411-01A-01D-1696-08	Others	0.252653187623659	0.341499290868273
TCGA-06-5412-01A-01D-1696-08	Others	0.375097464665539	0.834221283510682
TCGA-06-5413-01A-01D-1696-08	Others	0.476867529994525	1.14958901484145
TCGA-06-5414-01A-01D-1486-08	Others	0.357243457822517	0.46545125534835
TCGA-06-5415-01A-01D-1486-08	Others	0.241063069167055	0.378573688817283
TCGA-06-5416-01A-01D-1486-08	Others	0.399194979976767	0.688023592108951
TCGA-06-5417-01A-01D-1486-08	Others	0.168967397854452	0.485462046398558
TCGA-06-5418-01A-01D-1486-08	Others	0.395083526165702	1.0327591454417
TCGA-06-5856-01A-01D-1696-08	AAS4	0.189535657413086	0.213772694261381
TCGA-06-5858-01A-01D-1696-08	Others	0.394839044241984	0.436503568160784
TCGA-06-5859-01A-01D-1696-08	Others	0.274933940296387	0.2001742064144
TCGA-06-6388-01A-12D-1845-08	Others	0.497288820772132	0.556271049382394
TCGA-06-6389-01A-11D-1696-08	Others	0.284349803063232	0.430850591917345
TCGA-06-6390-01A-11D-1696-08	AAS4	0.588420743827387	1.20591796987503
TCGA-06-6391-01A-11D-1696-08	Others	0.224925100192892	0.356162893380405
TCGA-06-6693-01A-11D-1845-08	AAS4	0.545864047502957	0.803756087112468
TCGA-06-6694-01A-12D-1845-08	Others	0.277682043333476	0.323309564798391
TCGA-06-6695-01A-11D-1845-08	Others	0.408146030077405	0.411081467033855
TCGA-06-6697-01A-11D-1845-08	Others	0.626327733373052	0.250214672801688
TCGA-06-6698-01A-11D-1845-08	Others	NA	NA
TCGA-06-6699-01A-11D-1845-08	Others	NA	NA
TCGA-06-6700-01A-12D-1845-08	Others	0.382476195911487	0.796545141103913
TCGA-06-6701-01A-11D-1845-08	AAS4	0.390288068366082	0.253341644849188
TCGA-06-A5U0-01A-11D-A33T-08	Others	0.374665776037479	0.277493580548213
TCGA-06-A5U1-01A-11D-A33T-08	Others	0.412019127028318	0.647115607943094
TCGA-06-A6S0-01A-11D-A33T-08	Others	0.369392869604571	0.490215952987106
TCGA-06-A6S1-01A-11D-A33T-08	Others	0.141299182531775	0.626097999292622
TCGA-06-A7TK-01A-21D-A391-08	Others	0.424172960269632	0.559558889920271
TCGA-06-A7TL-01A-11D-A391-08	Others	0.281755825210487	0.542805977312813
TCGA-09-0365-01A-02W-0371-08	Others	0.374103559124812	0.534923175561858
TCGA-09-0365-01A-02W-0372-09	Others	0.374103559124812	0.534923175561858
TCGA-09-0366-01A-01W-0372-09	Others	0.599466422561498	0.80230569889758
TCGA-09-0369-01A-01W-0371-08	Others	NA	NA
TCGA-09-0369-01A-01W-0372-09	Others	NA	NA
TCGA-09-1670-01A-01W-0633-09	Others	0.209598573662476	0.199835424638281
TCGA-09-1672-01A-01W-0633-09	Others	0.457503365712655	0.627933772265075
TCGA-09-1673-01A-01W-0633-09	Others	0.423543258735142	1.03815321912648
TCGA-09-1674-01A-01W-0633-09	Others	0.471669695308935	0.588332100612546
TCGA-09-1675-01B-01W-0633-09	Others	0.201857761159781	0.240922784213157
TCGA-09-2043-01A-01W-0799-08	AAS4	0.501361615796459	0.603952809760379
TCGA-09-2044-01B-01D-0704-01	AAS4	NA	NA
TCGA-09-2044-01B-01W-0799-08	Others	NA	NA
TCGA-09-2045-01A-01W-0799-08	Others	0.853323206392487	1.1520837083034
TCGA-09-2049-01D-01W-0799-08	Others	0.823450380274535	1.24478765017173
TCGA-09-2050-01A-01W-0799-08	AAS4	0.250764109087673	0.27138754627997
TCGA-09-2051-01A-01W-0799-08	Others	0.542910212323462	0.593045806439172
TCGA-09-2053-01C-01W-0722-08	Others	0.204932821839593	0.476840960560025
TCGA-09-2055-01B-01W-0799-08	Others	0.469176602705243	0.72561210491707
TCGA-09-2056-01B-01W-0722-08	AAS4	0.28121521553056	0.351556274004917
TCGA-10-0926-01A-01W-0420-08	AAS4	0.994480732743784	1.36320633734282
TCGA-10-0930-01A-02W-0420-08	AAS4	0.145860576443545	0.267061730006622
TCGA-10-0930-01A-02W-0421-09	AAS4	0.145860576443545	0.267061730006622
TCGA-10-0931-01A-01D-0399-01	AAS4	0.415158543002511	0.695258124853239
TCGA-10-0931-01A-01W-0420-08	Others	0.415158543002511	0.695258124853239
TCGA-10-0933-01A-01W-0420-08	Others	0.55537225616381	0.933491841025871
TCGA-10-0933-01A-01W-0421-09	Others	0.55537225616381	0.933491841025871
TCGA-10-0934-01A-02D-0399-01	Others	0.154373804460692	0.291682640004617
TCGA-10-0934-01A-02W-0420-08	Others	0.154373804460692	0.291682640004617
TCGA-10-0935-01A-03W-0420-08	AAS4	0.524315801666036	0.530752223502381
TCGA-10-0935-01A-03W-0421-09	AAS4	0.524315801666036	0.530752223502381
TCGA-12-0615-01A-01D-1492-08	Others	NA	NA
TCGA-12-0616-01A-01D-1492-08	Others	0.256981159259425	0.321137039807172
TCGA-12-0618-01A-01D-1492-08	Others	0.245932148104282	0.293250085037526
TCGA-12-0619-01A-01D-1492-08	Others	0.254761312219567	0.497013073778388
TCGA-12-0656-01A-03W-0348-08	Others	0.200264223182493	0.558483137543569
TCGA-12-0657-01A-01W-0348-08	Others	0.316639199749531	0.747151601360222
TCGA-12-0662-01A-01W-0348-08	Others	0.706086510565579	1.30168289410438
TCGA-12-0670-01B-01W-0424-08	Others	0.116948720699984	0.175750182298504
TCGA-12-0688-01A-02D-1492-08	Others	0.830438783223142	1.00647998276756
TCGA-12-0691-01A-01W-0348-08	Others	NA	NA
TCGA-12-0692-01A-01D-1492-08	Others	NA	NA
TCGA-12-0692-01A-01W-0348-08	Others	NA	NA
TCGA-12-0707-01A-01W-0348-08	Others	0.230519707696682	0.387989557124768
TCGA-12-0773-01A-01W-0348-08	Others	0.255656399106671	0.152563552354837
TCGA-12-0775-01A-01W-0348-08	Others	0.198674599981161	0.578489880707202
TCGA-12-0818-01A-01W-0424-08	Others	0.184187399556655	0.42520052860937
TCGA-12-0819-01A-01W-0424-08	Others	0.246329592882919	0.405436756147789
TCGA-12-0820-01A-01W-0424-08	Others	0.14678548687301	0.207429799687575
TCGA-12-0821-01A-01D-1492-08	Others	0.456212363295725	0.698628211178497
TCGA-12-0821-01A-01W-0424-08	Others	0.456212363295725	0.698628211178497
TCGA-12-0826-01A-01W-0424-08	Others	0.214858347092242	0.613224171855223
TCGA-12-0827-01A-01W-0424-08	Others	0.524251171363151	0.739537595527924
TCGA-12-0829-01A-01W-0424-08	Others	0.244183063077833	0.289074122068638
TCGA-12-1088-01A-01W-0611-08	Others	0.389201946048698	0.82624929654613
TCGA-12-1089-01A-01W-0611-08	Others	NA	NA
TCGA-12-1092-01B-01W-0611-08	Others	0.432336400693307	0.759008716851863
TCGA-12-1093-01A-01W-0611-08	Others	0.243074552630028	0.400260175526485
TCGA-12-1597-01B-01D-1495-08	Others	0.396699722623609	0.260535642336691
TCGA-12-1597-01B-01W-0922-08	Others	0.396699722623609	0.260535642336691
TCGA-12-1598-01A-01W-0643-08	Others	0.381867673686545	0.503829312188047
TCGA-12-1599-01A-01W-0643-08	Others	0.443242079083836	0.482708332889424
TCGA-12-1600-01A-01W-0643-08	Others	NA	NA
TCGA-12-1602-01A-01W-0643-08	Others	0.506241338877069	0.659782766825912
TCGA-12-3644-01A-01W-0922-08	Others	0.310758292018983	0.501555493891023
TCGA-12-3646-01A-01W-0922-08	Others	0.435132306536111	0.9239674114615
TCGA-12-3648-01A-01W-0922-08	Others	0.151235854312834	0.354516793435003
TCGA-12-3649-01A-01D-1495-08	Others	0.398763335282127	0.52237999695706
TCGA-12-3649-01A-01W-0922-08	Others	0.398763335282127	0.52237999695706
TCGA-12-3650-01A-01D-1495-08	Others	1.00031181598671	1.15418218841774
TCGA-12-3650-01A-01W-0922-08	Others	1.00031181598671	1.15418218841774
TCGA-12-3651-01A-01W-0922-08	Others	0.306061209826288	0.32696799624894
TCGA-12-3652-01A-01D-1495-08	Others	0.398355151557392	0.824801971011986
TCGA-12-3652-01A-01W-0922-08	Others	0.398355151557392	0.824801971011986
TCGA-12-3653-01A-01D-1495-08	Others	0.206962470442492	0.188343928477049
TCGA-12-3653-01A-01W-0922-08	Others	0.206962470442492	0.188343928477049
TCGA-12-5295-01A-01D-1486-08	Others	0.340719533742839	0.648447115057666
TCGA-12-5299-01A-02D-1486-08	Others	0.131281372652747	0.143551126859409
TCGA-12-5301-01A-01D-1486-08	Others	0.460672128853857	0.486521936830673
TCGA-13-0723-01A-02W-0372-09	Others	0.225417040883268	0.830020125279499
TCGA-13-0724-01A-01W-0372-09	Others	0.216767201507423	0.219823143153112
TCGA-13-0726-01A-01W-0371-08	Others	NA	NA
TCGA-13-0751-01A-01D-0446-08	Others	0.502936935628551	0.600296415050259
TCGA-13-0755-01A-01W-0371-08	Others	0.282926870636808	0.606145797874504
TCGA-13-0755-01A-01W-0372-09	Others	0.282926870636808	0.606145797874504
TCGA-13-0757-01A-01D-0356-01	Others	0.415634728023941	0.475991982267374
TCGA-13-0760-01A-01W-0371-08	Others	0.260894298946291	0.585159352028345
TCGA-13-0760-01A-01W-0372-09	Others	0.260894298946291	0.585159352028345
TCGA-13-0764-01A-03W-0371-08	Others	0.823194740151637	0.876026989477231
TCGA-13-0765-01A-01W-0372-09	AAS4	NA	NA
TCGA-13-0791-01A-01W-0371-08	Others	0.583637878581268	0.899179265097821
TCGA-13-0791-01A-01W-0372-09	Others	0.583637878581268	0.899179265097821
TCGA-13-0795-01A-01W-0371-08	Others	NA	NA
TCGA-13-0795-01A-01W-0372-09	Others	NA	NA
TCGA-13-0800-01A-01W-0371-08	Others	0.194706090045095	0.27837520007333
TCGA-13-0800-01A-01W-0372-09	Others	0.194706090045095	0.27837520007333
TCGA-13-0804-01A-01W-0371-08	Others	0.600590767818355	1.38742456180308
TCGA-13-0804-01A-01W-0372-09	Others	0.600590767818355	1.38742456180308
TCGA-13-0805-01A-01W-0371-08	Others	NA	NA
TCGA-13-0807-01B-02W-0420-08	Others	0.378645827758817	0.37855283989609
TCGA-13-0807-01B-02W-0421-09	Others	0.378645827758817	0.37855283989609
TCGA-13-0883-01A-02W-0420-08	Others	0.581165770683042	0.519528890163812
TCGA-13-0884-01B-01W-0492-08	Others	0.189934568357684	0.263283127843883
TCGA-13-0884-01B-01W-0494-09	Others	0.189934568357684	0.263283127843883
TCGA-13-0886-01A-01W-0420-08	Others	0.22923436968853	0.904920028005965
TCGA-13-0887-01A-01W-0420-08	Others	0.186796917922009	0.340447979622814
TCGA-13-0887-01A-01W-0421-09	Others	0.186796917922009	0.340447979622814
TCGA-13-0888-01A-01W-0420-08	Others	0.41380963732264	0.409184314611785
TCGA-13-0890-01A-01W-0420-08	AAS4	0.253522097141483	0.317954557830101
TCGA-13-0890-01A-01W-0421-09	AAS4	0.253522097141483	0.317954557830101
TCGA-13-0891-01A-01W-0420-08	AAS5	1.24459894352258	1.08904444464491
TCGA-13-0893-01B-01W-0494-09	Others	0.29157503069218	0.490861510393376
TCGA-13-0894-01B-01W-0492-08	AAS4	0.70698813599515	1.38370335681057
TCGA-13-0894-01B-01W-0494-09	Others	0.70698813599515	1.38370335681057
TCGA-13-0897-01A-01W-0420-08	AAS4	0.170874784504914	0.159292478459855
TCGA-13-0897-01A-01W-0421-09	AAS4	0.170874784504914	0.159292478459855
TCGA-13-0899-01A-01W-0420-08	Others	1.09942029203342	1.07636265253111
TCGA-13-0903-01A-01W-0420-08	Others	0.356031850911175	0.350497925524438
TCGA-13-0903-01A-01W-0421-09	Others	0.356031850911175	0.350497925524438
TCGA-13-0904-01A-02W-0420-08	AAS4	0.215040500651711	0.318842110928739
TCGA-13-0905-01B-01W-0492-08	Others	0.262392283742199	0.280909118521318
TCGA-13-0910-01A-01W-0420-08	Others	0.678067612260852	0.543819338444621
TCGA-13-0910-01A-01W-0421-09	Others	0.678067612260852	0.543819338444621
TCGA-13-0911-01A-01W-0420-08	AAS4	NA	NA
TCGA-13-0912-01A-01W-0420-08	Others	0.468397197303576	0.203804534551508
TCGA-13-0912-01A-01W-0421-09	Others	0.468397197303576	0.203804534551508
TCGA-13-0913-01A-01W-0420-08	AAS4	0.52100256073819	0.625990383421142
TCGA-13-0916-01A-01W-0420-08	Others	1.00963080991764	1.20589643742249
TCGA-13-0920-01A-01W-0420-08	Others	NA	NA
TCGA-13-0920-01A-01W-0421-09	Others	NA	NA
TCGA-13-0921-01A-01W-0420-08	Others	0.557282033844606	1.038568706027
TCGA-13-0923-01A-01W-0420-08	Others	0.34092238836797	0.295817302763563
TCGA-13-0924-01A-01W-0421-09	AAS4	NA	NA
TCGA-13-1403-01A-01W-0492-08	Others	0.500495322768531	0.541815586291394
TCGA-13-1403-01A-01W-0494-09	Others	0.500495322768531	0.541815586291394
TCGA-13-1404-01A-01W-0494-09	Others	0.203990648912929	0.204100657297427
TCGA-13-1405-01A-01W-0494-09	Others	0.312482852590629	0.972103106496203
TCGA-13-1411-01A-01W-0492-08	Others	0.17162401216938	0.252192503594238
TCGA-13-1411-01A-01W-0494-09	Others	0.17162401216938	0.252192503594238
TCGA-13-1412-01A-01W-0492-08	Others	0.341165303011326	0.743820365675046
TCGA-13-1412-01A-01W-0494-09	Others	0.341165303011326	0.743820365675046
TCGA-13-1477-01A-01D-0472-01	Others	0.577672693180083	0.698622985840146
TCGA-13-1481-01A-01W-0549-09	Others	0.259871471909503	0.520718583505496
TCGA-13-1482-01A-01W-0549-09	Others	NA	NA
TCGA-13-1483-01A-01W-0549-09	Others	NA	NA
TCGA-13-1484-01A-01W-0545-08	Others	0.184854070714091	0.306564612868071
TCGA-13-1487-01A-01D-0472-01	Others	0.600021100052021	0.79318351248386
TCGA-13-1487-01A-01W-0545-08	AAS4	0.600021100052021	0.79318351248386
TCGA-13-1488-01A-01W-0549-09	Others	0.257621671180717	0.644738377423948
TCGA-13-1489-01A-01W-0549-09	Others	0.500007870282616	0.860262344625108
TCGA-13-1491-01A-01W-0549-09	Others	0.772742484246744	0.569031909270519
TCGA-13-1492-01A-01D-0472-01	Others	0.840502374995494	0.906251866711396
TCGA-13-1492-01A-01W-0545-08	Others	0.840502374995494	0.906251866711396
TCGA-13-1494-01A-01W-0545-08	Others	0.371410322368706	0.59228103922247
TCGA-13-1495-01A-01W-0545-08	Others	0.578320599993921	0.405263027014133
TCGA-13-1496-01A-01W-0545-08	Others	0.32399971079074	0.883176936496663
TCGA-13-1497-01A-01W-0549-09	Others	0.20313243171429	0.314805005624225
TCGA-13-1498-01A-01W-0549-09	AAS4	0.599292183986322	1.06823030761591
TCGA-13-1499-01A-01W-0549-09	Others	0.244535832454744	0.486456050529142
TCGA-13-1500-01A-01D-0472-01	Others	0.548142748630023	0.859184547739298
TCGA-13-1501-01A-01W-0545-08	AAS4	0.755326268782437	0.806309724415109
TCGA-13-1504-01A-01W-0545-08	Others	0.303099262169205	0.456377244789785
TCGA-13-1505-01A-01D-0472-01	Others	0.545307373061005	0.935483707854742
TCGA-13-1505-01A-01W-0545-08	Others	0.545307373061005	0.935483707854742
TCGA-13-1506-01A-01W-0549-09	Others	0.283061312896484	0.395195232727178
TCGA-13-1507-01A-01W-0549-09	AAS4	0.292553534387715	0.497227829783346
TCGA-13-1509-01A-01W-0549-09	Others	0.220985756004672	0.393031255804488
TCGA-13-1510-01A-02D-0472-01	Others	0.389332387827184	0.352310272029561
TCGA-13-1512-01A-01W-0545-08	AAS4	1.06631411437147	1.5280155083761
TCGA-13-2057-01A-02D-1526-09	AAS4	0.45935004101182	0.773476732071766
TCGA-13-2059-01A-01D-1526-09	Others	0.429009278131392	0.730493188107833
TCGA-13-2060-01A-01W-0799-08	Others	0.386214915456422	0.60955312295368
TCGA-13-2061-01A-01D-1526-09	Others	0.144268816563827	0.173580348200881
TCGA-13-2065-01A-01D-1526-09	Others	0.763209851444965	0.437086896654644
TCGA-13-2071-01A-02D-1526-09	Others	0.416207108688676	0.512197552796605
TCGA-13-A5FT-01A-11D-A403-09	AAS4	0.18745862090867	0.340329289449573
TCGA-13-A5FU-01A-11D-A403-09	Others	0.541785203237203	0.660806753436813
TCGA-14-0736-01A-01D-2280-08	Others	0.509609336017612	0.694806710209171
TCGA-14-0736-02A-01D-2280-08	Others	0.509609336017612	0.694806710209171
TCGA-14-0740-01B-01D-1845-08	Others	0.174731074602078	0.337129404092794
TCGA-14-0781-01B-01D-1696-08	Others	0.124653472210519	0.184793187676366
TCGA-14-0786-01B-01D-1492-08	Others	0.0855184776742367	0.281056210387294
TCGA-14-0787-01A-01D-1492-08	Others	0.639665064246861	0.86203954862966
TCGA-14-0789-01A-01D-1492-08	Others	0.179599415341933	0.218635267521744
TCGA-14-0789-01A-01W-0424-08	Others	0.179599415341933	0.218635267521744
TCGA-14-0790-01B-01D-1494-08	Others	0.312342922367877	0.722493270870892
TCGA-14-0790-01B-01W-0837-08	Others	0.312342922367877	0.722493270870892
TCGA-14-0812-01B-01W-0643-08	Others	0.195691693594225	0.235825278689378
TCGA-14-0813-01A-01D-1492-08	Others	0.217684917763023	0.424423022672762
TCGA-14-0817-01A-01D-1492-08	Others	0.524756114384565	0.861373934135487
TCGA-14-0862-01B-01D-1845-08	Others	0.495106701629962	0.777442126500667
TCGA-14-0865-01B-01W-0643-08	Others	NA	NA
TCGA-14-0871-01A-01D-1492-08	AAS4	NA	NA
TCGA-14-0871-01A-01W-0424-08	Others	NA	NA
TCGA-14-1034-01A-01D-1492-08	Others	0.316329254609934	0.780526736107457
TCGA-14-1034-02B-01D-2280-08	Others	0.316329254609934	0.780526736107457
TCGA-14-1037-01A-01W-0643-08	Others	0.644967539099992	0.753567524782932
TCGA-14-1043-01B-11D-1845-08	AAS4	0.275529056367254	0.357804078194689
TCGA-14-1395-01B-11D-1845-08	Others	0.501812865124038	0.846530516244901
TCGA-14-1396-01A-01W-0611-08	Others	0.298560960180966	0.451142910925989
TCGA-14-1450-01B-01D-1845-08	Others	NA	NA
TCGA-14-1451-01A-01W-0611-08	Others	0.77877242997694	0.829877568272513
TCGA-14-1453-01A-01W-0611-08	Others	0.235268629472053	0.389642688908463
TCGA-14-1455-01A-01W-0643-08	Others	0.212074317190913	0.375301043659021
TCGA-14-1456-01B-01D-1494-08	AAS4	0.317952552812404	0.168591563732132
TCGA-14-1795-01A-01W-0643-08	Others	0.257507983265386	0.236988861580662
TCGA-14-1821-01A-01W-0643-08	AAS4	0.352847165823602	0.875308326758866
TCGA-14-1823-01A-01D-1494-08	Others	0.360045137986528	0.963107954792911
TCGA-14-1823-01A-01W-0643-08	Others	0.360045137986528	0.963107954792911
TCGA-14-1825-01A-01D-1494-08	Others	0.178693171894962	0.653089341843416
TCGA-14-1825-01A-01W-0643-08	Others	0.178693171894962	0.653089341843416
TCGA-14-1827-01A-01W-0643-08	Others	0.558547089067653	0.783737266634056
TCGA-14-1829-01A-01D-1494-08	Others	0.283339853642636	0.57820013567906
TCGA-14-1829-01A-01W-0643-08	Others	0.283339853642636	0.57820013567906
TCGA-14-2554-01A-01D-1494-08	Others	0.331986960763834	0.673135619926577
TCGA-14-2554-01A-01W-0837-08	Others	0.331986960763834	0.673135619926577
TCGA-14-3476-01B-01D-1353-08	Others	0.432788277814167	0.417319786143527
TCGA-14-3477-01A-01W-0922-08	AAS4	0.283793057910425	0.186703607948404
TCGA-14-4157-01A-01D-1353-08	Others	0.696431813314472	1.38944070874862
TCGA-15-0742-01A-01D-1492-08	Others	0.19220498062923	0.436398832451887
TCGA-15-0742-01A-01W-0348-08	Others	0.19220498062923	0.436398832451887
TCGA-15-1446-01A-01W-0611-08	Others	0.367810798290509	0.552635550665488
TCGA-16-0846-01A-01D-1492-08	Others	0.454116135916922	1.11573791900428
TCGA-16-0846-01A-01W-0424-08	Others	0.454116135916922	1.11573791900428
TCGA-16-0848-01A-01D-1492-08	Others	0.321771401390588	0.441790376770962
TCGA-16-0848-01A-01W-0424-08	Others	0.321771401390588	0.441790376770962
TCGA-16-0849-01A-01W-0424-08	Others	0.685061796224233	0.72444336249271
TCGA-16-0850-01A-01W-0424-08	Others	0.271653820292015	0.619689626528083
TCGA-16-0861-01A-01D-1492-08	Others	0.701746371713895	1.13060181314133
TCGA-16-0861-01A-01W-0424-08	Others	0.701746371713895	1.13060181314133
TCGA-16-1045-01B-01D-1492-08	Others	0.605103126781952	0.948544678641194
TCGA-16-1045-01B-01W-0611-08	Others	0.605103126781952	0.948544678641194
TCGA-16-1048-01B-01D-1353-08	Others	0.271577449258686	0.72763975830791
TCGA-16-1460-01A-01W-0643-08	Others	0.186616631954569	0.264587285071806
TCGA-17-Z000-01A-01W-0746-08	Others	0.523578596291206	0.866121627423457
TCGA-17-Z001-01A-01W-0746-08	Others	NA	NA
TCGA-17-Z003-01A-01W-0746-08	Others	NA	NA
TCGA-17-Z004-01A-01W-0746-08	AAS4	0.416312602049815	0.322029280863183
TCGA-17-Z005-01A-01W-0746-08	Others	NA	NA
TCGA-17-Z007-01A-01W-0746-08	Others	0.464126861943003	0.71497722463617
TCGA-17-Z009-01A-01W-0746-08	Others	0.387129508666601	0.512340135036612
TCGA-17-Z010-01A-01W-0746-08	Others	NA	NA
TCGA-17-Z011-01A-01W-0746-08	Others	NA	NA
TCGA-17-Z013-01A-01W-0746-08	Others	0.315969104386369	0.60126673399606
TCGA-17-Z015-01A-01W-0746-08	Others	0.284966653764837	0.614939215677659
TCGA-17-Z016-01A-01W-0746-08	Others	NA	NA
TCGA-17-Z017-01A-01W-0746-08	Others	0.199500218888611	0.321761293344023
TCGA-17-Z018-01A-01W-0746-08	Others	0.318867859061516	0.609909436538977
TCGA-17-Z020-01A-01W-0746-08	Others	0.170149830628502	0.186216590774281
TCGA-17-Z021-01A-01W-0746-08	Others	0.282537624323453	0.388783083919105
TCGA-17-Z022-01A-01W-0746-08	Others	0.342336569181964	0.519006134289481
TCGA-17-Z023-01A-01W-0746-08	Others	0.351989285212401	0.513166625340879
TCGA-17-Z025-01A-01W-0746-08	Others	NA	NA
TCGA-17-Z026-01A-01W-0746-08	AAS5	0.276058392177814	0.440221851064701
TCGA-17-Z027-01A-01W-0746-08	Others	0.382193561171576	0.494493203358411
TCGA-17-Z028-01A-01W-0746-08	Others	NA	NA
TCGA-17-Z030-01A-01W-0746-08	Others	0.319305995366307	0.528014967492353
TCGA-17-Z031-01A-01W-0746-08	Others	0.312520886734666	0.512866111748361
TCGA-17-Z032-01A-01W-0746-08	Others	0.338957181853961	0.728543433268136
TCGA-17-Z033-01A-01W-0746-08	Others	0.267827001221257	0.562699678068873
TCGA-17-Z036-01A-01W-0746-08	Others	0.339816277627665	0.495691230150106
TCGA-17-Z037-01A-01W-0746-08	Others	0.47349259101086	0.904445732235801
TCGA-17-Z041-01A-01W-0746-08	Others	0.2176635813698	0.359248383393419
TCGA-17-Z042-01A-01W-0746-08	Others	0.250713282308477	0.404365096277458
TCGA-17-Z043-01A-01W-0746-08	Others	0.262772520312934	0.39459499473497
TCGA-17-Z044-01A-01W-0746-08	Others	NA	NA
TCGA-17-Z045-01A-01W-0746-08	Others	0.271419081586376	0.540969832422869
TCGA-17-Z047-01A-01W-0747-08	AAS4	NA	NA
TCGA-17-Z048-01A-01W-0746-08	AAS5	0.643859750212228	1.23813635558541
TCGA-17-Z049-01A-01W-0746-08	Others	NA	NA
TCGA-17-Z050-01A-01W-0747-08	Others	0.316683469111432	0.635787069123243
TCGA-17-Z051-01A-01W-0747-08	Others	0.365211815179687	0.587409502592553
TCGA-17-Z052-01A-01W-0747-08	Others	0.269139992636268	0.811220823805358
TCGA-17-Z053-01A-01W-0747-08	Others	0.348292709248754	0.430743670005726
TCGA-17-Z055-01A-01W-0747-08	Others	0.39744913559925	0.586884023705353
TCGA-17-Z056-01A-01W-0747-08	Others	0.436461121186109	0.55005697596094
TCGA-17-Z057-01A-01W-0747-08	AAS5	NA	NA
TCGA-17-Z058-01A-01W-0747-08	Others	NA	NA
TCGA-17-Z059-01A-01W-0747-08	Others	0.41877896357113	0.813761661471768
TCGA-17-Z061-01A-01W-0747-08	Others	0.334617477555724	0.573380162406005
TCGA-17-Z062-01A-01W-0747-08	Others	0.279945523006907	0.320852221321071
TCGA-18-3406-01A-01D-0983-08	AAS5	0.196745196640076	0.449271439888079
TCGA-18-3407-01A-01D-0983-08	Others	0.290660574287864	0.477976821207948
TCGA-18-3408-01A-01D-0983-08	AAS4	0.613941686244404	0.799813189691002
TCGA-18-3409-01A-01D-0983-08	Others	NA	NA
TCGA-18-3410-01A-01D-0983-08	AAS5	0.634041001515865	0.642764948776333
TCGA-18-3411-01A-01D-0983-08	Others	0.393614182736249	0.707923785179699
TCGA-18-3412-01A-01D-0983-08	Others	0.257015104138818	0.785987809646357
TCGA-18-3414-01A-01D-0983-08	Others	0.283316266109399	0.470169501853376
TCGA-18-3415-01A-01D-0983-08	Others	0.226274083785097	0.601585387800811
TCGA-18-3416-01A-01D-0983-08	Others	NA	NA
TCGA-18-3417-01A-01D-1441-08	Others	0.32730046562705	0.533084568042077
TCGA-18-3419-01A-01D-0983-08	Others	0.204695745118552	0.304239059580079
TCGA-18-3421-01A-01D-0983-08	Others	0.25259890996585	0.315044306114542
TCGA-18-4083-01A-01D-1352-08	Others	NA	NA
TCGA-18-4086-01A-01D-1352-08	Others	0.285698954217442	0.427087718324776
TCGA-18-4721-01A-01D-1441-08	Others	0.289616844563816	0.557819733412349
TCGA-18-5592-01A-01D-1632-08	Others	0.203046311969855	0.290722782811236
TCGA-18-5595-01A-01D-1632-08	AAS5	0.631735340144948	0.898194572767161
TCGA-19-0957-01C-01W-0643-08	Others	NA	NA
TCGA-19-0957-02A-11D-2280-08	Others	NA	NA
TCGA-19-1385-01A-02W-0643-08	Others	0.321537545432539	0.614130866444868
TCGA-19-1386-01A-01W-0643-08	Others	0.976117313115107	1.65985749116298
TCGA-19-1387-01A-01W-0643-08	Others	0.220924485112332	0.462312312074087
TCGA-19-1389-02A-21D-2280-08	Others	0.733607257698745	1.23006199626154
TCGA-19-1390-01A-01D-1495-08	Others	0.223126130065182	0.302506863492828
TCGA-19-1390-01A-01W-0922-08	Others	0.223126130065182	0.302506863492828
TCGA-19-1786-01A-01W-0643-08	Others	0.42387652480757	0.700246703790887
TCGA-19-1787-01B-01D-1495-08	Others	0.308253471649374	0.441547169747832
TCGA-19-1787-01B-01W-0922-08	Others	0.308253471649374	0.441547169747832
TCGA-19-1788-01A-01W-0643-08	Others	0.171778300967493	0.279530378678012
TCGA-19-1789-01A-01W-0643-08	Others	0.472692478140598	0.62530205403189
TCGA-19-1790-01B-01D-1353-08	Others	0.739948788102313	1.00717911883898
TCGA-19-1791-01A-01W-0643-08	Others	0.74654084138727	1.05643793385324
TCGA-19-2620-01A-01D-1495-08	Others	0.549153380656552	0.798601116033416
TCGA-19-2620-01A-01W-0922-08	Others	0.549153380656552	0.798601116033416
TCGA-19-2621-01B-01W-0922-08	Others	0.340925896522205	0.443549382239898
TCGA-19-2623-01A-01D-1495-08	Others	0.405792968765578	0.491260323550726
TCGA-19-2624-01A-01D-1495-08	Others	0.220789601514313	0.453394549100008
TCGA-19-2624-01A-01W-0922-08	Others	0.220789601514313	0.453394549100008
TCGA-19-2625-01A-01D-1495-08	AAS4	NA	NA
TCGA-19-2625-01A-01W-0922-08	Others	NA	NA
TCGA-19-2629-01A-01D-1495-08	AAS4	0.742662338539393	1.33729134980005
TCGA-19-2629-01A-01W-0922-08	AAS4	0.742662338539393	1.33729134980005
TCGA-19-2631-01A-01D-1353-08	Others	0.321384308080283	0.425137053431057
TCGA-19-4065-01A-01D-2280-08	Others	0.370778059138771	0.656734674309289
TCGA-19-4065-02A-11D-2280-08	AAS4	0.370778059138771	0.656734674309289
TCGA-19-4068-01A-01D-1353-08	Others	0.529141227597941	1.0089795470556
TCGA-19-5947-01A-11D-1696-08	Others	0.644150395135317	0.808191008117664
TCGA-19-5950-01A-11D-1696-08	Others	0.707189693371567	1.00651032884718
TCGA-19-5951-01A-11D-1696-08	Others	0.359872286941285	0.805388317409399
TCGA-19-5953-01B-12D-1845-08	Others	0.567726933418183	0.867397694597944
TCGA-19-5954-01A-11D-1696-08	Others	0.538395528180199	0.805504953438677
TCGA-19-5955-01A-11D-1696-08	Others	0.670822200364618	0.749653676203387
TCGA-19-5956-01A-11D-1696-08	Others	0.298245629173514	0.477842823606441
TCGA-19-5958-01A-11D-1696-08	Others	0.22460514112409	0.786585208772283
TCGA-19-5959-01A-11D-1696-08	Others	0.537669888559471	0.8360534218231
TCGA-19-5960-01A-11D-1696-08	Others	0.185091926813419	0.204374847781508
TCGA-19-A60I-01A-12D-A33T-08	Others	0.314926444161612	0.711851706093618
TCGA-19-A6J4-01A-11D-A33T-08	Others	0.47847696918952	0.28935293755232
TCGA-19-A6J5-01A-21D-A33T-08	Others	0.744039716226262	1.1405339183335
TCGA-20-0987-01A-02W-0486-08	Others	0.53278708652633	1.35398013710544
TCGA-20-0991-01A-03D-0428-01	Others	0.414456341284966	0.939850300763554
TCGA-20-0996-01A-03W-0486-08	AAS4	0.799531139814207	0.965240616493845
TCGA-20-0996-01A-03W-0488-09	AAS4	0.799531139814207	0.965240616493845
TCGA-20-1682-01A-01W-0633-09	Others	0.403805776764495	0.812688166785407
TCGA-20-1683-01A-01W-0633-09	Others	0.315431023743763	0.328666322720318
TCGA-20-1684-01A-01W-0633-09	Others	0.100322599150493	0.470772601409641
TCGA-20-1685-01A-01W-0633-09	Others	0.250569965074652	0.446279583220258
TCGA-20-1686-01A-01W-0633-09	Others	0.289084112011157	0.281843685125001
TCGA-20-1687-01A-01W-0633-09	Others	0.420177501083953	0.408343420216642
TCGA-21-1070-01A-01D-1521-08	Others	0.501584858973136	0.776759682007622
TCGA-21-1070-01A-01W-0782-08	Others	0.501584858973136	0.776759682007622
TCGA-21-1071-01A-01D-1521-08	Others	0.298315961233801	0.419073523464104
TCGA-21-1071-01A-01W-0782-08	Others	0.298315961233801	0.419073523464104
TCGA-21-1075-01A-01W-0782-08	Others	0.238319461061472	0.311937295274384
TCGA-21-1076-01A-01D-1521-08	Others	0.392235062718759	0.626013632152495
TCGA-21-1076-01A-02D-1521-08	Others	0.392235062718759	0.626013632152495
TCGA-21-1076-01A-02W-0782-08	Others	0.392235062718759	0.626013632152495
TCGA-21-1077-01A-01D-1521-08	Others	0.489054104866785	0.751801555631311
TCGA-21-1077-01A-01W-0782-08	Others	0.489054104866785	0.751801555631311
TCGA-21-1078-01A-01D-1521-08	AAS5	0.197118006526783	0.185962396517585
TCGA-21-1078-01A-01W-0782-08	AAS5	0.197118006526783	0.185962396517585
TCGA-21-1079-01A-01W-0782-08	Others	0.34559671832193	0.505897892863035
TCGA-21-1080-01A-01W-0782-08	Others	0.272752486082868	0.460563236203152
TCGA-21-1081-01A-01D-1521-08	Others	0.24749183585933	0.440772212462522
TCGA-21-1081-01A-01W-0782-08	Others	0.24749183585933	0.440772212462522
TCGA-21-1082-01A-01D-1521-08	Others	0.441572998490477	0.760992814744085
TCGA-21-1082-01A-01W-0782-08	Others	0.441572998490477	0.760992814744085
TCGA-21-1083-01A-01D-1521-08	Others	0.366390955926123	0.521822451216006
TCGA-21-1083-01A-01W-0782-08	Others	0.366390955926123	0.521822451216006
TCGA-21-5782-01A-01D-1632-08	Others	0.423703661457758	0.607694144901577
TCGA-21-5783-01A-41D-2184-08	Others	0.288496392408544	0.457351943475628
TCGA-21-5784-01A-01D-1632-08	Others	0.421729400440138	0.577925615152218
TCGA-21-5786-01A-01D-1632-08	Others	0.421184176149909	0.532625787076042
TCGA-21-5787-01A-01D-1632-08	Others	0.198371959652632	0.29504973756558
TCGA-21-A5DI-01A-31D-A26M-08	Others	0.225505707777075	0.514904693635241
TCGA-22-0940-01A-01D-1521-08	Others	0.368255787857215	0.597797040109684
TCGA-22-0940-01A-01W-0782-08	Others	0.368255787857215	0.597797040109684
TCGA-22-0944-01A-01D-1521-08	Others	0.526935588295666	0.442831585064202
TCGA-22-0944-01A-01W-0782-08	Others	0.526935588295666	0.442831585064202
TCGA-22-1000-01A-01D-1521-08	Others	0.552298672790371	0.58571551153624
TCGA-22-1000-01A-01W-0782-08	Others	0.552298672790371	0.58571551153624
TCGA-22-1002-01A-01D-1521-08	Others	0.366991717102219	0.495504604542481
TCGA-22-1005-01A-01D-1521-08	Others	0.37073287625056	0.767750535768047
TCGA-22-1005-01A-01W-0782-08	Others	0.37073287625056	0.767750535768047
TCGA-22-1011-01A-01D-1521-08	AAS5	0.508629994538253	0.901606765534767
TCGA-22-1011-01A-01W-0782-08	AAS5	0.508629994538253	0.901606765534767
TCGA-22-1012-01A-01D-1521-08	Others	0.242946904024409	0.39525153661697
TCGA-22-1012-01A-01W-0782-08	Others	0.242946904024409	0.39525153661697
TCGA-22-1016-01A-01D-1521-08	Others	0.327226032368097	0.600156105828964
TCGA-22-1016-01A-01W-0782-08	Others	0.327226032368097	0.600156105828964
TCGA-22-4591-01A-01D-1267-08	Others	0.217451630012806	0.399343731863445
TCGA-22-4593-01A-21D-1817-08	Others	0.554258556327873	0.780420323459449
TCGA-22-4594-01A-01D-1267-08	Others	0.253613254304387	0.482899870726298
TCGA-22-4595-01A-01D-1267-08	Others	0.2501512692842	0.325020945890338
TCGA-22-4596-01A-01D-1267-08	Others	0.25468270637874	0.393260795695016
TCGA-22-4599-01A-01D-1441-08	Others	0.380751495054979	0.543337167250882
TCGA-22-4601-01A-01D-1441-08	Others	0.322203411730886	0.405048903858576
TCGA-22-4604-01A-01D-1267-08	Others	0.189003209019193	0.247678868702702
TCGA-22-4605-01A-21D-2122-08	Others	0.237481006678679	0.315686804281202
TCGA-22-4607-01A-01D-1267-08	Others	0.234402012691544	0.271036720321006
TCGA-22-4609-01A-21D-2122-08	Others	0.29877185485345	0.239236354412524
TCGA-22-4613-01A-01D-1441-08	Others	0.361651718708343	0.55979829751466
TCGA-22-5471-01A-01D-1632-08	Others	0.542375443861252	0.760435689746679
TCGA-22-5472-01A-01D-1632-08	Others	0.349956923508956	0.525069001078019
TCGA-22-5473-01A-01D-1632-08	Others	0.451684292119747	0.778995252665398
TCGA-22-5474-01A-01D-1632-08	AAS5	0.18259348091769	0.236431903924816
TCGA-22-5477-01A-01D-1632-08	AAS5	0.481774153496963	0.91731187868991
TCGA-22-5478-01A-01D-1632-08	Others	0.311695871895842	0.418527352808707
TCGA-22-5479-01A-31D-1945-08	Others	0.318689997562582	0.392777831431033
TCGA-22-5480-01A-01D-1632-08	Others	0.29676262582671	0.664722769822258
TCGA-22-5481-01A-31D-1945-08	Others	0.227459921787982	0.366230647008261
TCGA-22-5482-01A-01D-1632-08	Others	0.356465768243736	0.4885153166698
TCGA-22-5483-01A-01D-1817-08	Others	NA	NA
TCGA-22-5485-01A-01D-1632-08	Others	0.300635933011821	0.41261460077788
TCGA-22-5489-01A-01D-1632-08	Others	0.436806616674247	0.524542200420316
TCGA-22-5491-01A-01D-1632-08	AAS5	0.564812367632995	0.903921293237666
TCGA-22-5492-01A-01D-1632-08	Others	0.190360345277864	0.339062949820906
TCGA-22-A5C4-01A-12D-A27K-08	Others	0.321685866336327	0.517672688634651
TCGA-23-1021-01B-01W-0486-08	Others	0.393271322240268	0.482279900867816
TCGA-23-1021-01B-01W-0488-09	Others	0.393271322240268	0.482279900867816
TCGA-23-1022-01A-02W-0486-08	AAS4	0.365568928869316	0.455416090895853
TCGA-23-1022-01A-02W-0488-09	Others	0.365568928869316	0.455416090895853
TCGA-23-1027-01A-02W-0486-08	Others	0.631883217882806	0.800587615699781
TCGA-23-1029-01B-01W-0639-09	Others	0.739144632077045	1.07513806141113
TCGA-23-1030-01A-02W-0486-08	Others	0.1541319589325	0.211992685825846
TCGA-23-1032-01A-02W-0486-08	Others	NA	NA
TCGA-23-1110-01A-01D-0428-01	Others	0.74928932496025	1.09757728078827
TCGA-23-1110-01A-01W-0486-08	AAS4	0.74928932496025	1.09757728078827
TCGA-23-1111-01A-01W-0639-09	Others	0.106995942149003	0.131385741245823
TCGA-23-1113-01A-01W-0486-08	Others	NA	NA
TCGA-23-1114-01B-01W-0633-09	Others	0.248824817991085	0.276215849706283
TCGA-23-1116-01A-01W-0486-08	Others	0.26849461886663	0.415147655034725
TCGA-23-1117-01A-02W-0486-08	Others	0.38007604913468	0.592405209090643
TCGA-23-1117-01A-02W-0488-09	Others	0.38007604913468	0.592405209090643
TCGA-23-1118-01A-01W-0486-08	Others	0.207948537573673	0.186213226178392
TCGA-23-1118-01A-01W-0488-09	Others	0.207948537573673	0.186213226178392
TCGA-23-1121-01A-01W-0486-08	Others	0.23379378792624	0.396794719469238
TCGA-23-1122-01A-01W-0486-08	AAS4	0.293173546427818	0.599075671764533
TCGA-23-1123-01A-01W-0486-08	Others	NA	NA
TCGA-23-1123-01A-01W-0488-09	Others	NA	NA
TCGA-23-1124-01A-01W-0486-08	Others	0.202744305215984	0.429042634002537
TCGA-23-1124-01A-01W-0488-09	AAS4	0.202744305215984	0.429042634002537
TCGA-23-1809-01A-01W-0633-09	Others	0.130359957150693	0.214175843463076
TCGA-23-2077-01A-01W-0722-08	Others	0.36471643907149	0.620329836110666
TCGA-23-2079-01A-01W-0722-08	AAS4	0.576900043161418	0.686463738571661
TCGA-23-2081-01A-01W-0722-08	Others	0.0835096317438342	0.152911682736324
TCGA-23-2084-01A-02W-0722-08	Others	0.320811847713836	0.404476282847619
TCGA-23-2641-01A-01D-1526-09	Others	0.39461678781371	0.958474804157099
TCGA-23-2643-01A-01D-1526-09	Others	0.498066803589946	0.193887474685576
TCGA-23-2645-01A-01W-1091-09	Others	0.255273393132765	0.29606693580764
TCGA-23-2647-01A-01D-1526-09	AAS4	NA	NA
TCGA-23-2649-01A-01D-1526-09	AAS4	0.358397222906757	0.425397453933222
TCGA-24-0966-01A-01W-0977-09	Others	NA	NA
TCGA-24-0970-01B-01W-0486-08	AAS4	NA	NA
TCGA-24-0980-01A-01W-0420-08	AAS4	0.457738169698151	0.466310267792491
TCGA-24-0980-01A-01W-0421-09	AAS4	0.457738169698151	0.466310267792491
TCGA-24-0982-01A-01W-0486-08	Others	0.250504963802176	0.324296549845377
TCGA-24-0982-01A-01W-0488-09	Others	0.250504963802176	0.324296549845377
TCGA-24-1103-01A-01W-0488-09	AAS4	0.380383727565415	0.783672418772372
TCGA-24-1104-01A-01W-0488-09	Others	0.253990969113893	0.29131755509453
TCGA-24-1413-01A-01W-0494-09	Others	0.55742875769199	0.589165121229938
TCGA-24-1416-01A-01W-0549-09	AAS5	1.26306119498972	1.33129532284253
TCGA-24-1417-01A-01W-0549-09	Others	0.48773121983424	0.633114691579912
TCGA-24-1418-01A-01W-0549-09	AAS4	NA	NA
TCGA-24-1419-01A-01W-0545-08	Others	NA	NA
TCGA-24-1422-01A-01W-0545-08	Others	0.516593785443934	0.680810602357421
TCGA-24-1423-01A-01W-0545-08	Others	0.792798513518968	0.968639790752881
TCGA-24-1424-01A-01W-0549-09	Others	0.202274739864138	0.398687857991037
TCGA-24-1425-01A-02W-0553-09	Others	0.489532628955969	0.814849825864944
TCGA-24-1426-01A-01W-0549-09	Others	NA	NA
TCGA-24-1427-01A-01W-0549-09	Others	0.335082907638439	0.532470479808245
TCGA-24-1430-01A-01W-0545-08	AAS4	0.420404025064521	0.504756106162862
TCGA-24-1431-01A-01D-0472-01	Others	0.313428192805518	0.744967501043785
TCGA-24-1434-01A-01W-0545-08	Others	0.437659303824902	0.780663905836102
TCGA-24-1435-01A-01W-0549-09	Others	0.395505335607245	0.39622786705792
TCGA-24-1436-01A-01W-0549-09	AAS4	0.890718889142441	1.80968313608847
TCGA-24-1463-01A-01W-0549-09	AAS5	0.271076077771347	0.31039510941384
TCGA-24-1464-01A-01W-0549-09	AAS4	0.163571714253464	0.19439932457063
TCGA-24-1466-01A-01W-0545-08	Others	0.386089717196698	0.804322079206033
TCGA-24-1469-01A-01W-0553-09	Others	0.225745420557145	0.433460676317808
TCGA-24-1470-01A-01W-0553-09	Others	0.213823500593396	0.336404098134744
TCGA-24-1471-01A-01W-0551-08	Others	0.145909170027914	0.491795924446758
TCGA-24-1474-01A-01W-0551-08	Others	0.132759508762704	0.185488140918737
TCGA-24-1550-01A-01W-0551-08	AAS4	NA	NA
TCGA-24-1551-01A-01W-0551-08	Others	0.316091275637443	0.856344128206441
TCGA-24-1552-01A-01W-0551-08	Others	0.891962077555306	1.26746738351291
TCGA-24-1562-01A-01W-0553-09	Others	0.610332642854031	1.30184549293404
TCGA-24-1564-01A-01W-0551-08	Others	0.356047370906122	0.548444739585521
TCGA-24-1565-01A-01W-0551-08	Others	0.134676931277031	0.127468756821722
TCGA-24-1603-01A-01W-0551-08	Others	0.612744922821328	0.819709316905748
TCGA-24-1616-01A-01W-0553-09	Others	0.378074335011045	1.07706317195195
TCGA-24-1842-01A-01W-0639-09	Others	0.153340542263473	0.226118404721524
TCGA-24-1843-01A-01W-0639-09	Others	0.200574438884258	0.549645697034303
TCGA-24-1844-01A-01W-0639-09	Others	0.496846629976782	0.79131483461051
TCGA-24-1845-01A-01W-0639-09	Others	0.387621893425421	0.346490882445819
TCGA-24-1846-01A-01W-0639-09	Others	0.407054224448084	0.568019803896954
TCGA-24-1847-01A-01W-0633-09	Others	0.283862027943616	0.936692815819083
TCGA-24-1849-01A-01W-0639-09	Others	0.26973299427409	0.2849889984876
TCGA-24-1850-01A-01W-0639-09	Others	0.288171225121115	0.866117724751803
TCGA-24-1927-01A-01W-0699-08	Others	0.384683751381713	0.488955483411443
TCGA-24-2019-01A-02W-0722-08	Others	0.760061470560893	0.927195229609291
TCGA-24-2024-01A-02W-0722-08	Others	0.441809992950834	0.631583864192638
TCGA-24-2030-01A-01W-0722-08	AAS4	0.656781640509915	0.830931757247411
TCGA-24-2033-01A-01W-0722-08	AAS4	NA	NA
TCGA-24-2035-01A-01W-0722-08	Others	0.586420712206561	0.855176962263722
TCGA-24-2036-01A-01W-0722-08	Others	0.316501421124416	0.579976083911482
TCGA-24-2254-01A-01W-0722-08	Others	0.194584736751896	0.430152830618562
TCGA-24-2260-01A-01W-0722-08	Others	0.0961791523132952	0.142055538080674
TCGA-24-2261-01A-01W-0722-08	Others	0.289187179746903	0.531876886285565
TCGA-24-2262-01A-01W-0799-08	Others	0.486801191768228	0.57285956093046
TCGA-24-2267-01A-01W-0799-08	AAS4	0.218289210088972	0.509853858771618
TCGA-24-2271-01A-01W-0799-08	Others	0.947820946552681	1.22049849707453
TCGA-24-2280-01A-01W-0799-08	Others	0.534092690021382	0.548333614985301
TCGA-24-2281-01A-01W-0799-08	Others	0.73344754829549	1.2882949113033
TCGA-24-2288-01A-01W-0799-08	Others	0.308654428211431	0.485900073378434
TCGA-24-2289-01A-01W-0799-08	AAS4	0.439262327835262	0.552609676108039
TCGA-24-2290-01A-01W-0799-08	Others	NA	NA
TCGA-24-2293-01A-01W-0799-08	Others	0.534042548257977	0.763731573892041
TCGA-24-2295-01A-01W-0799-08	Others	0.23777785461613	0.335579572310509
TCGA-24-2298-01A-01W-0799-08	Others	0.46486338273537	0.70709532189986
TCGA-25-1312-01A-01W-0492-08	AAS5	0.435522642441228	0.36800972527107
TCGA-25-1313-01A-01W-0492-08	Others	0.243815171494997	0.39393746426171
TCGA-25-1314-01A-01W-0492-08	Others	NA	NA
TCGA-25-1319-01A-01D-0452-01	Others	0.422767217780858	0.942098731059996
TCGA-25-1319-01A-01W-0492-08	Others	0.422767217780858	0.942098731059996
TCGA-25-1320-01A-01W-0492-08	Others	0.5051147325209	0.99127815561154
TCGA-25-1323-01A-01W-0494-09	Others	0.177836234199488	0.289352294485136
TCGA-25-1326-01A-01W-0492-08	AAS4	0.361535040156522	0.46335848479418
TCGA-25-1328-01A-01W-0492-08	Others	1.39511000428117	1.82546521796165
TCGA-25-1329-01A-01W-0492-08	Others	0.264635570720126	0.583053691263182
TCGA-25-2042-01A-01W-0799-08	Others	0.247768648053375	0.538266417545715
TCGA-25-2391-01A-01W-0799-08	Others	0.497150575555207	0.337566646072795
TCGA-25-2392-01A-01W-0799-08	Others	0.344421469646166	0.414856962889214
TCGA-25-2393-01A-01W-0799-08	Others	0.235987873197461	0.306538615837491
TCGA-25-2396-01A-01D-0704-01	AAS4	0.659384974620622	0.8570831844311
TCGA-25-2396-01A-01W-0799-08	AAS4	0.659384974620622	0.8570831844311
TCGA-25-2397-01A-01D-0704-01	Others	0.378158864147256	0.303726230051688
TCGA-25-2397-01A-01W-0799-08	Others	0.378158864147256	0.303726230051688
TCGA-25-2398-01A-01D-0704-01	Others	0.468704172859529	0.819401215757452
TCGA-25-2398-01A-01W-0799-08	Others	0.468704172859529	0.819401215757452
TCGA-25-2399-01A-01W-0799-08	AAS4	0.122083695788318	0.14331481280838
TCGA-25-2400-01A-01W-0799-08	Others	0.333360704773187	0.778387420474101
TCGA-25-2401-01A-01W-0799-08	Others	0.330860425331536	0.788741171259552
TCGA-25-2404-01A-01W-0799-08	Others	0.417233357744335	0.636167041105865
TCGA-25-2408-01A-01W-0799-08	Others	0.277487304548688	0.330807464657559
TCGA-25-2409-01A-01W-0799-08	AAS5	0.589814594439984	0.8493708591457
TCGA-26-1439-01A-01D-1353-08	Others	0.581750324339498	0.954080408218795
TCGA-26-1442-01A-01D-1696-08	Others	0.836909692454511	1.20050324761437
TCGA-26-1799-01A-02W-0643-08	Others	0.273787411633052	0.622683350082875
TCGA-26-5133-01A-01D-1486-08	AAS4	0.70165548764224	1.20734895088212
TCGA-26-5134-01A-01D-1486-08	Others	0.23466160538407	0.598469754495927
TCGA-26-5135-01A-01D-1486-08	Others	0.17479624700547	0.180151373902204
TCGA-26-5136-01B-01D-1486-08	Others	0.528843143859185	0.686411548997196
TCGA-26-5139-01A-01D-1486-08	Others	0.139681095078068	0.308354880896356
TCGA-26-6173-01A-11D-1845-08	Others	0.599486255211988	0.955766226681574
TCGA-26-6174-01A-21D-1845-08	Others	0.239654104704569	0.256952395623989
TCGA-26-A7UX-01B-11D-A391-08	Others	0.20857665094625	0.434419612172768
TCGA-27-1830-01A-01D-1494-08	Others	0.54537062749182	1.12949541879892
TCGA-27-1831-01A-01D-1494-08	Others	0.30161622183099	0.417383857566667
TCGA-27-1831-01A-01W-0837-08	Others	0.30161622183099	0.417383857566667
TCGA-27-1832-01A-01D-1494-08	Others	0.660245615664912	0.656892791111378
TCGA-27-1832-01A-01W-0643-08	Others	0.660245615664912	0.656892791111378
TCGA-27-1833-01A-01D-1494-08	Others	0.803294683033312	1.53346509696962
TCGA-27-1833-01A-01W-0643-08	Others	0.803294683033312	1.53346509696962
TCGA-27-1834-01A-01D-1494-08	Others	0.202873525797679	0.369218903644129
TCGA-27-1834-01A-01W-0643-08	Others	0.202873525797679	0.369218903644129
TCGA-27-1835-01A-01D-1494-08	Others	0.521026518317393	0.855003034432831
TCGA-27-1836-01A-01D-1494-08	Others	NA	NA
TCGA-27-1837-01A-01D-1494-08	Others	0.235717288612176	0.522208968021422
TCGA-27-1837-01A-01W-0837-08	Others	0.235717288612176	0.522208968021422
TCGA-27-1838-01A-01D-1494-08	Others	0.186728666356417	0.216555650681474
TCGA-27-2518-01A-01D-1494-08	Others	0.198640369308118	0.326374358732054
TCGA-27-2519-01A-01D-1494-08	Others	0.123480981158825	0.268015078425543
TCGA-27-2519-01A-01W-0837-08	Others	0.123480981158825	0.268015078425543
TCGA-27-2521-01A-01D-1494-08	Others	0.525724240398705	0.7577862666551
TCGA-27-2521-01A-01W-0837-08	AAS4	0.525724240398705	0.7577862666551
TCGA-27-2523-01A-01D-1494-08	Others	0.550153115909811	0.692262702540823
TCGA-27-2523-01A-01W-0837-08	Others	0.550153115909811	0.692262702540823
TCGA-27-2524-01A-01D-1494-08	Others	0.680707281871799	1.12960515237958
TCGA-27-2524-01A-01W-0837-08	Others	0.680707281871799	1.12960515237958
TCGA-27-2526-01A-01D-1494-08	Others	0.325510493732353	0.823283862473024
TCGA-27-2526-01A-01W-0837-08	Others	0.325510493732353	0.823283862473024
TCGA-27-2527-01A-01D-1494-08	Others	0.438611455750393	0.761463324430926
TCGA-27-2528-01A-01D-1494-08	Others	0.679732328528665	1.09585566528821
TCGA-27-2528-01A-01W-0837-08	Others	0.679732328528665	1.09585566528821
TCGA-28-1745-01B-01W-0643-08	Others	NA	NA
TCGA-28-1746-01A-01W-0643-08	Others	0.494728859247718	0.826718210015346
TCGA-28-1747-01C-01D-1494-08	Others	0.344509079453538	0.610110429007688
TCGA-28-1747-01C-01W-0837-08	Others	0.344509079453538	0.610110429007688
TCGA-28-1749-01A-01W-0643-08	Others	0.705225355753986	1.52096802562249
TCGA-28-1750-01A-01W-0643-08	Others	0.722838370644236	0.904785962153008
TCGA-28-1751-01A-02W-0643-08	Others	0.425259189937111	0.530900802321274
TCGA-28-1752-01A-01W-0643-08	Others	NA	NA
TCGA-28-1753-01A-01D-1494-08	Others	0.186538879019728	0.724716366640224
TCGA-28-1755-01A-01W-0643-08	Others	0.881743964222944	1.17394717732309
TCGA-28-1757-01A-02W-0643-08	Others	NA	NA
TCGA-28-2499-01A-01D-1494-08	Others	0.492401821213145	0.650715183468073
TCGA-28-2501-01A-01D-1696-08	Others	0.458720380911405	0.640058561592164
TCGA-28-2502-01B-01D-1494-08	Others	0.794473050972342	1.11810247756657
TCGA-28-2502-01B-01W-0837-08	Others	0.794473050972342	1.11810247756657
TCGA-28-2509-01A-01D-1494-08	Others	0.20278391989219	0.237968793662749
TCGA-28-2509-01A-01W-0837-08	Others	0.20278391989219	0.237968793662749
TCGA-28-2510-01A-01D-1696-08	Others	0.604032033359464	1.28958654585063
TCGA-28-2513-01A-01D-1494-08	Others	0.317755493038283	0.554149481553246
TCGA-28-2513-01A-01W-0837-08	Others	0.317755493038283	0.554149481553246
TCGA-28-2514-01A-02D-1494-08	Others	NA	NA
TCGA-28-2514-01A-02W-0837-08	Others	NA	NA
TCGA-28-5204-01A-01D-1486-08	Others	0.996748422903881	1.87782812798339
TCGA-28-5208-01A-01D-1486-08	Others	0.137308670128938	0.235357634490416
TCGA-28-5209-01A-01D-1486-08	Others	0.215812503040074	0.431558505497777
TCGA-28-5211-01C-11D-1845-08	Others	0.50090426210473	0.630571204166047
TCGA-28-5213-01A-01D-1486-08	Others	0.159782802629817	0.356808290804988
TCGA-28-5214-01A-01D-1486-08	Others	0.412489436535437	0.478671833883305
TCGA-28-5215-01A-01D-1486-08	Others	0.277644000504727	0.555527644586312
TCGA-28-5216-01A-01D-1486-08	Others	0.201266060058149	1.07382868039222
TCGA-28-5218-01A-01D-1486-08	AAS4	1.3478055653672	1.09831904283015
TCGA-28-5219-01A-01D-1486-08	Others	0.693283374002918	1.16410265292354
TCGA-28-5220-01A-01D-1486-08	Others	0.350075572095622	0.378941487380109
TCGA-28-6450-01A-11D-1696-08	Others	0.805264636113639	1.02706217179057
TCGA-29-1688-01A-01W-0633-09	Others	0.532068447663192	0.680359947723718
TCGA-29-1691-01A-01W-0633-09	Others	0.340358277401594	0.644837351296811
TCGA-29-1693-01A-01W-0633-09	AAS4	0.68230921685404	1.16363861955168
TCGA-29-1694-01A-01W-0633-09	Others	0.20244875108984	0.5336500484452
TCGA-29-1695-01A-01W-0633-09	Others	NA	NA
TCGA-29-1696-01A-01W-0633-09	Others	0.236982832947711	0.208438171841073
TCGA-29-1697-01A-01W-0633-09	Others	0.358469158097296	0.847402089884348
TCGA-29-1698-01A-01W-0633-09	Others	0.359806373615707	0.758413419216659
TCGA-29-1699-01A-01W-0633-09	Others	0.738685720131666	1.08003965263525
TCGA-29-1701-01A-01W-0633-09	Others	NA	NA
TCGA-29-1702-01A-01W-0633-09	Others	0.472459591104523	0.730088566329054
TCGA-29-1703-01A-01W-0633-09	Others	0.250777229502401	0.282485261129321
TCGA-29-1705-01A-01W-0633-09	Others	0.974994313526908	1.82186318815678
TCGA-29-1707-01A-01W-0633-09	Others	0.434787664198104	1.06535092425233
TCGA-29-1710-01A-02W-0633-09	Others	0.260845479237304	0.35952532072863
TCGA-29-1711-01A-01W-0633-09	AAS4	0.309505719810004	0.379993584545059
TCGA-29-1761-01A-01W-0633-09	Others	0.216265280673878	0.335278756212088
TCGA-29-1762-01A-01W-0633-09	Others	0.216646313951657	0.499308076490066
TCGA-29-1763-01A-02W-0633-09	Others	0.489442531538456	0.70716468191982
TCGA-29-1764-01A-01W-0633-09	Others	0.263333677250808	0.325176414723735
TCGA-29-1766-01A-01W-0633-09	Others	0.514600186671232	0.900991575906887
TCGA-29-1768-01A-01W-0633-09	Others	0.297548939418336	0.391684063617544
TCGA-29-1769-01A-01W-0639-09	Others	0.478976418382321	0.628809182418232
TCGA-29-1770-01A-01W-0633-09	Others	0.749819838456676	1.67407356023802
TCGA-29-1771-01A-01W-0633-09	Others	0.530408633151045	0.31583030540992
TCGA-29-1774-01A-01W-0639-09	Others	0.42944313487752	0.414569822391216
TCGA-29-1775-01A-01W-0639-09	Others	0.692042080077336	0.625872417214498
TCGA-29-1776-01A-01W-0639-09	Others	0.530538029095783	0.730320406097295
TCGA-29-1777-01A-01W-0639-09	Others	0.383776263167114	0.534554857833909
TCGA-29-1778-01A-01W-0639-09	Others	0.462127140766175	0.947966031353521
TCGA-29-1781-01A-01W-0633-09	Others	0.420684120911839	0.538408419076091
TCGA-29-1783-01A-01W-0633-09	Others	0.796036358962838	0.758273326359152
TCGA-29-1784-01A-02W-0633-09	Others	0.260306078605706	0.279230660855264
TCGA-29-1785-01A-01W-0633-09	Others	0.599227110660727	1.10962354879534
TCGA-29-2427-01A-01W-0799-08	Others	0.561892080473953	0.571408998696384
TCGA-29-2429-01A-01D-1526-09	AAS4	0.197091471840279	0.322821962681032
TCGA-29-2431-01A-01D-1526-09	AAS4	0.709364375771836	0.424602350454865
TCGA-29-2432-01A-01D-1526-09	Others	0.280887037630064	0.486128062385984
TCGA-29-2434-01A-01D-1526-09	AAS4	0.382272321260564	0.335209036796586
TCGA-29-A5NZ-01A-11D-A403-09	Others	1.43010368787518	1.49298182513973
TCGA-2A-A8VL-01A-21D-A377-08	Others	0.857950446123093	0.696296991551239
TCGA-2A-A8VO-01A-11D-A377-08	Others	0.424383802316999	0.837202125680087
TCGA-2A-A8VT-01A-11D-A377-08	AAS4	0.598341677285475	0.99855840479637
TCGA-2A-A8VV-01A-11D-A377-08	Others	0.926464375853464	0.871477850790427
TCGA-2A-A8VX-01A-11D-A377-08	AAS4	0.739577837015486	0.95681358591802
TCGA-2A-A8W1-01A-11D-A377-08	AAS4	0.96114722217405	1.31874795407273
TCGA-2A-A8W3-01A-11D-A377-08	Others	0.735146988415204	1.54526471765894
TCGA-2A-AAYF-01A-11D-A41K-08	Others	0.142336883786829	0.28905926214411
TCGA-2A-AAYO-01A-11D-A41K-08	AAS5	1.31191271085422	1.41670944603701
TCGA-2A-AAYU-01A-11D-A41K-08	Others	0.911623264242798	2.17260201722004
TCGA-2E-A9G8-01A-11D-A403-09	AAS4	0.698083107467329	0.985470988231862
TCGA-2F-A9KO-01A-11D-A38G-08	AAS5	0.312192750786182	0.471022754008699
TCGA-2F-A9KP-01A-11D-A38G-08	AAS5	0.312471626993532	0.370863097209505
TCGA-2F-A9KQ-01A-11D-A38G-08	Others	0.54168893106632	1.13051390241625
TCGA-2F-A9KR-01A-11D-A38G-08	AAS5	0.411691397185159	0.588064919710875
TCGA-2F-A9KT-01A-11D-A38G-08	AAS5	0.364929881766621	0.508527316905225
TCGA-2F-A9KW-01A-11D-A38G-08	Others	0.468247585648146	1.23728249854492
TCGA-2G-AAEX-01A-11D-A42Y-10	AAS5	0.10716202046391	0.267482479833231
TCGA-2G-AAF6-01A-11D-A42Y-10	Others	0.466090316464609	0.817612067921047
TCGA-2G-AAFE-01A-11D-A42Y-10	Others	0.489150666058143	0.525981693480996
TCGA-2G-AAFG-01A-11D-A42Y-10	AAS4	0.182800555952445	0.971867955227377
TCGA-2G-AAFG-05A-11D-A42Y-10	Others	0.182800555952445	0.971867955227377
TCGA-2G-AAFH-01A-12D-A42Y-10	Others	0.478674641158881	0.668043891767094
TCGA-2G-AAFJ-01A-11D-A42Y-10	Others	0.191497318056322	0.422198439641247
TCGA-2G-AAFM-01A-11D-A42Y-10	Others	0.283584256460658	0.843487324158891
TCGA-2G-AAFV-01A-11D-A42Y-10	Others	0.924208677252133	1.56824310301725
TCGA-2G-AAFZ-01A-11D-A42Y-10	AAS4	0.810727040110729	0.900803359651313
TCGA-2G-AAG0-01A-11D-A42Y-10	Others	0.586765738605904	0.73031058000681
TCGA-2G-AAG3-01A-11D-A42Y-10	Others	NA	NA
TCGA-2G-AAG7-01A-11D-A42Y-10	AAS4	0.299666065078839	0.570303112740055
TCGA-2G-AAG8-01A-31D-A42Y-10	Others	0.338767949876242	0.542914269582855
TCGA-2G-AAG9-01A-11D-A42Y-10	AAS4	0.0702785826080993	0.128553785036782
TCGA-2G-AAGA-01A-11D-A42Y-10	Others	0.805593843489382	1.04806142897861
TCGA-2G-AAGC-01A-21D-A42Y-10	Others	1.04266216266139	1.4085654694374
TCGA-2G-AAGE-01A-21D-A42Y-10	Others	2.77237829839764	3.39184931448112
TCGA-2G-AAGG-01A-11D-A42Y-10	Others	0.55754691707327	0.461911347672018
TCGA-2G-AAGI-01A-11D-A42Y-10	AAS4	0.126931698068073	0.230749761514153
TCGA-2G-AAGI-05A-11D-A42Y-10	Others	0.126931698068073	0.230749761514153
TCGA-2G-AAGJ-01A-11D-A42Y-10	Others	0.448069003681615	0.727754219014912
TCGA-2G-AAGM-01A-11D-A42Y-10	Others	0.520962838232441	0.990784196955565
TCGA-2G-AAGO-01A-11D-A42Y-10	Others	0.950125149066138	0.895146200186751
TCGA-2G-AAGP-01A-11D-A42Y-10	AAS4	1.4677994817407	1.38950155811447
TCGA-2G-AAGT-01A-11D-A42Y-10	AAS5	0.443079517545383	0.833523893090088
TCGA-2G-AAGW-01A-11D-A42Y-10	Others	0.830255886043077	1.77084813519397
TCGA-2G-AAH3-01A-11D-A42Y-10	Others	0.752684984212465	0.725020603435927
TCGA-2G-AAH8-01A-11D-A42Y-10	AAS4	0.884505525368878	0.704204979024737
TCGA-2G-AAHA-01A-11D-A42Y-10	Others	0.660418518858764	1.15479385347226
TCGA-2G-AAHL-01A-11D-A42Y-10	Others	1.34749525218443	1.12020611922122
TCGA-2G-AAHN-01A-11D-A42Y-10	AAS4	1.95393959268566	3.24532803359574
TCGA-2G-AAHP-05A-11D-A42Y-10	AAS4	0.796965615071766	0.86600019111767
TCGA-2G-AAKG-01A-11D-A42Y-10	AAS4	0.816429608049208	0.746207391862639
TCGA-2G-AAKG-05A-11D-A42Y-10	Others	0.816429608049208	0.746207391862639
TCGA-2G-AAKH-01A-11D-A42Y-10	Others	0.116339577951261	0.164435571274928
TCGA-2G-AAKL-01A-11D-A42Y-10	AAS5	0.175882720429479	0.403129720597839
TCGA-2G-AAL5-01A-11D-A42Y-10	Others	0.770029483690105	1.2049421690773
TCGA-2G-AAL7-01A-11D-A42Y-10	Others	0.108556319519074	0.120692771637988
TCGA-2G-AALF-01A-11D-A42Y-10	AAS4	0.637087035141921	1.45322862054103
TCGA-2G-AALP-01A-12D-A42Y-10	Others	0.817802409177341	0.320796840518576
TCGA-2G-AALQ-01A-12D-A42Y-10	AAS5	1.74017350266088	2.26206800384345
TCGA-2G-AALR-01A-21D-A42Y-10	Others	0.356204511522864	0.925316618483398
TCGA-2G-AALW-01A-11D-A42Y-10	Others	1.91443610766543	1.36943880783003
TCGA-2G-AAM3-01A-11D-A435-10	Others	0.44832076062248	0.617131107434625
TCGA-2H-A9GF-01A-11D-A37C-09	Others	0.311947462009213	0.403481582316855
TCGA-2H-A9GH-01A-11D-A37C-09	Others	NA	NA
TCGA-2H-A9GI-01A-11D-A37C-09	AAS4	0.230212733439623	0.356657583879904
TCGA-2H-A9GJ-01A-11D-A37C-09	Others	0.413917585041497	0.810846145382292
TCGA-2H-A9GK-01A-11D-A37C-09	AAS4	0.421998582933279	0.557643204770998
TCGA-2H-A9GL-01A-12D-A37C-09	AAS4	0.299205850417166	0.382588179465038
TCGA-2H-A9GM-01A-11D-A37C-09	Others	0.261914252514471	0.748389100335684
TCGA-2H-A9GN-01A-11D-A37C-09	AAS4	0.207034661070891	0.287831119644494
TCGA-2H-A9GO-01A-11D-A37C-09	AAS4	NA	NA
TCGA-2H-A9GQ-01A-11D-A37C-09	Others	1.01298926695542	1.55387483001458
TCGA-2H-A9GR-01A-12D-A37C-09	AAS4	0.475388631793918	0.584472894888249
TCGA-2J-AAB1-01A-11D-A40W-08	Others	0.146291385641231	0.233994300272375
TCGA-2J-AAB4-01A-12D-A40W-08	Others	0.549909840663421	0.480220341342678
TCGA-2J-AAB6-01A-11D-A40W-08	Others	0.240401927230039	0.441275893099542
TCGA-2J-AAB8-01A-12D-A40W-08	Others	1.16533380078674	1.19446125321309
TCGA-2J-AAB9-01A-11D-A40W-08	Others	0.123914948563285	0.0732083328712583
TCGA-2J-AABA-01A-21D-A40W-08	Others	1.31205235077426	1.58872331492527
TCGA-2J-AABE-01A-12D-A40W-08	Others	1.1872752107949	1.14457395403819
TCGA-2J-AABF-01A-31D-A40W-08	Others	0.363162350746728	0.669726965185007
TCGA-2J-AABH-01A-21D-A40W-08	Others	0.661013404165536	0.955209034995536
TCGA-2J-AABI-01A-12D-A40W-08	Others	1.11251834025231	1.32566696659853
TCGA-2J-AABK-01A-31D-A40W-08	Others	NA	NA
TCGA-2J-AABO-01A-21D-A40W-08	Others	0.230176041522384	0.253619056625058
TCGA-2J-AABP-01A-11D-A40W-08	Others	0.265444145039683	0.547115460800335
TCGA-2J-AABT-01A-11D-A40W-08	AAS4	0.764649121965348	1.27628760872205
TCGA-2K-A9WE-01A-11D-A382-10	AAS4	0.780148730533049	1.06563661326517
TCGA-2L-AAQA-01A-21D-A38G-08	Others	0.860537673700236	1.09206384905487
TCGA-2L-AAQE-01A-11D-A397-08	Others	1.03503640509652	1.08182389239338
TCGA-2L-AAQI-01A-12D-A397-08	Others	0.62876976053148	0.744929652595941
TCGA-2L-AAQJ-01A-12D-A397-08	Others	0.523303271860494	0.821423623539661
TCGA-2L-AAQL-01A-11D-A38G-08	Others	0.198041222946555	0.237986833481824
TCGA-2L-AAQM-01A-11D-A397-08	Others	0.791884673859087	0.337727085416002
TCGA-2V-A95S-01A-11D-A36X-10	Others	0.302849075446332	0.314754665660425
TCGA-2W-A8YY-01A-11D-A37N-09	Others	0.303604660848774	0.498135150221807
TCGA-2X-A9D6-01A-11D-A435-10	AAS5	1.34843656084268	1.21637915818
TCGA-2Y-A9GS-01A-12D-A382-10	Others	0.260586190559474	0.617014215707628
TCGA-2Y-A9GT-01A-11D-A382-10	AAS4	0.918504459426954	1.41961661812469
TCGA-2Y-A9GU-01A-11D-A382-10	Others	0.718267200492569	0.868883434152564
TCGA-2Y-A9GV-01A-11D-A382-10	AAS4	0.700161508499494	1.06731946699627
TCGA-2Y-A9GW-01A-11D-A382-10	AAS4	0.58185725556665	0.770151352142953
TCGA-2Y-A9GX-01A-11D-A382-10	Others	0.487743243095469	1.05015979083275
TCGA-2Y-A9GY-01A-11D-A382-10	AAS4	0.288793942659132	0.351584347422033
TCGA-2Y-A9GZ-01A-11D-A38X-10	Others	0.259816221294309	0.709264794995186
TCGA-2Y-A9H0-01A-11D-A382-10	AAS4	0.153024766134677	0.384775399573033
TCGA-2Y-A9H1-01A-11D-A382-10	AAS4	0.39895074141439	0.613560238128354
TCGA-2Y-A9H2-01A-12D-A382-10	AAS4	0.512568611989629	1.00833120367227
TCGA-2Y-A9H3-01A-11D-A382-10	AAS4	0.760669362484412	0.861473298356937
TCGA-2Y-A9H4-01A-11D-A382-10	Others	0.30795324269912	0.717135285285094
TCGA-2Y-A9H5-01A-11D-A382-10	Others	0.357158592253833	0.661622843770427
TCGA-2Y-A9H6-01A-11D-A38X-10	Others	0.347910096381159	0.685404730110431
TCGA-2Y-A9H7-01A-11D-A38X-10	Others	0.469901808143331	1.02879578888401
TCGA-2Y-A9H8-01A-11D-A38X-10	Others	0.23517195962206	0.292931161362462
TCGA-2Y-A9H9-01A-21D-A38X-10	Others	0.378158153558733	0.74976865027479
TCGA-2Y-A9HA-01A-11D-A38X-10	Others	0.279709903713554	0.292076734947173
TCGA-2Y-A9HB-01A-11D-A38X-10	AAS4	0.469929515705636	0.827498617216199
TCGA-2Z-A9J1-01A-11D-A382-10	AAS4	0.117740295017218	0.216701712377495
TCGA-2Z-A9J2-01A-11D-A382-10	AAS4	0.187254787907046	0.180901982224529
TCGA-2Z-A9J3-01A-12D-A382-10	AAS4	0.480562600535495	0.859737351814237
TCGA-2Z-A9J5-01A-21D-A382-10	AAS4	0.4884847405138	0.579397445494546
TCGA-2Z-A9J6-01A-11D-A382-10	Others	0.363934266118203	0.583215211495204
TCGA-2Z-A9J7-01A-11D-A382-10	AAS4	0.334211930267383	0.57580563794494
TCGA-2Z-A9J8-01A-11D-A42J-10	Others	0.372134606408151	0.650111301999655
TCGA-2Z-A9JD-01A-11D-A42J-10	AAS4	0.224658725259553	0.330745074715469
TCGA-2Z-A9JG-01A-11D-A42J-10	AAS4	0.594700883070286	0.939831475648666
TCGA-2Z-A9JJ-01A-11D-A42J-10	AAS4	0.739201646012855	1.14448600231249
TCGA-2Z-A9JK-01A-11D-A42J-10	AAS4	0.188143379259424	0.306258762941449
TCGA-2Z-A9JM-01A-12D-A42J-10	Others	1.05192124785665	1.03243891681542
TCGA-2Z-A9JO-01A-11D-A42J-10	Others	0.145223356734447	0.246138739566693
TCGA-2Z-A9JQ-01A-11D-A42J-10	Others	0.432602976260743	0.946643898701463
TCGA-2Z-A9JR-01A-12D-A42J-10	AAS4	0.125299311263694	0.333452518330256
TCGA-2Z-A9JS-01A-21D-A42J-10	AAS4	0.533706285149837	0.420728267944809
TCGA-30-1714-01A-02W-0633-09	Others	0.0765756606065375	0.117724284876381
TCGA-30-1718-01A-01W-0633-09	Others	NA	NA
TCGA-30-1853-01A-02W-0699-08	AAS4	0.338688251684651	0.375411539799704
TCGA-30-1855-01A-01W-0639-09	Others	0.615588633345037	1.18125228066805
TCGA-30-1856-01A-01W-0639-09	Others	0.406625301493618	1.10207552013735
TCGA-30-1857-01A-02W-0639-09	Others	0.40909771201252	0.924961413097635
TCGA-30-1862-01A-02W-0699-08	Others	0.715118299386391	0.409895134233868
TCGA-30-1891-01A-01W-0699-08	Others	0.381636030910802	0.652850759935142
TCGA-31-1950-01A-01W-0699-08	Others	0.485311424977771	0.302185323251393
TCGA-31-1953-01A-01W-0699-08	Others	0.134603809731099	0.210777714299272
TCGA-31-1959-01A-01W-0699-08	Others	0.861244607721229	1.14892406694693
TCGA-32-1970-01A-01D-1494-08	Others	0.600216076607953	0.596717464068637
TCGA-32-1970-01A-01W-0837-08	Others	0.600216076607953	0.596717464068637
TCGA-32-1976-01A-01W-0837-08	Others	0.109199934235727	0.591416388623349
TCGA-32-1977-01A-01D-1353-08	Others	0.723603435975499	1.13991999601095
TCGA-32-1979-01A-01D-1696-08	Others	0.535692383942064	1.27483084628007
TCGA-32-1982-01A-01D-1494-08	Others	0.34254109055801	0.382333175996294
TCGA-32-1982-01A-01W-0837-08	Others	0.34254109055801	0.382333175996294
TCGA-32-1986-01A-01D-1494-08	Others	0.245628209588758	0.153886980513187
TCGA-32-1991-01A-01D-1353-08	Others	0.21451551638644	0.480181043420294
TCGA-32-2491-01A-01D-1353-08	Others	0.20651422141968	0.281592012733868
TCGA-32-2494-01A-01D-1353-08	Others	0.17801916994383	0.120395486773893
TCGA-32-2495-01A-01D-1353-08	Others	0.369770109344832	0.796466452632475
TCGA-32-2615-01A-01D-1495-08	Others	0.716598955764154	1.04949440259071
TCGA-32-2616-01A-01D-1495-08	Others	0.339726782336695	0.512539806134349
TCGA-32-2616-01A-01W-0922-08	Others	0.339726782336695	0.512539806134349
TCGA-32-2632-01A-01D-1495-08	Others	0.495252392645923	0.404547542407027
TCGA-32-2632-01A-01W-0922-08	Others	0.495252392645923	0.404547542407027
TCGA-32-2634-01A-01D-1495-08	AAS4	NA	NA
TCGA-32-2634-01A-01W-0922-08	AAS4	NA	NA
TCGA-32-2638-01A-01D-1495-08	Others	0.77089331484668	1.26402649003083
TCGA-32-2638-01A-01W-0922-08	Others	0.77089331484668	1.26402649003083
TCGA-32-4208-01A-01D-1353-08	Others	0.69709868859514	0.6386185272977
TCGA-32-4209-01A-01D-1353-08	Others	NA	NA
TCGA-32-4210-01A-01D-1353-08	Others	0.235670237832168	0.41587930617394
TCGA-32-4211-01A-01D-1353-08	Others	0.122574724431855	0.284570482756591
TCGA-32-4213-01A-01D-1353-08	Others	0.552644500254014	0.827478008084064
TCGA-32-5222-01A-01D-1486-08	Others	0.398431880509444	0.292249567912415
TCGA-33-4532-01A-01D-1267-08	Others	0.296938302021752	0.444260267979649
TCGA-33-4533-01A-01D-1267-08	Others	0.235189185001368	0.311124880655714
TCGA-33-4538-01A-01D-1267-08	AAS4	0.234914292265977	0.536815570700369
TCGA-33-4547-01A-01D-1267-08	AAS5	0.373294947734163	0.649378916521916
TCGA-33-4566-01A-01D-1441-08	Others	0.299978615434981	0.423751649120907
TCGA-33-4582-01A-01D-1441-08	Others	0.376370894792051	0.740905133983873
TCGA-33-4583-01A-01D-1441-08	Others	0.426794359820988	0.71565748101702
TCGA-33-4587-01A-11D-2122-08	Others	0.31113178602974	0.533638113777678
TCGA-33-4589-01A-01D-1441-08	AAS5	0.567805967339412	0.501190093670279
TCGA-33-6738-01A-11D-1945-08	Others	0.18945449989087	0.362730219142442
TCGA-33-A5GW-01A-11D-A27K-08	AAS5	0.261181924426793	0.62929716566608
TCGA-33-AAS8-01A-11D-A401-08	Others	0.22653381973077	0.487194704765419
TCGA-33-AASB-01A-11D-A401-08	Others	0.268770376162681	0.366796612632198
TCGA-33-AASD-01A-11D-A401-08	Others	0.255298160152487	0.491279778797974
TCGA-33-AASI-01A-22D-A401-08	Others	0.289745367996029	0.434892928830725
TCGA-33-AASJ-01A-11D-A401-08	AAS5	0.575343534300768	0.762184254028299
TCGA-33-AASL-01A-11D-A401-08	Others	0.364833508218118	0.751953615191245
TCGA-34-2596-01A-01D-1522-08	Others	0.43209550102046	0.473209685943608
TCGA-34-2596-01A-01W-0877-08	Others	0.43209550102046	0.473209685943608
TCGA-34-2600-01A-01D-1522-08	AAS5	0.329293777230862	0.463088065724171
TCGA-34-2600-01A-01W-0877-08	AAS5	0.329293777230862	0.463088065724171
TCGA-34-2604-01A-01D-1522-08	Others	0.368930539089367	0.493626381704035
TCGA-34-2604-01A-01W-0877-08	Others	0.368930539089367	0.493626381704035
TCGA-34-2605-01A-01D-1522-08	Others	0.381377135378944	0.651039279141143
TCGA-34-2608-01A-02D-1522-08	Others	0.263381164787529	0.372945140096797
TCGA-34-2608-01A-02W-0877-08	Others	0.263381164787529	0.372945140096797
TCGA-34-2609-01A-01D-1522-08	Others	0.308014890384093	0.422241308738359
TCGA-34-2609-01A-01W-0877-08	Others	0.308014890384093	0.422241308738359
TCGA-34-5231-01A-21D-1817-08	Others	0.450427383774535	0.56682028095458
TCGA-34-5232-01A-21D-1817-08	Others	0.39724748820402	0.663141623220815
TCGA-34-5234-01A-01D-1632-08	Others	0.537275488508714	0.540674079368388
TCGA-34-5236-01A-21D-1817-08	Others	0.191457715441912	0.343807160920759
TCGA-34-5239-01A-21D-1817-08	Others	0.396936542776591	0.696829848850348
TCGA-34-5240-01A-01D-1441-08	Others	0.225967271516577	0.363513341109524
TCGA-34-5241-01A-01D-1441-08	Others	0.266020762910673	0.442848067936793
TCGA-34-5927-01A-11D-1817-08	Others	NA	NA
TCGA-34-5928-01A-11D-1817-08	AAS5	0.392092358397619	0.472083004428281
TCGA-34-5929-01A-11D-1817-08	Others	0.337603799736078	0.416186778399644
TCGA-34-7107-01A-11D-1945-08	Others	0.316750941830751	0.44024298345845
TCGA-34-8454-01A-11D-2323-08	AAS5	0.37029360539263	0.599438287085029
TCGA-34-8455-01A-11D-2323-08	Others	0.260199493579053	0.454446162798374
TCGA-34-8456-01A-21D-2323-08	AAS4	0.407504754872842	1.0735391101735
TCGA-34-A5IX-01A-12D-A27K-08	Others	0.34580807868371	0.565585453159335
TCGA-35-4122-01A-01D-1105-08	Others	NA	NA
TCGA-35-4123-01A-01D-1105-08	Others	0.353617980706279	0.580945852780954
TCGA-35-5375-01A-01D-1625-08	Others	0.331815585525127	0.525199649468255
TCGA-36-2530-01A-01D-1526-09	Others	0.614192763628865	0.735501741551855
TCGA-36-2532-01A-01D-1526-09	AAS5	1.34575219289501	1.22613730057756
TCGA-36-2533-01A-01D-1526-09	Others	0.285658891193441	0.415117042550262
TCGA-36-2534-01A-01D-1526-09	AAS4	0.440403025348129	0.628605484506777
TCGA-36-2537-01A-01D-1526-09	Others	0.317165157720793	0.945009689713747
TCGA-36-2538-01A-01D-1526-09	Others	0.618510773114231	0.792667928296556
TCGA-36-2539-01A-01D-1526-09	Others	0.617874518142267	0.919154341727632
TCGA-36-2542-01A-01D-1526-09	AAS4	0.266996797309814	0.422555573319645
TCGA-36-2543-01A-01D-1526-09	Others	0.327209657590892	0.590159325563622
TCGA-36-2544-01A-01D-1526-09	Others	1.27370191107967	1.08104358097556
TCGA-36-2545-01A-01D-1526-09	Others	0.706014771629351	1.15346380097208
TCGA-36-2547-01A-01D-1526-09	Others	0.353454893178922	0.430884958710315
TCGA-36-2548-01A-01D-1526-09	Others	0.922321654896519	1.15636800758545
TCGA-36-2551-01A-01D-1526-09	AAS4	0.116052329491398	0.2253353323755
TCGA-36-2552-01A-01D-1526-09	Others	0.50992325399178	0.943603674082329
TCGA-37-3783-01A-01D-1267-08	AAS5	0.378695099986816	0.452029640294693
TCGA-37-3789-01A-01D-0983-08	AAS5	0.272965111671273	0.458537525424317
TCGA-37-3792-01A-01D-0983-08	Others	NA	NA
TCGA-37-4132-01A-01D-1352-08	Others	0.475131337569573	0.694266971458798
TCGA-37-4133-01A-01D-1352-08	Others	0.457097615602735	0.443729054451746
TCGA-37-4135-01A-01D-1352-08	Others	0.27054598286653	0.642854984137154
TCGA-37-4141-01A-02D-1352-08	Others	0.322670108187537	0.350382080468971
TCGA-37-5819-01A-01D-1632-08	Others	0.316136844527807	0.494899384659187
TCGA-37-A5EL-01A-11D-A26M-08	Others	0.296508506103375	0.425327660414891
TCGA-37-A5EM-01A-21D-A27K-08	Others	0.349795769815454	0.56000081613032
TCGA-37-A5EN-01A-21D-A26M-08	Others	0.366509779507428	0.42582479294952
TCGA-38-4625-01A-01D-1553-08	Others	0.390359915335166	0.540619492041146
TCGA-38-4626-01A-01D-1553-08	Others	0.261150908593573	0.321591150478759
TCGA-38-4627-01A-01D-1553-08	Others	0.18852565429027	0.220091022157298
TCGA-38-4628-01A-01D-1265-08	Others	0.307626296608575	0.738610625386364
TCGA-38-4629-01A-02D-1265-08	Others	NA	NA
TCGA-38-4630-01A-01D-1265-08	AAS5	0.672897098820931	0.961313559530876
TCGA-38-4631-01A-01D-1753-08	Others	0.385823299665804	0.527111516284994
TCGA-38-4632-01A-01D-1753-08	Others	0.357229270735438	0.465168512924465
TCGA-38-6178-01A-11D-1753-08	Others	0.493398953599745	0.8542105925679
TCGA-38-7271-01A-11D-2036-08	Others	0.698891022111297	0.802013227491997
TCGA-39-5011-01A-01D-1441-08	Others	0.228478909814106	0.365303132171246
TCGA-39-5016-01A-01D-1441-08	Others	0.3523638220288	0.396537515219219
TCGA-39-5019-01A-01D-1817-08	Others	0.511562224646474	0.93833850497595
TCGA-39-5021-01A-01D-1441-08	Others	NA	NA
TCGA-39-5022-01A-21D-1817-08	AAS5	0.237291510926144	0.581275740557492
TCGA-39-5024-01A-21D-1817-08	Others	0.291456249706955	0.435193302833118
TCGA-39-5028-01A-01D-1441-08	AAS5	0.274814938663022	0.337240093731225
TCGA-39-5029-01A-01D-1441-08	Others	0.480797642006581	0.82003453427619
TCGA-39-5030-01A-01D-1441-08	AAS5	0.264311914757934	0.256853201557629
TCGA-39-5031-01A-01D-1441-08	AAS5	0.372766359916432	0.469124903485312
TCGA-39-5034-01A-01D-1441-08	Others	0.380468128022186	0.703938534683053
TCGA-39-5035-01A-01D-1441-08	AAS5	0.358942812894393	0.652589464437903
TCGA-39-5036-01A-01D-1441-08	Others	0.426542888477438	0.611697068090765
TCGA-39-5037-01A-01D-1441-08	Others	0.408378623442604	0.694689685718244
TCGA-39-5039-01A-01D-1441-08	Others	0.24658742358933	0.651658445990923
TCGA-39-5040-01A-21D-2122-08	Others	0.371649610392952	0.609763731912514
TCGA-3A-A9I5-01A-11D-A38G-08	Others	1.1702251336895	1.70800698652773
TCGA-3A-A9I9-01A-11D-A38G-08	Others	0.652829342380778	0.890797597436515
TCGA-3A-A9IB-01A-21D-A397-08	AAS5	0.42811616258939	0.63696360108778
TCGA-3A-A9IC-01A-11D-A38G-08	Others	0.205512809034022	0.263395675738834
TCGA-3A-A9IH-01A-12D-A397-08	Others	0.56907238662164	0.673113895965776
TCGA-3A-A9IJ-01A-11D-A397-08	Others	1.03071560967333	0.911321560423951
TCGA-3A-A9IN-01A-11D-A397-08	AAS4	0.74450604767373	0.96517574591452
TCGA-3A-A9IS-01A-21D-A397-08	Others	1.1139478699762	1.86309900137162
TCGA-3A-A9IU-01A-11D-A397-08	Others	0.597010812653432	0.80019013288205
TCGA-3A-A9IV-01A-11D-A40W-08	Others	0.4704050359028	1.00143843062555
TCGA-3A-A9IX-01A-11D-A40W-08	Others	0.142376613020418	0.384044016905763
TCGA-3A-A9IZ-01A-12D-A40W-08	AAS5	0.320040591839424	0.367921762692033
TCGA-3A-A9J0-01A-11D-A40W-08	Others	0.315384343406898	0.390080508399948
TCGA-3B-A9HI-01A-11D-A387-09	Others	0.318739612794426	0.452577778446635
TCGA-3B-A9HL-01A-11D-A387-09	Others	0.301042375852132	0.524703632284067
TCGA-3B-A9HO-01A-11D-A387-09	Others	NA	NA
TCGA-3B-A9HP-01A-11D-A387-09	Others	0.613817776937491	0.722855590841588
TCGA-3B-A9HQ-01A-11D-A387-09	Others	0.327546995526967	0.351002961208718
TCGA-3B-A9HR-01A-11D-A387-09	Others	0.505141111700478	0.683649988562887
TCGA-3B-A9HS-01A-11D-A38Z-09	Others	0.309187999307107	0.938146469187313
TCGA-3B-A9HT-01A-11D-A38Z-09	Others	0.205407263920737	0.265917264973534
TCGA-3B-A9HU-01A-11D-A38Z-09	Others	1.1034857712295	1.0743784242696
TCGA-3B-A9HV-01A-11D-A38Z-09	Others	0.874440612063124	0.994933519109694
TCGA-3B-A9HX-01A-11D-A38Z-09	AAS4	0.684653578587688	1.18542593418596
TCGA-3B-A9HY-01A-11D-A38Z-09	Others	0.25050057885526	0.26320754595905
TCGA-3B-A9HZ-01A-11D-A38Z-09	Others	0.615685324703442	0.79566088567955
TCGA-3B-A9I0-01A-11D-A38Z-09	Others	0.36804629006698	0.266868951156519
TCGA-3B-A9I1-01A-11D-A38Z-09	Others	0.838853092969862	0.738344608208676
TCGA-3B-A9I3-01A-11D-A38Z-09	Others	0.175545435414	0.273754721425234
TCGA-3C-AAAU-01A-11D-A41F-09	AAS4	0.68594577123645	0.53895754147193
TCGA-3C-AALI-01A-11D-A41F-09	AAS5	0.350236446137574	0.376698270709135
TCGA-3C-AALJ-01A-31D-A41F-09	Others	1.15385859675984	1.99444777441639
TCGA-3C-AALK-01A-11D-A41F-09	Others	0.199887370614561	0.357539829709299
TCGA-3E-AAAY-01A-11D-A38G-08	Others	0.959310039415767	1.75462992416648
TCGA-3E-AAAZ-01A-11D-A38G-08	Others	0.264397479132488	0.602819473156625
TCGA-3G-AB0Q-01A-11D-A423-09	Others	0.525561218231542	0.652723506054337
TCGA-3G-AB19-01A-21D-A423-09	Others	0.681848449641335	0.988060586736141
TCGA-3H-AB3K-01A-11D-A39R-32	Others	0.0629593599069884	0.405848547205895
TCGA-3H-AB3L-01A-11D-A39R-32	Others	1.32490706262033	0.961166118245907
TCGA-3H-AB3M-01A-11D-A39R-32	Others	0.61174048526733	1.01209568639632
TCGA-3H-AB3S-01A-21D-A39R-32	Others	0.350537576944609	0.689256743678071
TCGA-3H-AB3T-01A-11D-A39R-32	Others	0.825924260110399	0.89770467396862
TCGA-3H-AB3U-01A-21D-A39R-32	Others	0.592249569852445	0.787809476852024
TCGA-3H-AB3X-01A-11D-A39R-32	AAS4	0.528626356350271	1.14170653979981
TCGA-3K-AAZ8-01A-12D-A38X-10	Others	0.231665791557355	0.387392038525747
TCGA-3L-AA1B-01A-11D-A36X-10	Others	0.333831304632822	0.886225639250352
TCGA-3M-AB46-01A-11D-A410-08	Others	0.329041307706634	0.506191228912973
TCGA-3M-AB47-01A-22D-A410-08	Others	0.420113152286533	0.411088015361528
TCGA-3N-A9WB-06A-11D-A38G-08	Others	NA	NA
TCGA-3N-A9WC-06A-11D-A38G-08	Others	0.284723896373354	0.420832942628271
TCGA-3N-A9WD-06A-11D-A38G-08	Others	0.29934655737603	0.485926874596192
TCGA-3P-A9WA-01A-11D-A403-09	AAS4	0.245138937807639	0.303669183039771
TCGA-3R-A8YX-01A-11D-A37C-09	Others	0.505834520694936	0.858824500601665
TCGA-3S-A8YW-01A-11D-A423-09	Others	0.0885657058760433	0.0812846105339444
TCGA-3U-A98D-01A-12D-A39R-32	Others	0.919696035547132	1.24457265933507
TCGA-3U-A98E-01A-11D-A39R-32	AAS4	0.677123165238333	1.18686784707165
TCGA-3U-A98F-01A-11D-A39R-32	Others	0.404147102752767	0.471064229789935
TCGA-3U-A98I-01A-11D-A39R-32	Others	0.513668612005148	0.601591406704275
TCGA-3U-A98J-01A-11D-A39R-32	Others	1.15318947075734	0.886142358000818
TCGA-3X-AAV9-01A-72D-A417-09	Others	0.391237047235792	0.558719886027407
TCGA-3X-AAVA-01A-11D-A417-09	AAS4	0.528944326204268	0.775518266010292
TCGA-3X-AAVB-01A-31D-A417-09	Others	0.240174669707013	0.143338225867362
TCGA-3X-AAVC-01A-21D-A417-09	AAS4	0.580247259971453	1.04695067090725
TCGA-3X-AAVE-01A-11D-A417-09	Others	0.373879059083224	0.517097114901756
TCGA-3Z-A93Z-01A-11D-A36X-10	Others	0.383141423522305	0.81078273403784
TCGA-41-2571-01A-01D-1495-08	Others	0.539187586182577	0.793177452305408
TCGA-41-2571-01A-01W-0922-08	Others	0.539187586182577	0.793177452305408
TCGA-41-2572-01A-01D-1353-08	Others	0.213365954140451	0.659434934841425
TCGA-41-2573-01A-01D-1495-08	Others	0.407446390355023	0.637633376950377
TCGA-41-2573-01A-01W-0922-08	Others	0.407446390355023	0.637633376950377
TCGA-41-2575-01A-01D-1495-08	Others	0.220348631106935	0.43095302724007
TCGA-41-2575-01A-01W-0922-08	Others	0.220348631106935	0.43095302724007
TCGA-41-3392-01A-01D-1495-08	Others	0.276580016937818	0.343725924156379
TCGA-41-3392-01A-01W-0922-08	Others	0.276580016937818	0.343725924156379
TCGA-41-3393-01A-01D-1353-08	Others	0.520952325692635	1.15252143165348
TCGA-41-3915-01A-01D-1353-08	Others	0.62656081582795	1.02050429925972
TCGA-41-4097-01A-01D-1353-08	Others	0.10492436805689	0.215631643958369
TCGA-41-5651-01A-01D-1696-08	Others	0.636197563396552	1.16493286490802
TCGA-41-6646-01A-11D-1845-08	Others	0.282018659424421	0.770580082731794
TCGA-42-2582-01A-01D-1526-09	AAS4	0.309503253284137	0.628395841098908
TCGA-42-2587-01A-01D-1526-09	Others	0.257447121417356	0.33443883605926
TCGA-42-2588-01A-01D-1526-09	Others	0.604064281820107	0.584872430487279
TCGA-42-2589-01A-01D-1526-09	Others	0.777995559552642	1.11353861255584
TCGA-42-2590-01A-01D-1526-09	AAS4	0.177557518420754	0.305382440132252
TCGA-42-2591-01A-01D-1526-09	AAS5	0.76276540640362	0.990155129510345
TCGA-42-2593-01A-01D-1764-09	Others	0.411394752459185	0.622518781994326
TCGA-43-2576-01A-01D-1522-08	Others	0.280087540433276	0.473659747186876
TCGA-43-2576-01A-01W-0877-08	Others	0.280087540433276	0.473659747186876
TCGA-43-2578-01A-01D-1522-08	Others	0.257161784841455	0.492556127952445
TCGA-43-2578-01A-01W-0877-08	Others	0.257161784841455	0.492556127952445
TCGA-43-2581-01A-01D-1522-08	Others	0.324104014914926	0.542668597151597
TCGA-43-2581-01A-01W-0877-08	Others	0.324104014914926	0.542668597151597
TCGA-43-3394-01A-01D-0983-08	Others	NA	NA
TCGA-43-3920-01A-01D-0983-08	Others	0.38225151695216	0.466809412893883
TCGA-43-5668-01A-01D-1632-08	Others	0.362861237512207	0.481093223980568
TCGA-43-5670-01A-21D-2122-08	AAS5	0.2264852267963	0.335468952592314
TCGA-43-6143-01A-11D-1817-08	Others	0.603682513434193	1.06648279455861
TCGA-43-6647-01A-11D-1817-08	Others	0.203889580157742	0.484303097831915
TCGA-43-6770-01A-11D-1817-08	Others	0.2824988409933	0.377289696355526
TCGA-43-6771-01A-11D-1817-08	Others	0.464477330701688	0.626676367547039
TCGA-43-6773-01A-41D-1945-08	Others	0.72835886882154	0.729217115519135
TCGA-43-7656-01A-11D-2122-08	Others	0.50782877499968	0.479379946998387
TCGA-43-7657-01A-31D-2122-08	Others	0.389506144175777	0.602591757118555
TCGA-43-7658-01A-11D-2122-08	Others	0.299190125871124	0.414976767037724
TCGA-43-8115-01A-11D-2244-08	Others	0.267697457567583	0.518951041015379
TCGA-43-8116-01A-11D-2244-08	Others	0.403979174781761	0.533153081716224
TCGA-43-8118-01A-11D-2395-08	Others	0.377286266345401	0.684077163200721
TCGA-43-A474-01A-11D-A24D-08	Others	0.503643451953753	0.67393268866784
TCGA-43-A475-01A-11D-A24D-08	Others	0.562576845924136	0.671461915643065
TCGA-43-A56U-01A-11D-A26M-08	AAS5	0.321468985306888	0.368382606813803
TCGA-43-A56V-01A-11D-A26M-08	Others	0.231138436164075	0.337911236976246
TCGA-44-2655-01A-01D-1553-08	Others	NA	NA
TCGA-44-2655-01A-01W-0928-08	Others	NA	NA
TCGA-44-2656-01A-02D-0969-08	Others	0.308719292231523	0.595391512145302
TCGA-44-2656-01A-02D-A271-08	Others	0.308719292231523	0.595391512145302
TCGA-44-2656-01A-02W-0928-08	Others	0.308719292231523	0.595391512145302
TCGA-44-2656-01A-12D-A27T-08	Others	0.308719292231523	0.595391512145302
TCGA-44-2656-01A-41D-A27T-08	Others	0.308719292231523	0.595391512145302
TCGA-44-2656-01B-06D-A271-08	Others	0.308719292231523	0.595391512145302
TCGA-44-2657-01A-01D-1105-08	Others	0.294167760851559	0.692532292725288
TCGA-44-2661-01A-01D-1105-08	AAS4	0.355028738301224	0.561430123189857
TCGA-44-2662-01A-01D-0969-08	AAS5	0.38083758944307	0.614688336108046
TCGA-44-2662-01A-01D-A271-08	AAS5	0.38083758944307	0.614688336108046
TCGA-44-2662-01A-01W-0928-08	AAS5	0.38083758944307	0.614688336108046
TCGA-44-2662-01B-02D-A271-08	AAS5	0.38083758944307	0.614688336108046
TCGA-44-2665-01A-01D-1040-01	AAS4	0.239959069258723	0.271438847760271
TCGA-44-2665-01A-01D-A271-08	AAS4	0.239959069258723	0.271438847760271
TCGA-44-2665-01A-01W-0928-08	AAS4	0.239959069258723	0.271438847760271
TCGA-44-2665-01B-06D-A271-08	AAS4	0.239959069258723	0.271438847760271
TCGA-44-2666-01A-01D-1489-08	AAS4	0.609557191938202	0.287016446546825
TCGA-44-2666-01A-01D-A271-08	Others	0.609557191938202	0.287016446546825
TCGA-44-2666-01A-01W-0928-08	Others	0.609557191938202	0.287016446546825
TCGA-44-2666-01A-21D-A27T-08	Others	0.609557191938202	0.287016446546825
TCGA-44-2666-01A-41D-A27T-08	Others	0.609557191938202	0.287016446546825
TCGA-44-2666-01B-02D-A271-08	Others	0.609557191938202	0.287016446546825
TCGA-44-2668-01A-01D-0969-08	Others	NA	NA
TCGA-44-2668-01A-01D-A271-08	Others	NA	NA
TCGA-44-2668-01A-01W-0928-08	Others	NA	NA
TCGA-44-2668-01B-02D-A271-08	Others	NA	NA
TCGA-44-3396-01A-01D-1553-08	AAS5	NA	NA
TCGA-44-3398-01A-01D-1105-08	Others	NA	NA
TCGA-44-3917-01A-01D-A271-08	Others	0.469594904202616	0.608956357415924
TCGA-44-3917-01B-02D-A271-08	Others	0.469594904202616	0.608956357415924
TCGA-44-3918-01A-01D-1105-08	Others	0.329808165362061	0.512494201553332
TCGA-44-3918-01A-01D-A271-08	Others	0.329808165362061	0.512494201553332
TCGA-44-3918-01B-02D-A271-08	Others	0.329808165362061	0.512494201553332
TCGA-44-3919-01A-02D-1105-08	Others	0.404669885321449	0.284994863960994
TCGA-44-3919-01A-02D-1458-08	Others	0.404669885321449	0.284994863960994
TCGA-44-4112-01A-01D-1105-08	Others	0.498237085559208	0.641460287996908
TCGA-44-4112-01A-01D-1458-08	Others	0.498237085559208	0.641460287996908
TCGA-44-4112-01A-01D-A271-08	Others	0.498237085559208	0.641460287996908
TCGA-44-4112-01A-22D-A27T-08	Others	0.498237085559208	0.641460287996908
TCGA-44-4112-01A-31D-A27T-08	Others	0.498237085559208	0.641460287996908
TCGA-44-4112-01B-06D-A271-08	Others	0.498237085559208	0.641460287996908
TCGA-44-5643-01A-01D-1625-08	Others	0.195648595282055	0.253915418190118
TCGA-44-5644-01A-21D-2036-08	Others	0.382459711134408	0.683025949004707
TCGA-44-5645-01A-01D-1625-08	AAS4	0.370485154372432	0.197502702408415
TCGA-44-5645-01A-01D-A271-08	AAS4	0.370485154372432	0.197502702408415
TCGA-44-5645-01A-21D-A27T-08	AAS4	0.370485154372432	0.197502702408415
TCGA-44-5645-01A-51D-A27T-08	AAS4	0.370485154372432	0.197502702408415
TCGA-44-5645-01B-04D-A271-08	AAS4	0.370485154372432	0.197502702408415
TCGA-44-6144-01A-11D-1753-08	Others	0.223902155165337	0.432136588872608
TCGA-44-6145-01A-11D-1753-08	Others	0.19986077467074	0.372318563726546
TCGA-44-6146-01A-11D-1753-08	Others	0.458100426337194	0.932931564792881
TCGA-44-6146-01A-11D-A271-08	Others	0.458100426337194	0.932931564792881
TCGA-44-6146-01A-21D-A27T-08	Others	0.458100426337194	0.932931564792881
TCGA-44-6146-01A-31D-A27T-08	Others	0.458100426337194	0.932931564792881
TCGA-44-6146-01B-04D-A271-08	AAS4	0.458100426337194	0.932931564792881
TCGA-44-6147-01A-11D-1753-08	Others	0.334449364309081	0.499429410154552
TCGA-44-6147-01A-11D-A271-08	Others	0.334449364309081	0.499429410154552
TCGA-44-6147-01A-21D-A27T-08	Others	0.334449364309081	0.499429410154552
TCGA-44-6147-01A-31D-A27T-08	Others	0.334449364309081	0.499429410154552
TCGA-44-6147-01B-06D-A271-08	Others	0.334449364309081	0.499429410154552
TCGA-44-6774-01A-21D-1855-08	Others	0.459484589662538	0.477345474674043
TCGA-44-6775-01A-11D-1855-08	Others	0.378923078373342	0.623009738851855
TCGA-44-6775-01A-11D-A271-08	Others	0.378923078373342	0.623009738851855
TCGA-44-6775-01A-21D-A27T-08	Others	0.378923078373342	0.623009738851855
TCGA-44-6775-01A-31D-A27T-08	Others	0.378923078373342	0.623009738851855
TCGA-44-6775-01C-02D-A271-08	Others	0.378923078373342	0.623009738851855
TCGA-44-6776-01A-11D-1855-08	Others	0.197637204798376	0.426288492857613
TCGA-44-6777-01A-11D-1855-08	Others	0.195685340772066	0.380158893419881
TCGA-44-6778-01A-11D-1855-08	Others	0.273220781462571	0.434163916559391
TCGA-44-6779-01A-11D-1855-08	Others	NA	NA
TCGA-44-7659-01A-11D-2063-08	Others	0.379318432057948	0.479164828440078
TCGA-44-7660-01A-11D-2063-08	Others	0.277057367398865	0.348503704092522
TCGA-44-7661-01A-11D-2063-08	Others	0.186240834299411	0.243959843041537
TCGA-44-7662-01A-11D-2063-08	Others	0.400159680971449	0.744539540983666
TCGA-44-7667-01A-31D-2063-08	Others	0.290708166494212	0.426000652046967
TCGA-44-7669-01A-21D-2063-08	Others	0.337831161658979	0.566602545004081
TCGA-44-7670-01A-11D-2063-08	Others	0.30522872941598	0.438850374138017
TCGA-44-7671-01A-11D-2063-08	Others	0.35601838196097	0.659733728441358
TCGA-44-7672-01A-11D-2063-08	Others	0.270705239730588	0.375906070983835
TCGA-44-8117-01A-11D-2238-08	Others	0.476380663121681	0.807592759132241
TCGA-44-8119-01A-11D-2238-08	Others	0.360256270975078	0.512039558856816
TCGA-44-8120-01A-11D-2238-08	Others	NA	NA
TCGA-44-A479-01A-31D-A24D-08	Others	0.353169028947652	0.541308027484635
TCGA-44-A47A-01A-21D-A24D-08	AAS5	0.253469889263275	0.558429392528044
TCGA-44-A47B-01A-11D-A24D-08	Others	0.532568271885135	0.762676524404805
TCGA-44-A47G-01A-21D-A24D-08	Others	0.468512432936952	0.797490870562598
TCGA-44-A4SS-01A-11D-A24P-08	Others	0.312092583796395	0.612831004904839
TCGA-44-A4SU-01A-11D-A24P-08	Others	0.285552075795412	0.302973822972998
TCGA-46-3765-01A-01D-0983-08	Others	0.34066719063056	0.474414261630801
TCGA-46-3767-01A-01D-0983-08	Others	0.425314744910717	0.957060499705358
TCGA-46-3768-01A-01D-0983-08	Others	0.553807813840122	0.852113396708594
TCGA-46-3769-01A-01D-0983-08	Others	0.281132093351077	0.407413125513711
TCGA-46-6025-01A-11D-1817-08	Others	NA	NA
TCGA-46-6026-01A-11D-1817-08	Others	NA	NA
TCGA-49-4486-01A-01D-1265-08	AAS5	0.366240368745072	0.87384744493469
TCGA-49-4487-01A-21D-1855-08	Others	0.387853109777777	0.456274057879532
TCGA-49-4488-01A-01D-1753-08	Others	0.338110853082839	0.384735471823577
TCGA-49-4490-01A-21D-1855-08	AAS5	1.11384494495233	1.27756532390407
TCGA-49-4494-01A-01D-1265-08	Others	0.342236338349004	0.488695985503694
TCGA-49-4501-01A-01D-1265-08	Others	0.338076905228169	0.268914612595756
TCGA-49-4505-01A-01D-1931-08	Others	0.272326038761571	0.301710184238361
TCGA-49-4506-01A-01D-1265-08	Others	0.297034382946267	0.241336336040869
TCGA-49-4507-01A-01D-1265-08	Others	0.476246695371637	0.687380313905421
TCGA-49-4510-01A-01D-1265-08	AAS4	0.656000294347422	0.635252742899372
TCGA-49-4512-01A-21D-1855-08	Others	0.395297153486868	0.84806646179882
TCGA-49-4514-01A-21D-1855-08	Others	0.424216154532976	0.728855999479387
TCGA-49-6742-01A-11D-1855-08	AAS5	0.455518454045084	0.685937024765018
TCGA-49-6743-01A-11D-1855-08	Others	0.351891087375048	0.545021392216437
TCGA-49-6744-01A-11D-1855-08	Others	0.212244810709227	0.427532918894848
TCGA-49-6745-01A-11D-1855-08	AAS5	0.387743872918975	0.580970381975489
TCGA-49-6761-01A-31D-1945-08	AAS5	0.359112915039568	0.476328236803577
TCGA-49-6767-01A-11D-1855-08	Others	0.207559677157087	0.328921269218582
TCGA-49-AAQV-01A-11D-A397-08	AAS5	0.523869956166257	1.21808752000107
TCGA-49-AAR0-01A-21D-A397-08	Others	0.418523658548842	0.53081874995629
TCGA-49-AAR2-01A-11D-A397-08	Others	0.319826120431443	0.409397730792434
TCGA-49-AAR3-01A-11D-A410-08	Others	0.251438771481016	0.359557250737386
TCGA-49-AAR4-01A-12D-A410-08	Others	0.235176925357808	0.386031902193246
TCGA-49-AAR9-01A-21D-A410-08	Others	0.314134957878596	0.589738345260969
TCGA-49-AARE-01A-11D-A410-08	Others	0.275775610760837	0.366852955545272
TCGA-49-AARN-01A-21D-A410-08	AAS4	0.231506371245797	0.37819978891402
TCGA-49-AARO-01A-12D-A410-08	Others	0.415827453804213	1.01891224134388
TCGA-49-AARQ-01A-11D-A410-08	Others	0.448724992763628	0.705524908119184
TCGA-4A-A93W-01A-11D-A36X-10	AAS4	0.284087441084842	0.663648531864445
TCGA-4A-A93X-01A-11D-A36X-10	AAS4	0.15923030003676	0.352881775906414
TCGA-4A-A93Y-01A-11D-A36X-10	Others	0.162017059100636	0.555586242433707
TCGA-4B-A93V-01A-11D-A397-08	Others	0.427897789208533	0.498493495173981
TCGA-4C-A93U-01A-11D-A397-08	AAS5	0.537759855736411	0.690845587473484
TCGA-4E-A92E-01A-11D-A37N-09	AAS5	0.52537099471518	0.554721802505912
TCGA-4G-AAZF-01A-12D-A46P-09	AAS4	NA	NA
TCGA-4G-AAZG-01A-11D-A46P-09	AAS5	0.541636242687831	0.700807522954609
TCGA-4G-AAZO-01A-12D-A417-09	AAS4	0.737272782809529	0.986460291664772
TCGA-4G-AAZR-01A-11D-A46P-09	Others	NA	NA
TCGA-4G-AAZT-01A-11D-A417-09	AAS4	0.700448999249759	1.17854124755758
TCGA-4H-AAAK-01A-12D-A41F-09	Others	0.770833365669373	1.07842762885965
TCGA-4J-AA1J-01A-21D-A387-09	AAS5	0.377508570366101	0.394372782543386
TCGA-4K-AA1G-01A-11D-A435-10	Others	0.257548318013758	0.393410297883073
TCGA-4L-AA1F-01A-11D-A41K-08	Others	0.308170667091922	0.410437657401038
TCGA-4N-A93T-01A-11D-A36X-10	Others	NA	NA
TCGA-4P-AA8J-01A-11D-A391-08	AAS5	0.236312291798372	0.308484971713903
TCGA-4R-AA8I-01A-11D-A382-10	Others	0.418748429380971	0.499111742654165
TCGA-4T-AA8H-01A-11D-A40P-10	Others	0.152501848023246	0.182375437583344
TCGA-4V-A9QJ-01A-11D-A423-09	AAS4	0.946296440256331	2.24675178438797
TCGA-4V-A9QR-01A-11D-A423-09	AAS4	0.529603821876508	1.32352560197728
TCGA-4W-AA9R-01A-11D-A391-08	Others	NA	NA
TCGA-4W-AA9S-01A-11D-A391-08	Others	NA	NA
TCGA-4W-AA9T-01A-11D-A391-08	Others	0.53801157868647	0.953864430555791
TCGA-4X-A9FA-01A-11D-A423-09	Others	0.477718644955758	1.39016119132137
TCGA-4X-A9FD-01A-11D-A423-09	Others	0.432976995885403	0.880912609211173
TCGA-4Z-AA7M-01A-11D-A391-08	AAS5	0.235568135644321	0.289843190451873
TCGA-4Z-AA7O-01A-31D-A391-08	AAS5	0.468738054396199	0.581712991043438
TCGA-4Z-AA7Q-01A-11D-A391-08	AAS5	0.444862715638642	0.511743279778026
TCGA-4Z-AA7R-01A-11D-A391-08	AAS5	0.429188046822636	0.553349910813433
TCGA-4Z-AA7S-01A-11D-A391-08	Others	0.143133952033398	0.157460458549945
TCGA-4Z-AA7W-01A-11D-A391-08	AAS5	0.32234209928471	0.527409015310748
TCGA-4Z-AA7Y-01A-11D-A391-08	AAS5	0.429439696616023	0.592924064894036
TCGA-4Z-AA80-01A-11D-A391-08	AAS5	0.33683206650264	0.433011516355912
TCGA-4Z-AA81-01A-11D-A391-08	AAS5	0.310375757057124	0.350842168567077
TCGA-4Z-AA82-01A-11D-A391-08	AAS5	0.702844763087064	0.620543937658432
TCGA-4Z-AA83-01A-11D-A391-08	AAS5	0.276280611637274	0.221638295640892
TCGA-4Z-AA84-01A-11D-A391-08	Others	0.281368532636107	0.405337131734005
TCGA-4Z-AA86-01A-11D-A391-08	AAS5	0.353810876193751	0.383456489994284
TCGA-4Z-AA87-01A-11D-A391-08	AAS5	0.225443263564193	0.392513531509719
TCGA-4Z-AA89-01A-11D-A391-08	AAS5	0.430520941275686	0.448357938152056
TCGA-50-5044-01A-21D-1855-08	AAS5	0.684968718383375	0.619637679259577
TCGA-50-5045-01A-01D-1625-08	Others	0.25525114421895	0.436540711741911
TCGA-50-5049-01A-01D-1625-08	Others	0.350704511799107	0.449327163564226
TCGA-50-5051-01A-21D-1855-08	Others	0.175996167049759	0.220030351137271
TCGA-50-5055-01A-01D-1625-08	Others	0.904781339401817	1.48082158033714
TCGA-50-5066-01A-01D-1625-08	Others	0.290221051795284	0.454244150216796
TCGA-50-5066-02A-11D-2107-08	Others	0.290221051795284	0.454244150216796
TCGA-50-5068-01A-01D-1625-08	Others	0.243323993878216	0.340209564306586
TCGA-50-5072-01A-21D-1855-08	Others	0.361494003434384	0.523892135052129
TCGA-50-5930-01A-11D-1753-08	Others	0.467687862886442	0.765088353960855
TCGA-50-5931-01A-11D-1753-08	Others	0.333375993439612	0.45528040418001
TCGA-50-5932-01A-11D-1753-08	Others	0.250440005245653	0.919201029353952
TCGA-50-5933-01A-11D-1753-08	Others	0.350598779249503	0.475183165782843
TCGA-50-5935-01A-11D-1753-08	AAS5	0.558037738528314	0.956836513544493
TCGA-50-5936-01A-11D-1625-08	AAS5	0.482412342697458	0.599642712045538
TCGA-50-5939-01A-11D-1625-08	Others	0.370415862785324	1.21796782663627
TCGA-50-5941-01A-11D-1753-08	Others	0.307445046693727	0.575189379368093
TCGA-50-5942-01A-21D-1753-08	AAS4	1.17911960530999	1.47416917478977
TCGA-50-5944-01A-11D-1753-08	Others	0.458999961719416	0.412396335336396
TCGA-50-5946-01A-11D-1753-08	Others	0.365825843180748	0.602033249195163
TCGA-50-5946-02A-11D-2107-08	Others	0.365825843180748	0.602033249195163
TCGA-50-6590-01A-12D-1855-08	Others	0.34758456483686	0.586557989596935
TCGA-50-6591-01A-11D-1753-08	Others	0.393304078307157	0.36645509266754
TCGA-50-6592-01A-11D-1753-08	Others	0.389309209730598	0.601087966106109
TCGA-50-6593-01A-11D-1753-08	Others	0.719517585085983	1.23794181298866
TCGA-50-6594-01A-11D-1753-08	Others	0.268569404266446	0.375286989261898
TCGA-50-6595-01A-12D-1855-08	Others	0.321773105265675	0.538067730085884
TCGA-50-6597-01A-11D-1855-08	AAS5	0.155854768867659	0.161688003932148
TCGA-50-6673-01A-11D-1945-08	Others	0.208473199695887	0.363315869539432
TCGA-50-7109-01A-11D-2036-08	Others	0.347047102855844	0.611913044026202
TCGA-50-8457-01A-11D-2323-08	Others	NA	NA
TCGA-50-8459-01A-11D-2323-08	Others	NA	NA
TCGA-50-8460-01A-11D-2323-08	Others	0.514348071761923	0.642957872745574
TCGA-51-4079-01A-01D-1458-08	Others	0.578699178830517	0.769407499578579
TCGA-51-4080-01A-01D-1458-08	Others	0.450236336073528	0.693538338860512
TCGA-51-4081-01A-01D-1458-08	Others	0.306251600863093	0.575612365185211
TCGA-51-6867-01A-11D-2042-08	Others	0.266319786360139	0.439718553827306
TCGA-52-7622-01A-11D-2122-08	Others	0.267938073840105	0.331080482407139
TCGA-52-7809-01A-21D-2122-08	AAS5	0.523519239941811	0.552144151416475
TCGA-52-7810-01A-11D-2122-08	AAS5	0.309100695816521	0.367360884697024
TCGA-52-7811-01A-11D-2122-08	Others	0.169181668729972	0.276385181607416
TCGA-52-7812-01A-11D-2122-08	Others	0.309042455617058	0.421329883468864
TCGA-53-7624-01A-11D-2063-08	Others	0.34440634311627	0.40690570260874
TCGA-53-7626-01A-12D-2063-08	Others	0.322326283797167	0.424494279541814
TCGA-53-7813-01A-11D-2167-08	Others	0.441257965286609	0.643781892083871
TCGA-53-A4EZ-01A-12D-A24P-08	Others	0.388739381798654	0.511428882276091
TCGA-55-1592-01A-01D-0969-08	Others	0.395329294455583	0.379413719231643
TCGA-55-1592-01A-01W-0928-08	Others	0.395329294455583	0.379413719231643
TCGA-55-1594-01A-01D-1040-01	Others	0.536720499983062	0.799855779676948
TCGA-55-1594-01A-01W-0928-08	Others	0.536720499983062	0.799855779676948
TCGA-55-1595-01A-01D-0969-08	Others	0.303333292037789	0.634741523405065
TCGA-55-1596-01A-01D-1040-01	Others	NA	NA
TCGA-55-1596-01A-01W-0928-08	Others	NA	NA
TCGA-55-5899-01A-11D-1625-08	Others	0.368509621719103	0.506880049276548
TCGA-55-6543-01A-11D-1753-08	AAS4	0.50547482551498	0.633258773671207
TCGA-55-6642-01A-11D-1855-08	Others	0.557875837222005	0.687310804327502
TCGA-55-6712-01A-11D-1855-08	AAS5	0.317884564694431	0.559187602651522
TCGA-55-6968-01A-11D-1945-08	AAS5	0.468639523424317	0.64858960824057
TCGA-55-6969-01A-11D-1945-08	Others	0.244552426797478	0.376161446632525
TCGA-55-6970-01A-11D-1945-08	Others	0.205249680009688	0.274114644019028
TCGA-55-6971-01A-11D-1945-08	Others	NA	NA
TCGA-55-6972-01A-11D-1945-08	AAS5	NA	NA
TCGA-55-6975-01A-11D-1945-08	Others	NA	NA
TCGA-55-6978-01A-11D-1945-08	AAS4	0.317396189685975	0.683375429430992
TCGA-55-6979-01A-11D-1945-08	Others	0.378007704653746	0.471158680405482
TCGA-55-6981-01A-11D-1945-08	Others	0.441161579246658	0.252342089102841
TCGA-55-6982-01A-11D-1945-08	AAS5	0.417575684564044	0.465103890316882
TCGA-55-6983-01A-11D-1945-08	Others	NA	NA
TCGA-55-6984-01A-11D-1945-08	Others	0.402133237074366	0.81961247685921
TCGA-55-6985-01A-11D-1945-08	Others	0.359474983613161	0.641913702775296
TCGA-55-6986-01A-11D-1945-08	Others	NA	NA
TCGA-55-6987-01A-11D-1945-08	AAS5	0.494530777013139	0.717422917378267
TCGA-55-7227-01A-11D-2036-08	Others	0.313325619375423	0.497311749008098
TCGA-55-7281-01A-11D-2036-08	Others	0.230050383646163	0.321791585412763
TCGA-55-7283-01A-11D-2036-08	Others	0.233851165665707	0.423080566390627
TCGA-55-7284-01B-11D-2238-08	Others	0.604812176807952	0.833474034554704
TCGA-55-7570-01A-11D-2036-08	Others	0.259251773496626	0.58705721308925
TCGA-55-7573-01A-11D-2036-08	Others	0.200596434090093	0.208075633492036
TCGA-55-7574-01A-11D-2036-08	AAS5	0.344674760877202	0.58379605318644
TCGA-55-7576-01A-11D-2063-08	Others	0.436764774117254	0.644213262571287
TCGA-55-7724-01A-11D-2167-08	Others	0.43240079108659	0.716887317839021
TCGA-55-7725-01A-11D-2167-08	Others	0.466056284496558	0.594004829869392
TCGA-55-7726-01A-11D-2167-08	AAS5	NA	NA
TCGA-55-7727-01A-11D-2167-08	Others	0.320418761474621	0.397070951758842
TCGA-55-7728-01A-11D-2184-08	Others	NA	NA
TCGA-55-7815-01A-11D-2167-08	Others	NA	NA
TCGA-55-7903-01A-11D-2167-08	Others	0.348871265400374	0.628773784582194
TCGA-55-7907-01A-11D-2167-08	Others	0.355604993698486	0.516060233418638
TCGA-55-7910-01A-11D-2167-08	Others	0.399899195642979	0.620252050709598
TCGA-55-7911-01A-11D-2167-08	Others	0.460118362042184	0.84961953087617
TCGA-55-7913-01B-11D-2238-08	Others	0.273403934595697	0.373556764603809
TCGA-55-7914-01A-11D-2167-08	Others	0.228725852690271	0.48150495987627
TCGA-55-7994-01A-11D-2184-08	Others	0.330595070600462	0.51500265239954
TCGA-55-7995-01A-11D-2184-08	Others	0.248600497453607	0.362395433945318
TCGA-55-8085-01A-11D-2238-08	AAS5	0.28542682211215	0.461923955989857
TCGA-55-8087-01A-11D-2238-08	Others	0.143310690140484	0.356007097847212
TCGA-55-8089-01A-11D-2238-08	Others	0.298380977585031	0.418627002710954
TCGA-55-8090-01A-11D-2238-08	Others	0.219609471896249	0.214273400302741
TCGA-55-8091-01A-11D-2238-08	Others	0.565421971220448	0.377544379931718
TCGA-55-8092-01A-11D-2238-08	Others	0.660653776980978	0.925410515087803
TCGA-55-8094-01A-11D-2238-08	Others	0.280277046231334	0.469060286770868
TCGA-55-8096-01A-11D-2238-08	Others	0.364786437454515	0.709326544761848
TCGA-55-8097-01A-11D-2238-08	Others	0.752139610067323	0.682694519978299
TCGA-55-8203-01A-11D-2238-08	Others	0.365505094400343	0.624819979483408
TCGA-55-8204-01A-11D-2238-08	Others	0.311678275390859	0.421413706144068
TCGA-55-8205-01A-11D-2238-08	Others	NA	NA
TCGA-55-8206-01A-11D-2238-08	AAS4	0.825950288170784	0.885225667738245
TCGA-55-8207-01A-11D-2238-08	Others	0.305284599593336	0.367029119598931
TCGA-55-8208-01A-11D-2238-08	AAS5	0.367706384951294	0.458648336989076
TCGA-55-8299-01A-11D-2284-08	Others	NA	NA
TCGA-55-8301-01A-11D-2284-08	Others	0.316696248557791	0.477988237721719
TCGA-55-8302-01A-11D-2323-08	Others	0.281476894333148	0.531656745666584
TCGA-55-8506-01A-11D-2393-08	Others	0.333865861643661	0.567760521146736
TCGA-55-8507-01A-11D-2393-08	Others	0.411557497037716	0.852517100869267
TCGA-55-8508-01A-11D-2393-08	Others	0.230571556697165	0.424715916300124
TCGA-55-8510-01A-11D-2393-08	Others	NA	NA
TCGA-55-8511-01A-11D-2393-08	Others	0.427668544709017	0.588317352865223
TCGA-55-8512-01A-11D-2393-08	Others	0.258482633522484	0.333737317689612
TCGA-55-8514-01A-11D-2393-08	Others	0.36909413242795	0.758844768825957
TCGA-55-8614-01A-11D-2393-08	Others	0.402885796397532	0.656800237989604
TCGA-55-8615-01A-11D-2393-08	Others	0.402358391279947	0.717463466272689
TCGA-55-8616-01A-11D-2393-08	Others	0.241203973302285	0.497314371550144
TCGA-55-8619-01A-11D-2393-08	Others	0.910770975600006	1.51414942322363
TCGA-55-8620-01A-11D-2393-08	Others	0.558142435018407	0.900529776520209
TCGA-55-8621-01A-11D-2393-08	Others	0.585226308013718	0.890508423481003
TCGA-55-A48X-01A-11D-A24D-08	Others	0.289910566005231	0.37470409058965
TCGA-55-A48Y-01A-11D-A24D-08	AAS5	0.545920323729129	0.419631212500564
TCGA-55-A48Z-01A-12D-A24P-08	Others	0.584615942200675	0.622750049410217
TCGA-55-A490-01A-11D-A24D-08	Others	0.419034932650518	0.623348000123461
TCGA-55-A491-01A-11D-A24D-08	Others	0.478944682492977	0.673616418882914
TCGA-55-A492-01A-11D-A24D-08	Others	0.285586086230968	0.436257290212945
TCGA-55-A493-01A-11D-A24D-08	Others	0.449425989247395	0.646900830968931
TCGA-55-A494-01A-11D-A24P-08	Others	0.437465808806698	0.84072543831368
TCGA-55-A4DF-01A-11D-A24D-08	AAS5	0.250275063319157	0.323160057391259
TCGA-55-A4DG-01A-11D-A24D-08	Others	0.273652256138776	0.480035883135335
TCGA-55-A57B-01A-12D-A397-08	Others	0.521731533937147	0.910638597463859
TCGA-56-1622-01A-01D-1521-08	Others	NA	NA
TCGA-56-1622-01A-01W-0782-08	Others	NA	NA
TCGA-56-5897-01A-11D-1632-08	AAS5	0.348337297479295	0.859514122059429
TCGA-56-5898-01A-11D-1632-08	Others	0.271883396096941	0.722360755313443
TCGA-56-6545-01A-11D-1817-08	Others	0.285828548322979	0.374149886979165
TCGA-56-6546-01A-11D-1817-08	Others	0.32470654770731	0.561087567320663
TCGA-56-7221-01A-11D-2042-08	Others	0.375677730553574	0.628218637773962
TCGA-56-7222-01A-11D-2042-08	Others	0.281445188815432	0.465305236102505
TCGA-56-7223-01A-11D-2042-08	Others	0.230093921715093	0.410404114343185
TCGA-56-7579-01A-11D-2042-08	Others	0.416675086942922	0.669693716061408
TCGA-56-7580-01A-11D-2042-08	Others	0.290451860542854	0.535688490647587
TCGA-56-7582-01A-11D-2042-08	Others	0.286559453080089	0.27346821659439
TCGA-56-7730-01A-11D-2122-08	Others	0.429253043688944	0.74375636013259
TCGA-56-7731-01A-11D-2122-08	Others	0.320698028217146	0.433284037302075
TCGA-56-7822-01A-11D-2122-08	AAS5	0.411440026741554	0.540429325178221
TCGA-56-7823-01B-11D-2244-08	Others	0.175427208941165	0.3565991518789
TCGA-56-8082-01A-11D-2244-08	Others	0.172646576975677	0.268656217762538
TCGA-56-8083-01A-11D-2244-08	Others	0.30497920295516	0.540008896311411
TCGA-56-8201-01A-11D-2244-08	Others	0.330627232213688	0.515758062425736
TCGA-56-8304-01A-11D-2323-08	Others	NA	NA
TCGA-56-8305-01A-11D-2293-08	Others	0.257048029375905	0.454206386897343
TCGA-56-8307-01A-11D-2293-08	Others	0.279192260099812	0.393975076450382
TCGA-56-8308-01A-11D-2293-08	Others	0.399947553738764	0.611047469104531
TCGA-56-8309-01A-11D-2293-08	Others	0.269999677014346	0.735107437099667
TCGA-56-8503-01A-11D-2395-08	AAS5	0.346656619394055	0.446803613470686
TCGA-56-8504-01A-11D-2395-08	Others	0.455470817521222	0.733028072073722
TCGA-56-8622-01A-11D-2395-08	Others	0.329136355973097	0.629467668833738
TCGA-56-8624-01A-11D-2395-08	Others	0.234497169416645	0.356817051483733
TCGA-56-8625-01A-11D-2395-08	AAS5	0.248117767588685	0.397612789548363
TCGA-56-8626-01A-11D-2395-08	Others	0.270187462646573	0.349201598230563
TCGA-56-8628-01A-11D-2395-08	Others	0.253007676802179	0.4337903481406
TCGA-56-8629-01A-11D-2395-08	Others	0.34203259835308	0.536579910386093
TCGA-56-A49D-01A-11D-A24D-08	Others	0.314625034055468	0.471444686698148
TCGA-56-A4BW-01A-11D-A24D-08	Others	0.25450939560825	0.436082095346041
TCGA-56-A4BX-01A-11D-A24D-08	Others	0.208878734040959	0.296481799995556
TCGA-56-A4BY-01A-11D-A24D-08	Others	0.321114714076828	0.248728519837659
TCGA-56-A4ZJ-01A-11D-A25L-08	Others	0.283153312282746	0.454381213079483
TCGA-56-A4ZK-01A-11D-A25L-08	Others	0.330782520965758	0.335859485101635
TCGA-56-A5DR-01A-11D-A27K-08	AAS5	0.299234227602806	0.519442390052399
TCGA-56-A5DS-01A-11D-A27K-08	Others	0.322216312172059	0.475760763750374
TCGA-56-A62T-01A-11D-A401-08	Others	0.261994765135909	0.626732346127118
TCGA-57-1992-01A-01W-0699-08	Others	0.825467991088066	0.935388334081001
TCGA-57-1993-01A-01W-0699-08	Others	0.270480142539179	0.337073016019775
TCGA-57-1994-01A-01W-0894-08	Others	0.554567057189643	0.941244033683465
TCGA-58-8386-01A-11D-2293-08	Others	0.245476960831537	0.417017585127
TCGA-58-8387-01A-11D-2293-08	AAS5	0.473848216957749	0.828795791979285
TCGA-58-8388-01A-11D-2323-08	Others	0.290790230451996	0.546841983628388
TCGA-58-8390-01A-11D-2323-08	Others	0.33201408287632	0.606691652023078
TCGA-58-8391-01A-11D-2323-08	Others	0.340933481269934	0.589264501017492
TCGA-58-8392-01A-11D-2323-08	Others	0.330461530482616	0.504838641090417
TCGA-58-8393-01A-11D-2323-08	AAS5	0.332682006574255	0.463392172016324
TCGA-58-A46J-01A-11D-A24D-08	Others	0.165202988446631	0.267523050018302
TCGA-58-A46K-01A-11D-A24D-08	AAS5	0.520637200411661	0.842318484959372
TCGA-58-A46L-01A-11D-A24D-08	Others	0.461151823321825	0.828807388965991
TCGA-58-A46M-01A-11D-A24D-08	Others	0.430041934112588	0.549820882891037
TCGA-58-A46N-01A-11D-A24D-08	Others	0.316283225014816	0.440292618084126
TCGA-59-2348-01A-01D-0704-01	Others	0.288638777066564	0.351698679070087
TCGA-59-2348-01A-01W-0799-08	Others	0.288638777066564	0.351698679070087
TCGA-59-2349-01A-01W-0799-08	Others	0.284734730531718	0.430362819711045
TCGA-59-2350-01A-01W-0799-08	Others	0.509919828780532	1.01534580753907
TCGA-59-2351-01A-01W-0799-08	AAS4	0.283754646163576	0.350513564896577
TCGA-59-2352-01A-01W-0799-08	Others	0.70468273273139	1.02701882758022
TCGA-59-2354-01A-01W-0799-08	Others	0.191327428441837	0.419929532938334
TCGA-59-2355-01A-01W-0799-08	Others	0.865191301113272	1.52622802322248
TCGA-59-2363-01A-01W-0799-08	Others	0.20409644633746	0.267176259957331
TCGA-59-2372-01A-01D-1526-09	Others	0.298057022769641	0.621732841414856
TCGA-59-A5PD-01A-11D-A403-09	AAS4	0.514317774153545	0.636100220197774
TCGA-5A-A8ZF-01A-12D-A46P-09	Others	0.79744630466873	1.18570296959855
TCGA-5A-A8ZG-01A-11D-A46P-09	AAS4	0.620560715027867	0.619259239688902
TCGA-5B-A90C-01A-11D-A37N-09	Others	0.123920925431186	0.261145428234111
TCGA-5C-A9VG-01A-11D-A36X-10	Others	0.288385444129929	0.660153721711704
TCGA-5C-A9VH-01A-11D-A36X-10	Others	0.384791061440893	0.817379894245872
TCGA-5C-AAPD-01A-21D-A38X-10	AAS4	0.51377231571283	0.917327938364324
TCGA-5K-AAAP-01A-11D-A423-09	Others	0.0793073805789921	0.0775258902103602
TCGA-5L-AAT0-01A-12D-A41F-09	AAS5	0.29088324231407	0.314933711083078
TCGA-5L-AAT1-01A-12D-A41F-09	AAS5	0.301055046225774	0.439551061659388
TCGA-5M-AAT4-01A-11D-A40P-10	Others	0.199178394848076	0.356599590763188
TCGA-5M-AAT5-01A-21D-A40P-10	Others	0.325254587128478	0.409066035217105
TCGA-5M-AAT6-01A-11D-A40P-10	Others	0.375996029006409	0.499005061357436
TCGA-5M-AATA-01A-31D-A40P-10	Others	0.224033748557788	0.571788030253541
TCGA-5M-AATE-01A-11D-A40P-10	Others	0.229905041397479	0.260218239985457
TCGA-5N-A9KI-01A-31D-A42E-08	AAS5	0.296416995476746	0.31208655944594
TCGA-5N-A9KM-01A-11D-A42E-08	AAS4	0.336041264430676	0.422589562588619
TCGA-5P-A9JU-01A-11D-A42J-10	Others	0.215558698835554	0.753797293676153
TCGA-5P-A9JW-01A-11D-A42J-10	AAS4	0.999895451743658	0.923378614463686
TCGA-5P-A9JY-01A-11D-A42J-10	Others	0.518128086813399	0.726434324069872
TCGA-5P-A9JZ-01A-11D-A42J-10	Others	0.3590025941733	0.524106263110748
TCGA-5P-A9K0-01A-11D-A42J-10	AAS4	0.461284406286276	0.467873740855698
TCGA-5P-A9K2-01A-11D-A42J-10	AAS4	0.374879049170766	0.446997867497132
TCGA-5P-A9K3-01A-11D-A42J-10	Others	0.3768816822108	0.714560568855542
TCGA-5P-A9K6-01A-11D-A42J-10	AAS4	0.337026504984775	0.476300807578858
TCGA-5P-A9K8-01A-11D-A42J-10	Others	0.610155182699987	1.33303510518816
TCGA-5P-A9KA-01A-11D-A42J-10	AAS4	0.373955451856877	0.664806595533863
TCGA-5P-A9KC-01A-11D-A42J-10	AAS4	0.190179863011988	0.309027333049587
TCGA-5P-A9KE-01A-11D-A42J-10	Others	0.610589044762543	0.916495264616038
TCGA-5P-A9KF-01A-11D-A42J-10	AAS4	0.494372573470141	0.433267449840492
TCGA-5P-A9KH-01A-11D-A42J-10	Others	0.589410740085695	1.06413007869656
TCGA-5R-AA1C-01A-11D-A40R-10	AAS4	0.66809699903914	0.624059808630628
TCGA-5R-AAAM-01A-12D-A40R-10	AAS4	0.257208501894309	0.206552975612549
TCGA-5S-A9Q8-01A-11D-A403-09	Others	0.179869687192221	0.203953196660276
TCGA-5T-A9QA-01A-11D-A41F-09	Others	0.382891366735726	0.478173479331645
TCGA-5U-AB0D-01A-11D-A423-09	Others	NA	NA
TCGA-5X-AA5U-01A-11D-A403-09	AAS4	0.253100893268105	0.364719415688952
TCGA-60-2695-01A-01D-1522-08	Others	0.354243705696109	0.319829246357249
TCGA-60-2695-01A-01W-0877-08	Others	0.354243705696109	0.319829246357249
TCGA-60-2696-01A-01W-0877-08	Others	0.174297986959139	0.378028067856322
TCGA-60-2698-01A-01D-1522-08	AAS5	0.44862779920071	0.560007393906418
TCGA-60-2698-01A-01W-0877-08	AAS5	0.44862779920071	0.560007393906418
TCGA-60-2703-01A-11D-2042-08	Others	0.366837400826803	0.65424949607121
TCGA-60-2704-01A-11D-2042-08	Others	0.367351150496908	0.615837600967875
TCGA-60-2706-01A-01W-0877-08	Others	NA	NA
TCGA-60-2707-01A-01D-1522-08	Others	0.321633633806197	0.620184692215246
TCGA-60-2707-01A-01W-0877-08	Others	0.321633633806197	0.620184692215246
TCGA-60-2708-01A-01D-1522-08	Others	0.352632110102126	0.563511166965526
TCGA-60-2708-01A-01W-0877-08	Others	0.352632110102126	0.563511166965526
TCGA-60-2709-01A-21D-1817-08	Others	0.232340397662473	0.224724923578486
TCGA-60-2710-01A-01D-1522-08	Others	0.338869119067988	0.427337348975767
TCGA-60-2710-01A-01W-0877-08	Others	0.338869119067988	0.427337348975767
TCGA-60-2711-01A-01D-1522-08	Others	0.459300099867088	0.872184500785043
TCGA-60-2711-01A-01W-0877-08	Others	0.459300099867088	0.872184500785043
TCGA-60-2712-01A-01D-1522-08	Others	0.150577601324006	0.215976623795332
TCGA-60-2712-01A-01W-0877-08	Others	0.150577601324006	0.215976623795332
TCGA-60-2713-01A-01D-1522-08	Others	0.381876872842139	0.747583663542528
TCGA-60-2713-01A-01W-0877-08	Others	0.381876872842139	0.747583663542528
TCGA-60-2714-01A-01D-1522-08	Others	0.380455283423964	0.595659875787112
TCGA-60-2714-01A-01W-0877-08	Others	0.380455283423964	0.595659875787112
TCGA-60-2715-01A-01D-1522-08	Others	0.248625161252726	0.508933945418142
TCGA-60-2715-01A-01W-0877-08	Others	0.248625161252726	0.508933945418142
TCGA-60-2716-01A-01D-1522-08	Others	0.786498568873524	1.01972987466733
TCGA-60-2719-01A-01D-1522-08	Others	0.324274843490255	0.535701331852809
TCGA-60-2719-01A-01W-0877-08	Others	0.324274843490255	0.535701331852809
TCGA-60-2720-01A-01D-1522-08	Others	0.281503831962536	0.35096670465366
TCGA-60-2721-01A-01D-1522-08	AAS5	0.405760901247546	0.750288174079915
TCGA-60-2722-01A-01D-1522-08	Others	0.441864775121414	0.745260522848107
TCGA-60-2722-01A-01W-0877-08	Others	0.441864775121414	0.745260522848107
TCGA-60-2723-01A-01D-1522-08	Others	0.38409697482699	0.486820827711581
TCGA-60-2723-01A-01W-0877-08	Others	0.38409697482699	0.486820827711581
TCGA-60-2724-01A-01D-1522-08	Others	0.259364745820392	0.323549287155191
TCGA-60-2724-01A-01W-0877-08	Others	0.259364745820392	0.323549287155191
TCGA-60-2725-01A-01D-1267-08	Others	0.503038517604869	1.17452003327987
TCGA-60-2726-01A-01D-1522-08	Others	0.256702602817468	0.512596951715945
TCGA-60-2726-01A-01W-0877-08	Others	0.256702602817468	0.512596951715945
TCGA-61-1722-01A-01D-1556-09	AAS5	0.407075803493603	0.771551239074442
TCGA-61-1725-01A-01W-0639-09	AAS4	0.493027671543964	0.954859630886792
TCGA-61-1727-01A-01W-0639-09	AAS4	0.171762380855277	0.294093768229032
TCGA-61-1728-01A-01W-0699-08	Others	0.88015234297	0.76165603506691
TCGA-61-1730-01A-01W-0639-09	Others	0.366302632719256	0.879274221424186
TCGA-61-1733-01A-01W-0639-09	Others	1.13042053299036	1.18875461252571
TCGA-61-1734-01B-01W-0722-08	AAS4	0.240303603977606	0.41386098400773
TCGA-61-1736-01B-01W-0722-08	Others	NA	NA
TCGA-61-1737-01A-01W-0639-09	Others	0.335918809059536	0.41003242963002
TCGA-61-1738-01A-01W-0639-09	Others	0.298012744872039	0.594506341797289
TCGA-61-1740-01A-01W-0639-09	Others	0.276658906893127	0.436608777930356
TCGA-61-1741-01A-02W-0639-09	Others	0.646098250295388	1.1681944052154
TCGA-61-1895-01A-01W-0639-09	Others	0.584573537746291	0.759374067579356
TCGA-61-1899-01A-01W-0639-09	Others	0.387558959792005	0.505281335003569
TCGA-61-1900-01A-01W-0639-09	Others	0.276129738317754	0.482109467306511
TCGA-61-1901-01A-01W-0639-09	Others	0.317514627958684	0.475794977597549
TCGA-61-1903-01A-01W-0639-09	AAS4	0.520001509020303	1.11805345280987
TCGA-61-1904-01A-01W-0639-09	Others	0.20855783133773	0.273363431227748
TCGA-61-1906-01A-01W-0639-09	Others	0.692552055103262	1.05847543602511
TCGA-61-1907-01A-01W-0639-09	Others	0.462329477182337	0.610259145400062
TCGA-61-1910-01A-01W-0639-09	Others	0.450562326640134	1.3828485916026
TCGA-61-1911-01A-01W-0639-09	AAS4	0.728720303747493	1.22352888775231
TCGA-61-1913-01A-01W-0639-09	AAS4	0.210641731379836	0.304199297942032
TCGA-61-1914-01A-01W-0639-09	Others	0.370793487194519	0.506890450615133
TCGA-61-1915-01A-01W-0639-09	AAS4	0.652466190710174	0.995395339814519
TCGA-61-1919-01A-01W-0699-08	Others	NA	NA
TCGA-61-1995-01A-01W-0722-08	Others	0.265412961121934	0.481422498100131
TCGA-61-2000-01A-01W-0722-08	AAS4	0.338885950885272	0.720584573864593
TCGA-61-2002-01A-01W-0722-08	Others	0.511242653921185	0.749084378660002
TCGA-61-2003-01A-01W-0722-08	Others	0.473375920500285	0.28323906832767
TCGA-61-2008-01A-02W-0722-08	Others	NA	NA
TCGA-61-2009-01A-01W-0722-08	Others	0.227376816917792	0.507479403967906
TCGA-61-2012-01A-01W-0722-08	Others	0.262757503473751	0.365073512250907
TCGA-61-2016-01A-01W-0722-08	Others	NA	NA
TCGA-61-2018-01A-01W-0722-08	Others	0.635549720418574	1.01811257505904
TCGA-61-2087-01A-01W-0722-08	Others	0.13571097778247	0.242599257239302
TCGA-61-2088-01A-01W-0722-08	Others	NA	NA
TCGA-61-2092-01A-01W-0722-08	Others	0.431544097111842	0.630240015988513
TCGA-61-2094-01A-01W-0722-08	AAS5	0.357700282664554	0.581094000453943
TCGA-61-2096-01A-01W-0722-08	AAS4	0.358552174993826	0.834907403709617
TCGA-61-2101-01A-01W-0722-08	Others	0.374549272441824	0.617866845995706
TCGA-61-2102-01A-01W-0722-08	Others	0.641174757177489	0.779127529923618
TCGA-61-2104-01A-01W-0722-08	Others	0.469128322976526	0.755876263793883
TCGA-61-2109-01A-01W-0722-08	Others	0.567930784757916	0.728231877398305
TCGA-61-2110-01A-01W-0722-08	Others	0.324658642469913	0.777606534604083
TCGA-61-2111-01A-01W-0722-08	Others	0.291381536075603	0.589159334472603
TCGA-61-2610-02A-01W-1092-09	Others	NA	NA
TCGA-61-2611-02A-01W-1092-09	Others	NA	NA
TCGA-61-2612-01A-01W-1092-09	Others	0.861648988268749	0.756127354367749
TCGA-61-2613-01A-01W-1092-09	AAS4	0.847342950560559	1.0299090914577
TCGA-61-2614-01A-01W-1092-09	AAS4	0.326198509909538	0.538290536636937
TCGA-62-8394-01A-11D-2323-08	Others	0.313371617702772	0.422849795291534
TCGA-62-8395-01A-11D-2323-08	Others	1.32139804259952	1.35057194047007
TCGA-62-8397-01A-11D-2323-08	Others	0.318396279720941	0.292335741959815
TCGA-62-8398-01A-11D-2323-08	Others	0.304099867686744	0.452916285966304
TCGA-62-8399-01A-21D-2323-08	Others	0.409651974971443	0.691210471434521
TCGA-62-8402-01A-11D-2323-08	Others	0.395733455039656	0.430429660790259
TCGA-62-A46O-01A-11D-A24D-08	Others	0.287908971691765	0.413296640011397
TCGA-62-A46P-01A-11D-A24D-08	Others	0.232125039036564	0.451717864980372
TCGA-62-A46R-01A-11D-A24D-08	Others	0.255722331412532	0.437511829767308
TCGA-62-A46S-01A-11D-A24D-08	Others	0.503354273556431	0.776032134634447
TCGA-62-A46U-01A-11D-A24D-08	Others	0.463977458548359	0.63849388478378
TCGA-62-A46V-01A-11D-A24D-08	Others	0.491140674421404	0.718350615947985
TCGA-62-A46Y-01A-11D-A24D-08	Others	NA	NA
TCGA-62-A470-01A-11D-A24D-08	Others	0.532689288796746	0.862913847436986
TCGA-62-A471-01A-12D-A24D-08	AAS5	0.321036944247332	0.397413257267317
TCGA-62-A472-01A-11D-A24D-08	Others	0.271607192501087	0.822214475515229
TCGA-63-5128-01A-01D-1441-08	Others	0.38462096074308	0.783838352259247
TCGA-63-5131-01A-01D-1441-08	Others	0.346475544273914	0.538958126811064
TCGA-63-6202-01A-11D-1817-08	Others	0.294889460865212	0.35330512844663
TCGA-63-7020-01A-11D-1945-08	Others	0.216592097557893	0.348464537244006
TCGA-63-7021-01A-11D-1945-08	Others	0.447074751944826	0.673448463522297
TCGA-63-7022-01A-11D-1945-08	Others	NA	NA
TCGA-63-7023-01A-11D-1945-08	Others	0.442421565887074	0.688377725889113
TCGA-63-A5M9-01A-11D-A26M-08	Others	0.117152661642661	0.179528499135687
TCGA-63-A5MB-01A-11D-A26M-08	Others	0.234474220537655	0.40370616792833
TCGA-63-A5MG-01A-12D-A27K-08	Others	0.390732841994415	0.546003266940105
TCGA-63-A5MH-01A-12D-A27K-08	AAS5	0.406391950586102	0.782625770562143
TCGA-63-A5MI-01A-12D-A27K-08	AAS5	0.450736293158216	0.741245600860518
TCGA-63-A5MJ-01A-11D-A27K-08	Others	0.509700577034273	0.462725221535851
TCGA-63-A5ML-01A-31D-A27K-08	Others	0.439778112354545	0.661236800633353
TCGA-63-A5MM-01A-11D-A26M-08	Others	0.551449938825102	0.965253457118571
TCGA-63-A5MN-01A-22D-A27K-08	Others	0.555515591593574	1.10334194760119
TCGA-63-A5MP-01A-11D-A26M-08	Others	NA	NA
TCGA-63-A5MR-01A-31D-A27K-08	Others	0.225929012807793	0.435946913090445
TCGA-63-A5MS-01A-11D-A26M-08	Others	0.491530477891087	0.694331599135988
TCGA-63-A5MT-01A-21D-A26M-08	Others	0.332040491458188	0.428444691220017
TCGA-63-A5MU-01A-11D-A26M-08	Others	0.439043964917793	0.473333042327536
TCGA-63-A5MV-01A-21D-A26M-08	Others	0.279627688657201	0.340843475082228
TCGA-63-A5MW-01A-11D-A26M-08	Others	0.327356697288014	0.467293962395078
TCGA-63-A5MY-01A-11D-A26M-08	Others	0.19749824941276	0.340120447608499
TCGA-64-1676-01A-01D-0969-08	Others	0.320401056012539	0.507293673243388
TCGA-64-1676-01A-01W-0928-08	Others	0.320401056012539	0.507293673243388
TCGA-64-1677-01A-01W-0928-08	AAS5	0.582904239561264	1.25247178454625
TCGA-64-1678-01A-01W-0928-08	Others	NA	NA
TCGA-64-1679-01A-21D-2063-08	Others	0.436892671955664	0.649578892289478
TCGA-64-1680-01A-02D-0969-08	AAS5	0.169855082400046	0.146860118347159
TCGA-64-1680-01A-02W-0928-08	Others	0.169855082400046	0.146860118347159
TCGA-64-1681-01A-11D-2063-08	AAS4	0.585100168136138	0.751493251491359
TCGA-64-5774-01A-01D-1625-08	Others	0.244198920613374	0.290002492657307
TCGA-64-5775-01A-01D-1625-08	Others	0.319763234353702	0.440031501134655
TCGA-64-5778-01A-01D-1625-08	Others	0.39959929270974	0.484562118270561
TCGA-64-5779-01A-01D-1625-08	Others	0.519604287000969	0.679358999879994
TCGA-64-5781-01A-01D-1625-08	Others	0.272459213207423	0.41514742692421
TCGA-64-5815-01A-01D-1625-08	Others	0.287126221491145	0.510588963816541
TCGA-66-2727-01A-01D-0983-08	Others	0.242580037657873	0.692326575156099
TCGA-66-2734-01A-01D-0983-08	Others	0.237069698172678	0.450188773666547
TCGA-66-2742-01A-01D-0983-08	Others	NA	NA
TCGA-66-2744-01A-01D-0983-08	Others	0.290670467487129	0.404956109441131
TCGA-66-2754-01A-01D-0983-08	Others	NA	NA
TCGA-66-2755-01A-01D-1522-08	Others	0.328873769394786	0.465839144131934
TCGA-66-2755-01A-01W-0877-08	Others	0.328873769394786	0.465839144131934
TCGA-66-2756-01A-01D-1522-08	Others	0.277796145898202	0.449117256140367
TCGA-66-2756-01A-01W-0877-08	Others	0.277796145898202	0.449117256140367
TCGA-66-2757-01A-01D-1522-08	Others	0.393981282427657	0.60366403705699
TCGA-66-2757-01A-01W-0877-08	Others	0.393981282427657	0.60366403705699
TCGA-66-2758-01A-02D-1522-08	AAS5	0.546325422280137	0.677980541602943
TCGA-66-2758-01A-02W-0877-08	Others	0.546325422280137	0.677980541602943
TCGA-66-2759-01A-01D-1522-08	Others	0.2694876204043	0.365190004213904
TCGA-66-2759-01A-01W-0877-08	Others	0.2694876204043	0.365190004213904
TCGA-66-2763-01A-01D-1522-08	Others	0.248222828036293	0.436346697585614
TCGA-66-2763-01A-01W-0877-08	Others	0.248222828036293	0.436346697585614
TCGA-66-2765-01A-01D-1522-08	Others	0.287652400207048	0.277189744466085
TCGA-66-2765-01A-01W-0877-08	Others	0.287652400207048	0.277189744466085
TCGA-66-2766-01A-01D-1522-08	Others	NA	NA
TCGA-66-2766-01A-01W-0877-08	Others	NA	NA
TCGA-66-2767-01A-01D-1522-08	Others	0.474706555011825	0.489720981159666
TCGA-66-2768-01A-01W-0877-08	AAS5	0.458724741775346	0.61189944959274
TCGA-66-2769-01A-02D-1522-08	Others	NA	NA
TCGA-66-2769-01A-02W-0877-08	Others	NA	NA
TCGA-66-2770-01A-01D-1522-08	Others	0.276450775660371	0.412668780093537
TCGA-66-2771-01A-01D-0983-08	Others	0.145778052394073	0.214479605005978
TCGA-66-2773-01A-01D-1267-08	AAS5	0.429264678459759	0.571246325988624
TCGA-66-2777-01A-01D-1267-08	Others	0.463228120113779	0.474897274014207
TCGA-66-2778-01A-02D-1522-08	AAS5	0.425715005509853	0.888755839896715
TCGA-66-2780-01A-01D-1522-08	Others	0.265635296745429	0.491197802338918
TCGA-66-2780-01A-01W-0877-08	Others	0.265635296745429	0.491197802338918
TCGA-66-2781-01A-01D-1522-08	Others	NA	NA
TCGA-66-2782-01A-01D-1522-08	Others	0.363115588159968	0.457556829099747
TCGA-66-2783-01A-01D-1267-08	Others	0.299051534345621	0.421436238986236
TCGA-66-2785-01A-01D-1522-08	AAS5	0.461608830760612	0.612221479594329
TCGA-66-2786-01A-01D-1522-08	Others	0.356260488531127	0.578927101506172
TCGA-66-2786-01A-01W-0877-08	Others	0.356260488531127	0.578927101506172
TCGA-66-2787-01A-01D-0983-08	Others	0.31427038548819	0.54004463708275
TCGA-66-2788-01A-01D-0983-08	Others	0.36595309607963	0.699336491576758
TCGA-66-2789-01A-01D-0983-08	Others	0.291939953961745	0.285069423595499
TCGA-66-2791-01A-01D-0983-08	Others	0.55143248751666	0.745738361854788
TCGA-66-2792-01A-01D-0983-08	Others	0.34516767416348	0.532282076790988
TCGA-66-2793-01A-01D-1267-08	Others	0.327201581546917	0.721980461431863
TCGA-66-2794-01A-01D-1267-08	AAS5	0.281623216467892	0.408230682165727
TCGA-66-2795-01A-02D-0983-08	Others	0.301473439064625	0.415174417897817
TCGA-66-2800-01A-01D-1267-08	Others	0.706596027230788	0.845007188792681
TCGA-67-3770-01A-01D-0969-08	Others	0.43093592096028	0.777281181332796
TCGA-67-3770-01A-01W-0928-08	Others	0.43093592096028	0.777281181332796
TCGA-67-3771-01A-01D-1040-01	Others	0.39025861058179	0.639388648342996
TCGA-67-3771-01A-01W-0928-08	Others	0.39025861058179	0.639388648342996
TCGA-67-3773-01A-01D-1040-01	Others	0.302621903362466	0.382706291635154
TCGA-67-3774-01A-01D-1040-01	Others	0.439227062266602	0.764599149351692
TCGA-67-3774-01A-01W-0928-08	Others	0.439227062266602	0.764599149351692
TCGA-67-4679-01B-01D-1753-08	Others	0.258265340429499	0.446801547614064
TCGA-67-6215-01A-11D-1753-08	AAS4	0.343878843723618	0.874434217863676
TCGA-67-6216-01A-11D-1753-08	Others	0.396772609574787	1.09485917331044
TCGA-67-6217-01A-11D-1753-08	Others	0.284518296088696	0.493726758788405
TCGA-68-7755-01A-11D-2122-08	Others	0.454066936058951	0.427112421183868
TCGA-68-7756-01A-11D-2122-08	Others	0.415758080393127	0.456016781254898
TCGA-68-7757-01B-11D-2293-08	Others	0.374714033442491	0.64594953976089
TCGA-68-8250-01A-11D-2293-08	Others	0.233158906857123	0.364826541270842
TCGA-68-8251-01A-11D-2293-08	AAS5	0.343585479029647	0.40091644871649
TCGA-68-A59J-01A-21D-A26M-08	Others	0.308502654583793	0.56779968984494
TCGA-69-7760-01A-11D-2167-08	Others	0.639284590297044	0.921910954148321
TCGA-69-7761-01A-11D-2167-08	AAS4	0.946967229157898	1.54470983894976
TCGA-69-7763-01A-11D-2167-08	Others	0.180147599359995	0.232841867556778
TCGA-69-7764-01A-11D-2167-08	Others	0.101600349156716	0.229255296557419
TCGA-69-7765-01A-11D-2167-08	Others	0.262729165910512	0.494205657678942
TCGA-69-7973-01A-11D-2184-08	Others	0.457691172111569	0.643311393832711
TCGA-69-7974-01A-11D-2184-08	Others	0.328514552002631	0.524283382377947
TCGA-69-7978-01A-11D-2184-08	Others	0.582669371922925	0.962102013830317
TCGA-69-7979-01A-11D-2184-08	Others	NA	NA
TCGA-69-7980-01A-11D-2184-08	Others	0.318870721062977	0.369650703238204
TCGA-69-8253-01A-11D-2284-08	Others	0.380593336503879	0.387659075425118
TCGA-69-8254-01A-11D-2284-08	AAS4	0.191114974644174	0.498397152363186
TCGA-69-8255-01A-11D-2284-08	Others	0.333440928030131	0.477695514680127
TCGA-69-A59K-01A-11D-A25L-08	Others	0.324375847516413	0.508619021459438
TCGA-6A-AB49-01A-12D-A401-08	Others	0.281145798635278	0.382284268309193
TCGA-6D-AA2E-01A-11D-A36X-10	AAS4	0.434700281217243	0.709727897004323
TCGA-70-6722-01A-11D-1817-08	Others	0.201809352278041	0.41864222431796
TCGA-70-6723-01A-11D-1817-08	Others	0.249711666177422	0.586078282323274
TCGA-71-6725-01A-11D-1855-08	Others	0.999086493650163	1.41476888214313
TCGA-71-8520-01A-11D-2393-08	Others	0.259403795178486	0.509079412599056
TCGA-73-4658-01A-01D-1753-08	Others	0.351970178317371	0.453593908822722
TCGA-73-4659-01A-01D-1265-08	Others	NA	NA
TCGA-73-4662-01A-01D-1265-08	Others	0.516926029460534	0.863659304719931
TCGA-73-4666-01A-01D-1265-08	Others	0.258833746660595	0.355833931304502
TCGA-73-4668-01A-01D-1265-08	Others	0.296904267551225	0.443745443878054
TCGA-73-4670-01A-01D-1265-08	Others	0.272271401294946	0.420901907098417
TCGA-73-4675-01A-01D-1265-08	Others	NA	NA
TCGA-73-4676-01A-01D-1753-08	Others	0.551266268187004	0.871431653875122
TCGA-73-4677-01A-01D-1265-08	Others	0.427176886849825	0.611851595398871
TCGA-73-7498-01A-12D-2184-08	Others	0.917511252241774	0.866708634555276
TCGA-73-7499-01A-11D-2184-08	Others	0.493355282977372	0.735135481355527
TCGA-73-A9RS-01A-11D-A410-08	Others	0.308903004494131	0.487199692354107
TCGA-74-6573-01A-12D-1845-08	Others	0.213936361181884	0.509371446889921
TCGA-74-6575-01A-11D-1845-08	Others	0.340440790852462	0.460258627603975
TCGA-74-6577-01A-11D-1845-08	Others	0.346794818257597	0.170337663092508
TCGA-74-6578-01A-11D-1845-08	Others	0.399453457747726	1.17104117554375
TCGA-74-6581-01A-11D-1845-08	Others	0.522038430021103	0.578056733577833
TCGA-74-6584-01A-11D-1845-08	Others	NA	NA
TCGA-75-5122-01A-01D-1753-08	Others	0.305508378709284	0.378367253826355
TCGA-75-5125-01A-01D-1753-08	Others	0.287493331023993	0.478519727229795
TCGA-75-5126-01A-01D-1753-08	Others	NA	NA
TCGA-75-5146-01A-01D-1625-08	Others	0.536231910166757	0.648909298080347
TCGA-75-5147-01A-01D-1625-08	Others	NA	NA
TCGA-75-6205-01A-11D-1753-08	AAS4	0.740957696846828	1.00047160479585
TCGA-75-6206-01A-11D-1753-08	Others	0.382866122521988	0.707783274279847
TCGA-75-6207-01A-11D-1753-08	AAS4	0.537539622086314	0.935842477195963
TCGA-75-6211-01A-11D-1753-08	Others	0.442109163397883	0.73631081876147
TCGA-75-6212-01A-11D-1753-08	Others	0.520108998228789	1.06675671264511
TCGA-75-6214-01A-41D-1945-08	Others	NA	NA
TCGA-75-7025-01A-12D-1945-08	Others	0.466428404615161	0.491474678253575
TCGA-75-7027-01A-11D-1945-08	Others	0.229486350861911	0.449232304387477
TCGA-75-7031-01A-11D-1945-08	Others	0.22537965198035	0.419750808314127
TCGA-76-4925-01A-01D-1486-08	Others	0.41109372074494	0.521944562736289
TCGA-76-4926-01B-01D-1486-08	Others	0.49530303786273	0.739210200128461
TCGA-76-4927-01A-01D-1486-08	Others	0.310599965810655	0.727811874124508
TCGA-76-4928-01B-01D-1486-08	Others	0.505632970914672	0.686141624409798
TCGA-76-4929-01A-01D-1486-08	Others	0.471162732876283	0.354541868783593
TCGA-76-4931-01A-01D-1486-08	Others	0.579749474924011	0.773739678813614
TCGA-76-4932-01A-01D-1486-08	Others	NA	NA
TCGA-76-4934-01A-01D-1486-08	Others	0.442679701441358	0.50885382853433
TCGA-76-4935-01A-01D-1486-08	Others	1.21768836741145	1.61457950581179
TCGA-76-6191-01A-12D-1696-08	Others	0.299126967131017	0.796054954327874
TCGA-76-6192-01A-11D-1696-08	Others	0.572753590609571	1.02838150989422
TCGA-76-6193-01A-11D-1696-08	Others	0.138488584562063	0.151583844670546
TCGA-76-6280-01A-21D-1845-08	Others	0.340176850073207	1.02715522076377
TCGA-76-6282-01A-11D-1696-08	Others	0.591164966923994	0.529173955034802
TCGA-76-6283-01A-11D-1845-08	Others	0.393457472922404	0.775965877807228
TCGA-76-6285-01A-11D-1696-08	Others	0.409867257826532	0.905366855517803
TCGA-76-6286-01A-11D-1845-08	Others	0.483997577651881	0.43517551312045
TCGA-76-6656-01A-11D-1845-08	Others	0.522682873958128	0.783892229723701
TCGA-76-6657-01A-11D-1845-08	AAS4	0.12995294181238	0.664684206678404
TCGA-76-6660-01A-11D-1845-08	Others	0.408396885448453	0.556533092394427
TCGA-76-6661-01B-11D-1845-08	Others	0.253967112497295	0.371871356802896
TCGA-76-6662-01A-11D-1845-08	Others	NA	NA
TCGA-76-6663-01A-11D-1845-08	Others	0.308917182821588	0.448837760206439
TCGA-76-6664-01A-11D-1845-08	Others	NA	NA
TCGA-77-6842-01A-11D-1945-08	Others	NA	NA
TCGA-77-6843-01A-11D-1945-08	Others	0.394201012661792	0.389754395439754
TCGA-77-6844-01A-11D-1945-08	Others	NA	NA
TCGA-77-6845-01A-11D-1945-08	Others	0.19194836536034	0.267500240183312
TCGA-77-7138-01A-41D-2042-08	Others	0.18413562963475	0.23157253843901
TCGA-77-7139-01A-11D-2042-08	Others	0.192945742954948	0.282644343748124
TCGA-77-7140-01A-41D-2042-08	Others	0.276488097082529	0.419311992652264
TCGA-77-7141-01A-11D-2042-08	AAS5	0.482046636285897	0.706949517478286
TCGA-77-7142-01A-11D-2042-08	Others	0.272833047830044	0.351177880182877
TCGA-77-7335-01A-11D-2042-08	Others	0.414223154556221	0.791998481284345
TCGA-77-7337-01A-21D-2042-08	Others	0.315505338297603	0.389510205074546
TCGA-77-7338-01A-11D-2042-08	Others	0.424538332180573	0.716815298890065
TCGA-77-7463-01A-11D-2042-08	Others	0.317414404818259	0.529855699862915
TCGA-77-7465-01A-11D-2042-08	Others	0.50667488600615	0.640898805744399
TCGA-77-8007-01A-11D-2184-08	Others	0.394457952033787	0.401365070005043
TCGA-77-8008-01A-21D-2184-08	Others	NA	NA
TCGA-77-8009-01A-11D-2184-08	Others	0.312318217173591	0.681009521724747
TCGA-77-8128-01A-11D-2244-08	Others	0.333008540794343	0.435715858837556
TCGA-77-8130-01A-11D-2244-08	Others	0.322763133591954	0.433411693509283
TCGA-77-8131-01A-11D-2244-08	Others	0.833579122484918	0.743665981404931
TCGA-77-8133-01A-12D-2244-08	Others	0.484048249065336	0.697164914341291
TCGA-77-8136-01A-11D-2244-08	AAS5	0.314564310918021	0.417097056493169
TCGA-77-8138-01A-11D-2244-08	Others	0.840985196320915	1.80463130260599
TCGA-77-8139-01A-11D-2244-08	Others	0.373187667516259	0.593134487672958
TCGA-77-8140-01A-11D-2244-08	Others	0.390162717277146	0.392749955530883
TCGA-77-8143-01A-11D-2244-08	Others	0.232398599153833	0.463069412861783
TCGA-77-8144-01A-11D-2244-08	Others	0.358953310238332	0.566235541248537
TCGA-77-8145-01A-11D-2244-08	Others	0.194603550788806	0.273364643045099
TCGA-77-8146-01A-11D-2244-08	Others	0.322013587022168	0.52427373692926
TCGA-77-8148-01A-11D-2244-08	Others	NA	NA
TCGA-77-8150-01A-11D-2244-08	Others	0.178511674063135	0.378724899071396
TCGA-77-8153-01A-11D-2395-08	Others	0.384802746058541	0.485083102961513
TCGA-77-8154-01A-11D-2244-08	Others	0.252132083984627	0.600718844286659
TCGA-77-8156-01A-11D-2244-08	Others	0.894738926104649	1.48467254206122
TCGA-77-A5G1-01A-11D-A27K-08	Others	0.576682380922883	0.935292165092698
TCGA-77-A5G3-01A-31D-A27K-08	Others	0.369742959522002	0.63632290041042
TCGA-77-A5G6-01A-11D-A27K-08	Others	0.419683658378821	0.615401300155023
TCGA-77-A5G7-01B-11D-A27K-08	Others	0.182106221970417	0.172117926291097
TCGA-77-A5G8-01B-11D-A27K-08	Others	0.416082513992546	0.706237297016828
TCGA-77-A5GA-01A-11D-A27K-08	Others	NA	NA
TCGA-77-A5GB-01B-11D-A27K-08	AAS5	0.374663267028593	0.399693184548905
TCGA-77-A5GF-01A-21D-A27K-08	Others	0.203509960417905	0.314375857891431
TCGA-77-A5GH-01A-11D-A27K-08	Others	0.570547324221551	0.838520596425803
TCGA-78-7145-01A-11D-2036-08	Others	0.294886680957723	0.37664715179463
TCGA-78-7146-01A-11D-2036-08	Others	0.348477250732236	0.551763930103408
TCGA-78-7147-01A-11D-2036-08	Others	0.455425133328697	0.548506525564316
[truncated: 7,375 more rows]
