# Supplementary material for: Five dominant amino acid substitution signatures shape tumour immunity
Source: Mol Syst Biol. 2026 Jan 28;22(5):766–86. doi: 10.1038/s44320-026-00193-x (PMC13144524; doi:10.1038/s44320-026-00193-x)
Supplement: Supplementary file 7 — Source data Fig. 5 [file 44320_2026_193_MOESM7_ESM.zip]

Archive with 12 entries (8 files):
- Figure_5/
- Figure_5/A/
- Figure_5/A/README
- Figure_5/A/table_data.csv
- Figure_5/C/
- Figure_5/C/data_pie.csv
- Figure_5/C/.DS_Store
- Figure_5/C/README
- Figure_5/B/
- Figure_5/B/data_m1m2.csv
- Figure_5/B/data_ly.csv
- Figure_5/B/README
