# Supplementary material for: Five dominant amino acid substitution signatures shape tumour immunity
Source: Mol Syst Biol. 2026 Jan 28;22(5):766–86. doi: 10.1038/s44320-026-00193-x (PMC13144524; doi:10.1038/s44320-026-00193-x)
Supplement: Supplementary file 7 — Source data Fig. 5 [file 44320_2026_193_MOESM7_ESM.zip › Figure_5/A/table_data.csv]

Cutoff	Dominant AAS	Non-immune-enriched in others	Immune enriched in others	Non-immune enriched in class	Immune enriched in class	Odds ratio	Fisher’s exact test p value
0.6	AAS1	2862	956	889	260	0.8755573118590514	0.10029355478390263
0.6	AAS2	3334	1075	417	141	1.048666130478407	0.6384950038562232
0.6	AAS3	2925	960	826	256	0.9443163622484924	0.4968698226424534
0.6	AAS4	2879	963	872	253	0.8674025088194433	0.08277848089223422
0.6	AAS5	3004	910	747	306	1.3521833593561996	1.2410589483562647e-4
0.8	AAS1	1524	547	430	141	0.9136034256555104	0.4196586925270571
0.8	AAS2	1626	565	328	123	1.0791690978575017	0.517230291816286
0.8	AAS3	1603	567	351	121	0.9746138097409699	0.862243991472497
0.8	AAS4	1629	611	325	77	0.6317671154406077	5.362230031997825e-4
0.8	AAS5	1434	462	520	226	1.348888228753422	0.0019261130264750794
