# Supplementary material for: Five dominant amino acid substitution signatures shape tumour immunity
Source: Mol Syst Biol. 2026 Jan 28;22(5):766–86. doi: 10.1038/s44320-026-00193-x (PMC13144524; doi:10.1038/s44320-026-00193-x)
Supplement: Supplementary file 7 — Source data Fig. 5 [file 44320_2026_193_MOESM7_ESM.zip › Figure_5/C/data_pie.csv]

Sample ID	Dominant AAS	Abundance of activated memory CD4+ T cells	Class
TCGA-02-0047-01A-01D-1490-08	others	0	absent
TCGA-02-0055-01A-01D-1490-08	others	0	absent
TCGA-02-2483-01A-01D-1494-08	AAS4	0	absent
TCGA-02-2485-01A-01D-1494-08	others	0	absent
TCGA-02-2485-01A-01W-0837-08	others	0	absent
TCGA-02-2486-01A-01D-1494-08	others	0.011994378	present
TCGA-02-2486-01A-01W-0837-08	others	0.011994378	present
TCGA-04-1348-01A-01W-0492-08	AAS4	0	absent
TCGA-04-1348-01A-01W-0494-09	AAS4	0	absent
TCGA-05-4244-01A-01D-1105-08	others	0	absent
TCGA-05-4249-01A-01D-1105-08	others	0	absent
TCGA-05-4382-01A-01D-1931-08	others	0.021034238	present
TCGA-05-4384-01A-01D-1753-08	others	0	absent
TCGA-05-4389-01A-01D-1265-08	others	0.009358502	present
TCGA-05-4390-01A-02D-1753-08	others	0	absent
TCGA-05-4395-01A-01D-1265-08	others	0	absent
TCGA-05-4396-01A-21D-1855-08	others	0	absent
TCGA-05-4398-01A-01D-1265-08	others	0.008978987	present
TCGA-05-4402-01A-01D-1265-08	AAS5	0	absent
TCGA-05-4403-01A-01D-1265-08	others	0	absent
TCGA-05-4405-01A-21D-1855-08	others	0	absent
TCGA-05-4410-01A-21D-1855-08	others	0.022214457	present
TCGA-05-4415-01A-22D-1855-08	others	0.045665989	present
TCGA-05-4417-01A-22D-1855-08	others	0.059622162	present
TCGA-05-4418-01A-01D-1265-08	others	0.015981577	present
TCGA-05-4420-01A-01D-1265-08	others	0	absent
TCGA-05-4424-01A-22D-1855-08	others	0.000290879	present
TCGA-05-4425-01A-01D-1753-08	AAS4	0	absent
TCGA-05-4430-01A-02D-1265-08	others	0	absent
TCGA-05-4432-01A-01D-1265-08	others	0	absent
TCGA-05-4433-01A-22D-1855-08	others	0	absent
TCGA-05-5423-01A-01D-1625-08	others	0	absent
TCGA-05-5425-01A-02D-1625-08	others	0.005106662	present
TCGA-05-5428-01A-01D-1625-08	others	0	absent
TCGA-05-5429-01A-01D-1625-08	others	0	absent
TCGA-05-5715-01A-01D-1625-08	AAS5	0	absent
TCGA-06-0125-01A-01D-1490-08	others	0	absent
TCGA-06-0125-02A-11D-2280-08	others	0	absent
TCGA-06-0129-01A-01D-1490-08	others	0	absent
TCGA-06-0130-01A-01D-1490-08	others	0	absent
TCGA-06-0132-01A-02D-1491-08	others	0	absent
TCGA-06-0141-01A-01D-1490-08	AAS4	0	absent
TCGA-06-0157-01A-01D-1491-08	others	0	absent
TCGA-06-0158-01A-01D-1491-08	others	0	absent
TCGA-06-0168-01A-01D-1491-08	others	0	absent
TCGA-06-0174-01A-01D-1491-08	others	0	absent
TCGA-06-0184-01A-01D-1491-08	others	0	absent
TCGA-06-0187-01A-01D-1491-08	others	0	absent
TCGA-06-0190-01A-01D-1491-08	others	0	absent
TCGA-06-0210-01B-01D-1491-08	others	0	absent
TCGA-06-0210-02A-01D-2280-08	others	0	absent
TCGA-06-0211-01B-01D-1491-08	others	0	absent
TCGA-06-0211-02A-02D-2280-08	others	0	absent
TCGA-06-0219-01A-01D-1491-08	others	0	absent
TCGA-06-0644-01A-02D-1492-08	others	0.006747741	present
TCGA-06-0645-01A-01D-1492-08	others	0	absent
TCGA-06-0646-01A-01D-1492-08	others	0	absent
TCGA-06-0686-01A-01D-1492-08	AAS4	0	absent
TCGA-06-0744-01A-01D-1492-08	others	0	absent
TCGA-06-0744-01A-01W-0348-08	others	0	absent
TCGA-06-0745-01A-01W-0348-08	AAS5	0	absent
TCGA-06-0749-01A-01D-1492-08	others	0	absent
TCGA-06-0749-01A-01W-0348-08	others	0	absent
TCGA-06-0750-01A-01D-1492-08	others	0	absent
TCGA-06-0882-01A-01D-1492-08	others	0	absent
TCGA-06-1804-01A-01D-1696-08	others	0	absent
TCGA-06-2559-01A-01D-1494-08	others	0	absent
TCGA-06-2559-01A-01W-0837-08	others	0	absent
TCGA-06-2561-01A-02D-1494-08	others	0	absent
TCGA-06-2562-01A-01D-1494-08	others	0	absent
TCGA-06-2563-01A-01D-1494-08	others	0	absent
TCGA-06-2563-01A-01W-0837-08	others	0	absent
TCGA-06-2564-01A-01D-1494-08	others	0	absent
TCGA-06-2565-01A-01D-1494-08	others	0	absent
TCGA-06-2567-01A-01D-1494-08	others	0	absent
TCGA-06-5408-01A-01D-1696-08	others	0	absent
TCGA-06-5410-01A-01D-1696-08	AAS4	0.011604114	present
TCGA-06-5412-01A-01D-1696-08	others	0	absent
TCGA-06-5413-01A-01D-1696-08	others	0	absent
TCGA-06-5414-01A-01D-1486-08	others	0	absent
TCGA-06-5415-01A-01D-1486-08	others	0	absent
TCGA-06-5418-01A-01D-1486-08	others	0	absent
TCGA-06-5856-01A-01D-1696-08	AAS4	0	absent
TCGA-06-5858-01A-01D-1696-08	others	0	absent
TCGA-06-5859-01A-01D-1696-08	others	0	absent
TCGA-09-1670-01A-01W-0633-09	others	0	absent
TCGA-09-2044-01B-01D-0704-01	AAS4	0	absent
TCGA-09-2051-01A-01W-0799-08	others	0	absent
TCGA-12-0616-01A-01D-1492-08	others	0	absent
TCGA-12-0618-01A-01D-1492-08	others	0	absent
TCGA-12-0619-01A-01D-1492-08	others	0.007768727	present
TCGA-12-0821-01A-01D-1492-08	others	0	absent
TCGA-12-0821-01A-01W-0424-08	others	0	absent
TCGA-12-1597-01B-01D-1495-08	others	0	absent
TCGA-12-3650-01A-01D-1495-08	others	0	absent
TCGA-12-3650-01A-01W-0922-08	others	0	absent
TCGA-12-3652-01A-01D-1495-08	others	0	absent
TCGA-12-3652-01A-01W-0922-08	others	0	absent
TCGA-12-3653-01A-01D-1495-08	others	0	absent
TCGA-12-3653-01A-01W-0922-08	others	0	absent
TCGA-12-5299-01A-02D-1486-08	others	0	absent
TCGA-13-0890-01A-01W-0420-08	AAS4	0	absent
TCGA-13-0890-01A-01W-0421-09	AAS4	0	absent
TCGA-13-0893-01B-01W-0494-09	others	0	absent
TCGA-13-0897-01A-01W-0420-08	AAS4	0	absent
TCGA-13-0897-01A-01W-0421-09	AAS4	0	absent
TCGA-13-0899-01A-01W-0420-08	others	0	absent
TCGA-13-0913-01A-01W-0420-08	AAS4	0	absent
TCGA-13-0916-01A-01W-0420-08	others	0	absent
TCGA-13-0920-01A-01W-0420-08	others	0	absent
TCGA-13-0920-01A-01W-0421-09	others	0	absent
TCGA-13-0924-01A-01W-0421-09	AAS4	0	absent
TCGA-13-1405-01A-01W-0494-09	others	0	absent
TCGA-13-1411-01A-01W-0492-08	others	0.024879671	present
TCGA-13-1411-01A-01W-0494-09	others	0.024879671	present
TCGA-13-1497-01A-01W-0549-09	others	0	absent
TCGA-13-1498-01A-01W-0549-09	AAS4	0	absent
TCGA-13-1505-01A-01W-0545-08	others	0	absent
TCGA-13-1506-01A-01W-0549-09	others	0	absent
TCGA-13-1507-01A-01W-0549-09	AAS4	0.012757712	present
TCGA-13-1512-01A-01W-0545-08	AAS4	0	absent
TCGA-13-A5FT-01A-11D-A403-09	AAS4	0	absent
TCGA-14-0781-01B-01D-1696-08	others	0	absent
TCGA-14-0787-01A-01D-1492-08	others	0	absent
TCGA-14-0789-01A-01D-1492-08	others	0	absent
TCGA-14-0789-01A-01W-0424-08	others	0	absent
TCGA-14-0790-01B-01D-1494-08	others	0	absent
TCGA-14-0790-01B-01W-0837-08	others	0	absent
TCGA-14-0817-01A-01D-1492-08	others	0	absent
TCGA-14-0871-01A-01D-1492-08	AAS4	0	absent
TCGA-14-0871-01A-01W-0424-08	others	0	absent
TCGA-14-1034-01A-01D-1492-08	others	0	absent
TCGA-14-1034-02B-01D-2280-08	others	0	absent
TCGA-14-1823-01A-01W-0643-08	others	0	absent
TCGA-14-1825-01A-01W-0643-08	others	0	absent
TCGA-14-1829-01A-01D-1494-08	others	0.005090926	present
TCGA-14-1829-01A-01W-0643-08	others	0.005090926	present
TCGA-14-2554-01A-01D-1494-08	others	0	absent
TCGA-14-2554-01A-01W-0837-08	others	0	absent
TCGA-15-0742-01A-01D-1492-08	others	0	absent
TCGA-15-0742-01A-01W-0348-08	others	0	absent
TCGA-16-1045-01B-01D-1492-08	others	0	absent
TCGA-18-3406-01A-01D-0983-08	AAS5	0.011845856	present
TCGA-18-3408-01A-01D-0983-08	AAS4	0.04361814	present
TCGA-18-3410-01A-01D-0983-08	AAS5	0	absent
TCGA-18-3415-01A-01D-0983-08	others	0.024404219	present
TCGA-18-3416-01A-01D-0983-08	others	0.062300518	present
TCGA-18-3417-01A-01D-1441-08	others	0	absent
TCGA-18-4083-01A-01D-1352-08	others	0.01681266	present
TCGA-18-4086-01A-01D-1352-08	others	0.00722289	present
TCGA-18-4721-01A-01D-1441-08	others	0.013411608	present
TCGA-18-5592-01A-01D-1632-08	others	0.023787609	present
TCGA-19-1787-01B-01D-1495-08	others	0	absent
TCGA-19-1787-01B-01W-0922-08	others	0	absent
TCGA-19-2620-01A-01D-1495-08	others	0	absent
TCGA-19-2624-01A-01D-1495-08	others	0	absent
TCGA-19-2624-01A-01W-0922-08	others	0	absent
TCGA-19-2625-01A-01D-1495-08	AAS4	0	absent
TCGA-19-2629-01A-01D-1495-08	AAS4	0	absent
TCGA-19-2629-01A-01W-0922-08	AAS4	0	absent
TCGA-19-4065-01A-01D-2280-08	others	0	absent
TCGA-19-4065-02A-11D-2280-08	AAS4	0	absent
TCGA-19-5960-01A-11D-1696-08	others	0	absent
TCGA-20-1684-01A-01W-0633-09	others	0	absent
TCGA-20-1687-01A-01W-0633-09	others	0	absent
TCGA-21-1071-01A-01D-1521-08	others	0.007601399	present
TCGA-21-1071-01A-01W-0782-08	others	0.007601399	present
TCGA-21-1075-01A-01W-0782-08	others	0	absent
TCGA-21-1076-01A-01D-1521-08	others	0.001958832	present
TCGA-21-1076-01A-02D-1521-08	others	0.001958832	present
TCGA-21-1076-01A-02W-0782-08	others	0.001958832	present
TCGA-21-1079-01A-01W-0782-08	others	0	absent
TCGA-21-1080-01A-01W-0782-08	others	0.054101111	present
TCGA-21-1082-01A-01D-1521-08	others	0.001528734	present
TCGA-21-1082-01A-01W-0782-08	others	0.001528734	present
TCGA-21-5782-01A-01D-1632-08	others	0.103387502	present
TCGA-21-5783-01A-41D-2184-08	others	0	absent
TCGA-21-5784-01A-01D-1632-08	others	0	absent
TCGA-21-5786-01A-01D-1632-08	others	0	absent
TCGA-21-5787-01A-01D-1632-08	others	0.054325758	present
TCGA-22-0940-01A-01D-1521-08	others	0.034686763	present
TCGA-22-0940-01A-01W-0782-08	others	0.034686763	present
TCGA-22-0944-01A-01D-1521-08	others	0	absent
TCGA-22-0944-01A-01W-0782-08	others	0	absent
TCGA-22-1000-01A-01W-0782-08	others	0	absent
TCGA-22-1002-01A-01D-1521-08	others	0	absent
TCGA-22-1005-01A-01D-1521-08	others	0	absent
TCGA-22-1005-01A-01W-0782-08	others	0	absent
TCGA-22-1011-01A-01D-1521-08	AAS5	0.011673604	present
TCGA-22-1011-01A-01W-0782-08	AAS5	0.011673604	present
TCGA-22-1012-01A-01D-1521-08	others	0	absent
TCGA-22-1012-01A-01W-0782-08	others	0	absent
TCGA-22-1016-01A-01D-1521-08	others	0	absent
TCGA-22-1016-01A-01W-0782-08	others	0	absent
TCGA-22-4591-01A-01D-1267-08	others	0	absent
TCGA-22-4593-01A-21D-1817-08	others	0	absent
TCGA-22-4594-01A-01D-1267-08	others	0.014586353	present
TCGA-22-4595-01A-01D-1267-08	others	0	absent
TCGA-22-4599-01A-01D-1441-08	others	0.11749324	present
TCGA-22-4604-01A-01D-1267-08	others	0.005874094	present
TCGA-22-4609-01A-21D-2122-08	others	0.017073142	present
TCGA-22-4613-01A-01D-1441-08	others	0.021913982	present
TCGA-22-5471-01A-01D-1632-08	others	0.050829954	present
TCGA-22-5472-01A-01D-1632-08	others	0	absent
TCGA-22-5473-01A-01D-1632-08	others	0	absent
TCGA-22-5474-01A-01D-1632-08	AAS5	0.022216972	present
TCGA-22-5477-01A-01D-1632-08	AAS5	0	absent
TCGA-22-5478-01A-01D-1632-08	others	0	absent
TCGA-22-5480-01A-01D-1632-08	others	0	absent
TCGA-22-5481-01A-31D-1945-08	others	0	absent
TCGA-22-5482-01A-01D-1632-08	others	0	absent
TCGA-22-5483-01A-01D-1817-08	others	0	absent
TCGA-22-5485-01A-01D-1632-08	others	0	absent
TCGA-22-5489-01A-01D-1632-08	others	0	absent
TCGA-22-5491-01A-01D-1632-08	AAS5	0.013554072	present
TCGA-22-5492-01A-01D-1632-08	others	0.000973897	present
TCGA-22-A5C4-01A-12D-A27K-08	others	0	absent
TCGA-23-1114-01B-01W-0633-09	others	0	absent
TCGA-23-1122-01A-01W-0486-08	AAS4	0	absent
TCGA-23-1123-01A-01W-0486-08	others	0	absent
TCGA-23-1809-01A-01W-0633-09	others	0	absent
TCGA-23-2084-01A-02W-0722-08	others	0	absent
TCGA-24-1103-01A-01W-0488-09	AAS4	0	absent
TCGA-24-1416-01A-01W-0549-09	AAS5	0	absent
TCGA-24-1417-01A-01W-0549-09	others	0	absent
TCGA-24-1418-01A-01W-0549-09	AAS4	0	absent
TCGA-24-1424-01A-01W-0549-09	others	0	absent
TCGA-24-1427-01A-01W-0549-09	others	0	absent
TCGA-24-1430-01A-01W-0545-08	AAS4	0	absent
TCGA-24-1436-01A-01W-0549-09	AAS4	0	absent
TCGA-24-1463-01A-01W-0549-09	AAS5	0	absent
TCGA-24-1550-01A-01W-0551-08	AAS4	0	absent
TCGA-24-1562-01A-01W-0553-09	others	0	absent
TCGA-24-1603-01A-01W-0551-08	others	0	absent
TCGA-24-1844-01A-01W-0639-09	others	0	absent
TCGA-24-1847-01A-01W-0633-09	others	0	absent
TCGA-24-2033-01A-01W-0722-08	AAS4	0	absent
TCGA-24-2267-01A-01W-0799-08	AAS4	0	absent
TCGA-24-2271-01A-01W-0799-08	others	0	absent
TCGA-24-2281-01A-01W-0799-08	others	0	absent
TCGA-24-2289-01A-01W-0799-08	AAS4	0	absent
TCGA-24-2293-01A-01W-0799-08	others	0	absent
TCGA-25-1312-01A-01W-0492-08	AAS5	0	absent
TCGA-25-1314-01A-01W-0492-08	others	0	absent
TCGA-25-1319-01A-01D-0452-01	others	0	absent
TCGA-25-1319-01A-01W-0492-08	others	0	absent
TCGA-25-1326-01A-01W-0492-08	AAS4	0.007493878	present
TCGA-25-1329-01A-01W-0492-08	others	0	absent
TCGA-25-2042-01A-01W-0799-08	others	0	absent
TCGA-25-2396-01A-01D-0704-01	AAS4	0	absent
TCGA-25-2396-01A-01W-0799-08	AAS4	0	absent
TCGA-25-2399-01A-01W-0799-08	AAS4	0	absent
TCGA-25-2404-01A-01W-0799-08	others	0	absent
TCGA-25-2409-01A-01W-0799-08	AAS5	0	absent
TCGA-26-1442-01A-01D-1696-08	others	0	absent
TCGA-26-5133-01A-01D-1486-08	AAS4	0	absent
TCGA-26-5135-01A-01D-1486-08	others	0	absent
TCGA-26-5136-01B-01D-1486-08	others	0	absent
TCGA-26-5139-01A-01D-1486-08	others	0	absent
TCGA-27-1830-01A-01D-1494-08	others	0	absent
TCGA-27-1831-01A-01D-1494-08	others	0	absent
TCGA-27-1831-01A-01W-0837-08	others	0	absent
TCGA-27-1832-01A-01D-1494-08	others	0	absent
TCGA-27-1832-01A-01W-0643-08	others	0	absent
TCGA-27-1834-01A-01D-1494-08	others	0	absent
TCGA-27-1834-01A-01W-0643-08	others	0	absent
TCGA-27-1835-01A-01D-1494-08	others	0	absent
TCGA-27-1837-01A-01D-1494-08	others	0	absent
TCGA-27-2519-01A-01D-1494-08	others	0	absent
TCGA-27-2519-01A-01W-0837-08	others	0	absent
TCGA-27-2521-01A-01D-1494-08	others	0	absent
TCGA-27-2521-01A-01W-0837-08	AAS4	0	absent
TCGA-27-2523-01A-01D-1494-08	others	0	absent
TCGA-27-2523-01A-01W-0837-08	others	0	absent
TCGA-27-2524-01A-01D-1494-08	others	0	absent
TCGA-27-2524-01A-01W-0837-08	others	0	absent
TCGA-27-2528-01A-01D-1494-08	others	0	absent
TCGA-27-2528-01A-01W-0837-08	others	0	absent
TCGA-28-1747-01C-01D-1494-08	others	0	absent
TCGA-28-1747-01C-01W-0837-08	others	0	absent
TCGA-28-1753-01A-01D-1494-08	others	0	absent
TCGA-28-2499-01A-01D-1494-08	others	0	absent
TCGA-28-2509-01A-01D-1494-08	others	0.004642161	present
TCGA-28-2509-01A-01W-0837-08	others	0.004642161	present
TCGA-28-2510-01A-01D-1696-08	others	0	absent
TCGA-28-2513-01A-01D-1494-08	others	0	absent
TCGA-28-2513-01A-01W-0837-08	others	0	absent
TCGA-28-2514-01A-02D-1494-08	others	0	absent
TCGA-28-2514-01A-02W-0837-08	others	0	absent
TCGA-28-5204-01A-01D-1486-08	others	0	absent
TCGA-28-5208-01A-01D-1486-08	others	0	absent
TCGA-28-5209-01A-01D-1486-08	others	0	absent
TCGA-28-5213-01A-01D-1486-08	others	0.01607303	present
TCGA-28-5215-01A-01D-1486-08	others	0	absent
TCGA-28-5216-01A-01D-1486-08	others	0	absent
TCGA-28-5218-01A-01D-1486-08	AAS4	0.024738957	present
TCGA-29-1693-01A-01W-0633-09	AAS4	0	absent
TCGA-29-1694-01A-01W-0633-09	others	0	absent
TCGA-29-1695-01A-01W-0633-09	others	0	absent
TCGA-29-1696-01A-01W-0633-09	others	0	absent
TCGA-29-1698-01A-01W-0633-09	others	0	absent
TCGA-29-1711-01A-01W-0633-09	AAS4	0	absent
TCGA-29-1762-01A-01W-0633-09	others	0	absent
TCGA-29-1763-01A-02W-0633-09	others	0	absent
TCGA-29-1781-01A-01W-0633-09	others	0.010202949	present
TCGA-2A-A8VL-01A-21D-A377-08	others	0	absent
TCGA-2A-A8VT-01A-11D-A377-08	AAS4	0	absent
TCGA-2A-A8VV-01A-11D-A377-08	others	0	absent
TCGA-2A-A8W1-01A-11D-A377-08	AAS4	0	absent
TCGA-2A-A8W3-01A-11D-A377-08	others	0	absent
TCGA-2A-AAYO-01A-11D-A41K-08	AAS5	0	absent
TCGA-2A-AAYU-01A-11D-A41K-08	others	0	absent
TCGA-2E-A9G8-01A-11D-A403-09	AAS4	0	absent
TCGA-2F-A9KO-01A-11D-A38G-08	AAS5	0.000816635	present
TCGA-2F-A9KP-01A-11D-A38G-08	AAS5	0	absent
TCGA-2F-A9KR-01A-11D-A38G-08	AAS5	0	absent
TCGA-2F-A9KT-01A-11D-A38G-08	AAS5	0	absent
TCGA-2G-AAEX-01A-11D-A42Y-10	AAS5	0	absent
TCGA-2G-AAF6-01A-11D-A42Y-10	others	0.003250397	present
TCGA-2G-AAFG-01A-11D-A42Y-10	AAS4	0.011690915	present
TCGA-2G-AAFG-05A-11D-A42Y-10	others	0.011690915	present
TCGA-2G-AAFJ-01A-11D-A42Y-10	others	0	absent
TCGA-2G-AAFM-01A-11D-A42Y-10	others	0.019105623	present
TCGA-2G-AAFZ-01A-11D-A42Y-10	AAS4	0	absent
TCGA-2G-AAG0-01A-11D-A42Y-10	others	0	absent
TCGA-2G-AAG3-01A-11D-A42Y-10	others	0	absent
TCGA-2G-AAG7-01A-11D-A42Y-10	AAS4	0	absent
TCGA-2G-AAG8-01A-31D-A42Y-10	others	0	absent
TCGA-2G-AAG9-01A-11D-A42Y-10	AAS4	0	absent
TCGA-2G-AAGA-01A-11D-A42Y-10	others	0	absent
TCGA-2G-AAGC-01A-21D-A42Y-10	others	0	absent
TCGA-2G-AAGE-01A-21D-A42Y-10	others	0	absent
TCGA-2G-AAGG-01A-11D-A42Y-10	others	0.008443902	present
TCGA-2G-AAGI-01A-11D-A42Y-10	AAS4	0	absent
TCGA-2G-AAGO-01A-11D-A42Y-10	others	0	absent
TCGA-2G-AAGP-01A-11D-A42Y-10	AAS4	0	absent
TCGA-2G-AAGT-01A-11D-A42Y-10	AAS5	0	absent
TCGA-2G-AAH3-01A-11D-A42Y-10	others	0	absent
TCGA-2G-AAH8-01A-11D-A42Y-10	AAS4	0.026507836	present
TCGA-2G-AAHL-01A-11D-A42Y-10	others	0	absent
TCGA-2G-AAHN-01A-11D-A42Y-10	AAS4	0	absent
TCGA-2G-AAHP-05A-11D-A42Y-10	AAS4	0	absent
TCGA-2G-AAKG-01A-11D-A42Y-10	AAS4	0	absent
TCGA-2G-AAKG-05A-11D-A42Y-10	others	0	absent
TCGA-2G-AAKL-01A-11D-A42Y-10	AAS5	0	absent
TCGA-2G-AAL7-01A-11D-A42Y-10	others	0	absent
TCGA-2G-AALF-01A-11D-A42Y-10	AAS4	0	absent
TCGA-2G-AALP-01A-12D-A42Y-10	others	0	absent
TCGA-2G-AALQ-01A-12D-A42Y-10	AAS5	0	absent
TCGA-2G-AAM3-01A-11D-A435-10	others	0	absent
TCGA-2H-A9GI-01A-11D-A37C-09	AAS4	0.010552289	present
TCGA-2H-A9GK-01A-11D-A37C-09	AAS4	0.002669566	present
TCGA-2H-A9GL-01A-12D-A37C-09	AAS4	0.008160436	present
TCGA-2H-A9GN-01A-11D-A37C-09	AAS4	0	absent
TCGA-2H-A9GO-01A-11D-A37C-09	AAS4	0	absent
TCGA-2H-A9GR-01A-12D-A37C-09	AAS4	0	absent
TCGA-2J-AAB1-01A-11D-A40W-08	others	0	absent
TCGA-2J-AAB6-01A-11D-A40W-08	others	0.001565827	present
TCGA-2J-AAB9-01A-11D-A40W-08	others	0	absent
TCGA-2J-AABA-01A-21D-A40W-08	others	0	absent
TCGA-2J-AABE-01A-12D-A40W-08	others	0	absent
TCGA-2J-AABF-01A-31D-A40W-08	others	0	absent
TCGA-2J-AABH-01A-21D-A40W-08	others	0	absent
TCGA-2J-AABI-01A-12D-A40W-08	others	0	absent
TCGA-2J-AABO-01A-21D-A40W-08	others	0	absent
TCGA-2J-AABT-01A-11D-A40W-08	AAS4	0	absent
TCGA-2K-A9WE-01A-11D-A382-10	AAS4	0	absent
TCGA-2L-AAQA-01A-21D-A38G-08	others	0	absent
TCGA-2L-AAQI-01A-12D-A397-08	others	0	absent
TCGA-2L-AAQJ-01A-12D-A397-08	others	0	absent
TCGA-2L-AAQL-01A-11D-A38G-08	others	0	absent
TCGA-2W-A8YY-01A-11D-A37N-09	others	0	absent
TCGA-2X-A9D6-01A-11D-A435-10	AAS5	0	absent
TCGA-2Y-A9GT-01A-11D-A382-10	AAS4	0	absent
TCGA-2Y-A9GV-01A-11D-A382-10	AAS4	0	absent
TCGA-2Y-A9GW-01A-11D-A382-10	AAS4	0	absent
TCGA-2Y-A9GX-01A-11D-A382-10	others	0	absent
TCGA-2Y-A9GY-01A-11D-A382-10	AAS4	0.014122505	present
TCGA-2Y-A9GZ-01A-11D-A38X-10	others	0	absent
TCGA-2Y-A9H0-01A-11D-A382-10	AAS4	0.061338517	present
TCGA-2Y-A9H1-01A-11D-A382-10	AAS4	0	absent
TCGA-2Y-A9H2-01A-12D-A382-10	AAS4	0	absent
TCGA-2Y-A9H3-01A-11D-A382-10	AAS4	0	absent
TCGA-2Y-A9HA-01A-11D-A38X-10	others	0	absent
TCGA-2Y-A9HB-01A-11D-A38X-10	AAS4	0	absent
TCGA-2Z-A9J1-01A-11D-A382-10	AAS4	0	absent
TCGA-2Z-A9J2-01A-11D-A382-10	AAS4	0	absent
TCGA-2Z-A9J3-01A-12D-A382-10	AAS4	0	absent
TCGA-2Z-A9J5-01A-21D-A382-10	AAS4	0	absent
TCGA-2Z-A9J7-01A-11D-A382-10	AAS4	0	absent
TCGA-2Z-A9J8-01A-11D-A42J-10	others	0	absent
TCGA-2Z-A9JD-01A-11D-A42J-10	AAS4	0	absent
TCGA-2Z-A9JG-01A-11D-A42J-10	AAS4	0	absent
TCGA-2Z-A9JJ-01A-11D-A42J-10	AAS4	0	absent
TCGA-2Z-A9JK-01A-11D-A42J-10	AAS4	0	absent
TCGA-2Z-A9JR-01A-12D-A42J-10	AAS4	0	absent
TCGA-2Z-A9JS-01A-21D-A42J-10	AAS4	0	absent
TCGA-30-1718-01A-01W-0633-09	others	0	absent
TCGA-30-1857-01A-02W-0639-09	others	0	absent
TCGA-30-1891-01A-01W-0699-08	others	0	absent
TCGA-32-1970-01A-01D-1494-08	others	0	absent
TCGA-32-1970-01A-01W-0837-08	others	0	absent
TCGA-32-1982-01A-01D-1494-08	others	0	absent
TCGA-32-1982-01A-01W-0837-08	others	0	absent
TCGA-32-2615-01A-01D-1495-08	others	0	absent
TCGA-32-2616-01A-01D-1495-08	others	0	absent
TCGA-32-2616-01A-01W-0922-08	others	0	absent
TCGA-32-2634-01A-01D-1495-08	AAS4	0	absent
TCGA-32-2634-01A-01W-0922-08	AAS4	0	absent
TCGA-32-2638-01A-01D-1495-08	others	0	absent
TCGA-32-4213-01A-01D-1353-08	others	0	absent
TCGA-32-5222-01A-01D-1486-08	others	0	absent
TCGA-33-4532-01A-01D-1267-08	others	0.02056404	present
TCGA-33-4533-01A-01D-1267-08	others	0	absent
TCGA-33-4538-01A-01D-1267-08	AAS4	0	absent
TCGA-33-4547-01A-01D-1267-08	AAS5	5.6e-05	present
TCGA-33-4566-01A-01D-1441-08	others	0.046521247	present
TCGA-33-4582-01A-01D-1441-08	others	0	absent
TCGA-33-4583-01A-01D-1441-08	others	0.055817348	present
TCGA-33-4587-01A-11D-2122-08	others	0	absent
TCGA-33-4589-01A-01D-1441-08	AAS5	0.048429885	present
TCGA-33-6738-01A-11D-1945-08	others	0.000870458	present
TCGA-33-A5GW-01A-11D-A27K-08	AAS5	0	absent
TCGA-33-AAS8-01A-11D-A401-08	others	0	absent
TCGA-33-AASB-01A-11D-A401-08	others	0	absent
TCGA-33-AASD-01A-11D-A401-08	others	0	absent
TCGA-33-AASI-01A-22D-A401-08	others	0.003528175	present
TCGA-33-AASJ-01A-11D-A401-08	AAS5	0.052755704	present
TCGA-33-AASL-01A-11D-A401-08	others	0.047712427	present
TCGA-34-2600-01A-01D-1522-08	AAS5	0	absent
TCGA-34-2600-01A-01W-0877-08	AAS5	0	absent
TCGA-34-2608-01A-02D-1522-08	others	0	absent
TCGA-34-5231-01A-21D-1817-08	others	0	absent
TCGA-34-5232-01A-21D-1817-08	others	0.002989323	present
TCGA-34-5234-01A-01D-1632-08	others	0.011076972	present
TCGA-34-5236-01A-21D-1817-08	others	0	absent
TCGA-34-5239-01A-21D-1817-08	others	0.031237323	present
TCGA-34-5240-01A-01D-1441-08	others	0	absent
TCGA-34-5241-01A-01D-1441-08	others	0.023882106	present
TCGA-34-5927-01A-11D-1817-08	others	0.014841867	present
TCGA-34-5928-01A-11D-1817-08	AAS5	0.007861203	present
TCGA-34-5929-01A-11D-1817-08	others	0.065963981	present
TCGA-34-7107-01A-11D-1945-08	others	0	absent
TCGA-34-8454-01A-11D-2323-08	AAS5	0.037598847	present
TCGA-34-8455-01A-11D-2323-08	others	0	absent
TCGA-34-8456-01A-21D-2323-08	AAS4	0.010368969	present
TCGA-34-A5IX-01A-12D-A27K-08	others	0	absent
TCGA-37-3783-01A-01D-1267-08	AAS5	0.024908296	present
TCGA-37-3789-01A-01D-0983-08	AAS5	0.074544474	present
TCGA-37-3792-01A-01D-0983-08	others	0.021199838	present
TCGA-37-4132-01A-01D-1352-08	others	0	absent
TCGA-37-4135-01A-01D-1352-08	others	0.047860748	present
TCGA-37-4141-01A-02D-1352-08	others	0	absent
TCGA-37-5819-01A-01D-1632-08	others	0.022250945	present
TCGA-37-A5EL-01A-11D-A26M-08	others	0	absent
TCGA-37-A5EM-01A-21D-A27K-08	others	0	absent
TCGA-37-A5EN-01A-21D-A26M-08	others	0.000131572	present
TCGA-38-4626-01A-01D-1553-08	others	0	absent
TCGA-38-4631-01A-01D-1753-08	others	0.033452911	present
TCGA-38-4632-01A-01D-1753-08	others	0.051939402	present
TCGA-38-6178-01A-11D-1753-08	others	0	absent
TCGA-38-7271-01A-11D-2036-08	others	0	absent
TCGA-39-5011-01A-01D-1441-08	others	0.056368959	present
TCGA-39-5016-01A-01D-1441-08	others	0.02587879	present
TCGA-39-5019-01A-01D-1817-08	others	0	absent
TCGA-39-5021-01A-01D-1441-08	others	0	absent
TCGA-39-5022-01A-21D-1817-08	AAS5	0.007509395	present
TCGA-39-5028-01A-01D-1441-08	AAS5	0.000462862	present
TCGA-39-5030-01A-01D-1441-08	AAS5	0.005150749	present
TCGA-39-5031-01A-01D-1441-08	AAS5	0	absent
TCGA-39-5034-01A-01D-1441-08	others	0.024241869	present
TCGA-39-5035-01A-01D-1441-08	AAS5	0.006400497	present
TCGA-39-5036-01A-01D-1441-08	others	0	absent
TCGA-39-5037-01A-01D-1441-08	others	0	absent
TCGA-39-5039-01A-01D-1441-08	others	0	absent
TCGA-39-5040-01A-21D-2122-08	others	0	absent
TCGA-3A-A9I5-01A-11D-A38G-08	others	0	absent
TCGA-3A-A9IB-01A-21D-A397-08	AAS5	0	absent
TCGA-3A-A9IH-01A-12D-A397-08	others	0	absent
TCGA-3A-A9IU-01A-11D-A397-08	others	0	absent
TCGA-3A-A9IX-01A-11D-A40W-08	others	0	absent
TCGA-3A-A9IZ-01A-12D-A40W-08	AAS5	0	absent
TCGA-3A-A9J0-01A-11D-A40W-08	others	0.007609878	present
TCGA-3B-A9HI-01A-11D-A387-09	others	0.009776744	present
TCGA-3B-A9HS-01A-11D-A38Z-09	others	0	absent
TCGA-3B-A9HT-01A-11D-A38Z-09	others	0.015772135	present
TCGA-3B-A9HU-01A-11D-A38Z-09	others	0	absent
TCGA-3B-A9HX-01A-11D-A38Z-09	AAS4	0	absent
TCGA-3B-A9HY-01A-11D-A38Z-09	others	0.02289865	present
TCGA-3B-A9I0-01A-11D-A38Z-09	others	0	absent
TCGA-3B-A9I1-01A-11D-A38Z-09	others	0	absent
TCGA-3B-A9I3-01A-11D-A38Z-09	others	0	absent
TCGA-3C-AAAU-01A-11D-A41F-09	AAS4	0	absent
TCGA-3C-AALI-01A-11D-A41F-09	AAS5	0	absent
TCGA-3C-AALJ-01A-31D-A41F-09	others	0	absent
TCGA-3E-AAAY-01A-11D-A38G-08	others	0	absent
TCGA-3E-AAAZ-01A-11D-A38G-08	others	0	absent
TCGA-3G-AB0Q-01A-11D-A423-09	others	0	absent
TCGA-3G-AB19-01A-21D-A423-09	others	0	absent
TCGA-3H-AB3K-01A-11D-A39R-32	others	0	absent
TCGA-3H-AB3L-01A-11D-A39R-32	others	0	absent
TCGA-3H-AB3S-01A-21D-A39R-32	others	0	absent
TCGA-3H-AB3T-01A-11D-A39R-32	others	0.02285762	present
TCGA-3H-AB3X-01A-11D-A39R-32	AAS4	0	absent
TCGA-3L-AA1B-01A-11D-A36X-10	others	0.002641357	present
TCGA-3N-A9WB-06A-11D-A38G-08	others	0	absent
TCGA-3N-A9WC-06A-11D-A38G-08	others	0	absent
TCGA-3N-A9WD-06A-11D-A38G-08	others	0	absent
TCGA-3P-A9WA-01A-11D-A403-09	AAS4	0	absent
TCGA-3S-A8YW-01A-11D-A423-09	others	0	absent
TCGA-3U-A98E-01A-11D-A39R-32	AAS4	0	absent
TCGA-3U-A98F-01A-11D-A39R-32	others	0	absent
TCGA-3U-A98I-01A-11D-A39R-32	others	0	absent
TCGA-3X-AAV9-01A-72D-A417-09	others	0.004873353	present
TCGA-3X-AAVA-01A-11D-A417-09	AAS4	0	absent
TCGA-3X-AAVB-01A-31D-A417-09	others	0	absent
TCGA-3X-AAVE-01A-11D-A417-09	others	0	absent
TCGA-41-2571-01A-01D-1495-08	others	0	absent
TCGA-41-2571-01A-01W-0922-08	others	0	absent
TCGA-41-2572-01A-01D-1353-08	others	0	absent
TCGA-41-3915-01A-01D-1353-08	others	0	absent
TCGA-41-5651-01A-01D-1696-08	others	0	absent
TCGA-43-2576-01A-01D-1522-08	others	0	absent
TCGA-43-2576-01A-01W-0877-08	others	0	absent
TCGA-43-2578-01A-01D-1522-08	others	0	absent
TCGA-43-2578-01A-01W-0877-08	others	0	absent
TCGA-43-2581-01A-01D-1522-08	others	0.003163097	present
TCGA-43-2581-01A-01W-0877-08	others	0.003163097	present
TCGA-43-3394-01A-01D-0983-08	others	0	absent
TCGA-43-3920-01A-01D-0983-08	others	0.093742492	present
TCGA-43-5668-01A-01D-1632-08	others	0.019245236	present
TCGA-43-5670-01A-21D-2122-08	AAS5	0	absent
TCGA-43-6143-01A-11D-1817-08	others	0	absent
TCGA-43-6647-01A-11D-1817-08	others	0	absent
TCGA-43-6770-01A-11D-1817-08	others	0	absent
TCGA-43-6771-01A-11D-1817-08	others	0.006737034	present
TCGA-43-7656-01A-11D-2122-08	others	0	absent
TCGA-43-7657-01A-31D-2122-08	others	0	absent
TCGA-43-7658-01A-11D-2122-08	others	0.010579812	present
TCGA-43-8115-01A-11D-2244-08	others	0.000468452	present
TCGA-43-8116-01A-11D-2244-08	others	0.027529263	present
TCGA-43-8118-01A-11D-2395-08	others	0	absent
TCGA-43-A474-01A-11D-A24D-08	others	0	absent
TCGA-43-A475-01A-11D-A24D-08	others	0.030321652	present
TCGA-43-A56U-01A-11D-A26M-08	AAS5	0.027691366	present
TCGA-43-A56V-01A-11D-A26M-08	others	0	absent
TCGA-44-2655-01A-01D-1553-08	others	0	absent
TCGA-44-2655-01A-01W-0928-08	others	0	absent
TCGA-44-2656-01A-02D-0969-08	others	0.027881617	present
TCGA-44-2656-01A-02D-A271-08	others	0.027881617	present
TCGA-44-2656-01A-02W-0928-08	others	0.027881617	present
TCGA-44-2656-01A-12D-A27T-08	others	0.027881617	present
TCGA-44-2656-01A-41D-A27T-08	others	0.027881617	present
TCGA-44-2656-01B-06D-A271-08	others	0.027881617	present
TCGA-44-2657-01A-01D-1105-08	others	0.004159927	present
TCGA-44-2662-01A-01D-0969-08	AAS5	0.016633157	present
TCGA-44-2662-01A-01D-A271-08	AAS5	0.016633157	present
TCGA-44-2662-01A-01W-0928-08	AAS5	0.016633157	present
TCGA-44-2662-01B-02D-A271-08	AAS5	0.016633157	present
TCGA-44-2665-01A-01D-1040-01	AAS4	0	absent
TCGA-44-2665-01A-01D-A271-08	AAS4	0	absent
TCGA-44-2665-01A-01W-0928-08	AAS4	0	absent
TCGA-44-2665-01B-06D-A271-08	AAS4	0	absent
TCGA-44-2666-01A-01D-1489-08	AAS4	0	absent
TCGA-44-3396-01A-01D-1553-08	AAS5	0	absent
TCGA-44-4112-01A-01D-1105-08	others	0.024404408	present
TCGA-44-4112-01A-01D-1458-08	others	0.024404408	present
TCGA-44-4112-01A-01D-A271-08	others	0.024404408	present
TCGA-44-4112-01A-22D-A27T-08	others	0.024404408	present
TCGA-44-4112-01A-31D-A27T-08	others	0.024404408	present
TCGA-44-4112-01B-06D-A271-08	others	0.024404408	present
TCGA-44-5645-01A-01D-1625-08	AAS4	0	absent
TCGA-44-5645-01A-01D-A271-08	AAS4	0	absent
TCGA-44-5645-01A-21D-A27T-08	AAS4	0	absent
TCGA-44-5645-01A-51D-A27T-08	AAS4	0	absent
TCGA-44-5645-01B-04D-A271-08	AAS4	0	absent
TCGA-44-6145-01A-11D-1753-08	others	0.022029871	present
TCGA-44-6146-01B-04D-A271-08	AAS4	0	absent
TCGA-44-6774-01A-21D-1855-08	others	0	absent
TCGA-44-6775-01A-11D-1855-08	others	0.007023357	present
TCGA-44-6776-01A-11D-1855-08	others	0	absent
TCGA-44-6777-01A-11D-1855-08	others	0	absent
TCGA-44-6779-01A-11D-1855-08	others	0	absent
TCGA-44-7659-01A-11D-2063-08	others	0	absent
TCGA-44-7662-01A-11D-2063-08	others	0.001551898	present
TCGA-44-7670-01A-11D-2063-08	others	0.005533812	present
TCGA-44-7671-01A-11D-2063-08	others	0	absent
TCGA-44-7672-01A-11D-2063-08	others	0.011413167	present
TCGA-44-8117-01A-11D-2238-08	others	0	absent
TCGA-44-8119-01A-11D-2238-08	others	0	absent
TCGA-44-8120-01A-11D-2238-08	others	0	absent
TCGA-44-A479-01A-31D-A24D-08	others	0	absent
TCGA-44-A47A-01A-21D-A24D-08	AAS5	0	absent
TCGA-44-A4SS-01A-11D-A24P-08	others	0.02725991	present
TCGA-44-A4SU-01A-11D-A24P-08	others	0	absent
TCGA-46-3765-01A-01D-0983-08	others	0.029323101	present
TCGA-46-3767-01A-01D-0983-08	others	0	absent
TCGA-46-3768-01A-01D-0983-08	others	0.003766676	present
TCGA-46-3769-01A-01D-0983-08	others	0.017903151	present
TCGA-49-4486-01A-01D-1265-08	AAS5	0	absent
TCGA-49-4487-01A-21D-1855-08	others	0.002938873	present
TCGA-49-4488-01A-01D-1753-08	others	0	absent
TCGA-49-4490-01A-21D-1855-08	AAS5	0	absent
TCGA-49-4494-01A-01D-1265-08	others	0.012922582	present
TCGA-49-4505-01A-01D-1931-08	others	0	absent
TCGA-49-4506-01A-01D-1265-08	others	0.058079697	present
TCGA-49-4507-01A-01D-1265-08	others	0.039679379	present
TCGA-49-4510-01A-01D-1265-08	AAS4	0	absent
TCGA-49-4514-01A-21D-1855-08	others	0	absent
TCGA-49-6742-01A-11D-1855-08	AAS5	0	absent
TCGA-49-6744-01A-11D-1855-08	others	0	absent
TCGA-49-6745-01A-11D-1855-08	AAS5	0.012565966	present
TCGA-49-6761-01A-31D-1945-08	AAS5	0	absent
TCGA-49-6767-01A-11D-1855-08	others	0.027125183	present
TCGA-49-AAQV-01A-11D-A397-08	AAS5	0	absent
TCGA-49-AAR0-01A-21D-A397-08	others	0	absent
TCGA-49-AAR2-01A-11D-A397-08	others	0.018592387	present
TCGA-49-AAR3-01A-11D-A410-08	others	0.029358978	present
TCGA-49-AAR4-01A-12D-A410-08	others	0.032126175	present
TCGA-49-AAR9-01A-21D-A410-08	others	0	absent
TCGA-49-AARE-01A-11D-A410-08	others	0.009109784	present
TCGA-49-AARN-01A-21D-A410-08	AAS4	0	absent
TCGA-49-AARO-01A-12D-A410-08	others	0	absent
TCGA-49-AARQ-01A-11D-A410-08	others	0	absent
TCGA-4A-A93W-01A-11D-A36X-10	AAS4	0	absent
TCGA-4A-A93X-01A-11D-A36X-10	AAS4	0	absent
TCGA-4A-A93Y-01A-11D-A36X-10	others	0	absent
TCGA-4B-A93V-01A-11D-A397-08	others	0.019557496	present
TCGA-4C-A93U-01A-11D-A397-08	AAS5	0.025577373	present
TCGA-4E-A92E-01A-11D-A37N-09	AAS5	0	absent
TCGA-4G-AAZO-01A-12D-A417-09	AAS4	0	absent
TCGA-4G-AAZT-01A-11D-A417-09	AAS4	0	absent
TCGA-4H-AAAK-01A-12D-A41F-09	others	0	absent
TCGA-4J-AA1J-01A-21D-A387-09	AAS5	0	absent
TCGA-4K-AA1G-01A-11D-A435-10	others	0	absent
TCGA-4P-AA8J-01A-11D-A391-08	AAS5	0	absent
TCGA-4R-AA8I-01A-11D-A382-10	others	0	absent
TCGA-4T-AA8H-01A-11D-A40P-10	others	0	absent
TCGA-4V-A9QJ-01A-11D-A423-09	AAS4	0	absent
TCGA-4V-A9QR-01A-11D-A423-09	AAS4	0	absent
TCGA-4X-A9FA-01A-11D-A423-09	others	0	absent
TCGA-4Z-AA7M-01A-11D-A391-08	AAS5	0	absent
TCGA-4Z-AA7O-01A-31D-A391-08	AAS5	0	absent
TCGA-4Z-AA7Q-01A-11D-A391-08	AAS5	0.027485889	present
TCGA-4Z-AA7R-01A-11D-A391-08	AAS5	0	absent
TCGA-4Z-AA7S-01A-11D-A391-08	others	0	absent
TCGA-4Z-AA7W-01A-11D-A391-08	AAS5	0.037303102	present
TCGA-4Z-AA7Y-01A-11D-A391-08	AAS5	0	absent
TCGA-4Z-AA80-01A-11D-A391-08	AAS5	0	absent
TCGA-4Z-AA81-01A-11D-A391-08	AAS5	0.071272968	present
TCGA-4Z-AA82-01A-11D-A391-08	AAS5	0	absent
TCGA-4Z-AA83-01A-11D-A391-08	AAS5	0	absent
TCGA-4Z-AA84-01A-11D-A391-08	others	0	absent
TCGA-4Z-AA86-01A-11D-A391-08	AAS5	0.016948117	present
TCGA-4Z-AA87-01A-11D-A391-08	AAS5	0.012100906	present
TCGA-4Z-AA89-01A-11D-A391-08	AAS5	0	absent
TCGA-50-5044-01A-21D-1855-08	AAS5	0.025248977	present
TCGA-50-5045-01A-01D-1625-08	others	0	absent
TCGA-50-5049-01A-01D-1625-08	others	0.011461891	present
TCGA-50-5051-01A-21D-1855-08	others	0	absent
TCGA-50-5055-01A-01D-1625-08	others	0	absent
TCGA-50-5068-01A-01D-1625-08	others	0.005867679	present
TCGA-50-5072-01A-21D-1855-08	others	0.006715254	present
TCGA-50-5930-01A-11D-1753-08	others	0	absent
TCGA-50-5931-01A-11D-1753-08	others	0	absent
TCGA-50-5932-01A-11D-1753-08	others	0	absent
TCGA-50-5933-01A-11D-1753-08	others	0	absent
TCGA-50-5935-01A-11D-1753-08	AAS5	0	absent
TCGA-50-5936-01A-11D-1625-08	AAS5	0	absent
TCGA-50-5941-01A-11D-1753-08	others	0.010993461	present
TCGA-50-5942-01A-21D-1753-08	AAS4	0	absent
TCGA-50-5946-01A-11D-1753-08	others	0	absent
TCGA-50-5946-02A-11D-2107-08	others	0	absent
TCGA-50-6593-01A-11D-1753-08	others	0	absent
TCGA-50-6597-01A-11D-1855-08	AAS5	0	absent
TCGA-50-7109-01A-11D-2036-08	others	0.002481933	present
TCGA-50-8457-01A-11D-2323-08	others	0	absent
TCGA-50-8459-01A-11D-2323-08	others	0	absent
TCGA-51-4079-01A-01D-1458-08	others	0	absent
TCGA-51-4080-01A-01D-1458-08	others	0	absent
TCGA-51-4081-01A-01D-1458-08	others	0	absent
TCGA-51-6867-01A-11D-2042-08	others	0.025053808	present
TCGA-52-7622-01A-11D-2122-08	others	0.01873991	present
TCGA-52-7809-01A-21D-2122-08	AAS5	0	absent
TCGA-52-7810-01A-11D-2122-08	AAS5	0	absent
TCGA-52-7811-01A-11D-2122-08	others	0	absent
TCGA-52-7812-01A-11D-2122-08	others	0.038484463	present
TCGA-53-7626-01A-12D-2063-08	others	0	absent
TCGA-53-7813-01A-11D-2167-08	others	0.013026544	present
TCGA-53-A4EZ-01A-12D-A24P-08	others	0	absent
TCGA-55-1592-01A-01D-0969-08	others	0	absent
TCGA-55-1592-01A-01W-0928-08	others	0	absent
TCGA-55-1594-01A-01D-1040-01	others	0	absent
TCGA-55-1594-01A-01W-0928-08	others	0	absent
TCGA-55-1595-01A-01D-0969-08	others	0	absent
TCGA-55-1596-01A-01D-1040-01	others	0	absent
TCGA-55-1596-01A-01W-0928-08	others	0	absent
TCGA-55-6543-01A-11D-1753-08	AAS4	0	absent
TCGA-55-6642-01A-11D-1855-08	others	0.110999954	present
TCGA-55-6712-01A-11D-1855-08	AAS5	0.012292975	present
TCGA-55-6970-01A-11D-1945-08	others	0	absent
TCGA-55-6971-01A-11D-1945-08	others	0.008981054	present
TCGA-55-6972-01A-11D-1945-08	AAS5	0	absent
TCGA-55-6975-01A-11D-1945-08	others	0	absent
TCGA-55-6978-01A-11D-1945-08	AAS4	0.038670461	present
TCGA-55-6979-01A-11D-1945-08	others	0.007701764	present
TCGA-55-6982-01A-11D-1945-08	AAS5	0.009934446	present
TCGA-55-6983-01A-11D-1945-08	others	0	absent
TCGA-55-6984-01A-11D-1945-08	others	0	absent
TCGA-55-6985-01A-11D-1945-08	others	0.007203824	present
TCGA-55-6986-01A-11D-1945-08	others	0	absent
TCGA-55-7227-01A-11D-2036-08	others	0	absent
TCGA-55-7281-01A-11D-2036-08	others	0	absent
TCGA-55-7283-01A-11D-2036-08	others	0	absent
TCGA-55-7284-01B-11D-2238-08	others	0	absent
TCGA-55-7573-01A-11D-2036-08	others	0	absent
TCGA-55-7574-01A-11D-2036-08	AAS5	0.015756194	present
TCGA-55-7576-01A-11D-2063-08	others	0	absent
TCGA-55-7725-01A-11D-2167-08	others	0	absent
TCGA-55-7726-01A-11D-2167-08	AAS5	0	absent
TCGA-55-7727-01A-11D-2167-08	others	0.047819895	present
TCGA-55-7728-01A-11D-2184-08	others	0	absent
TCGA-55-7815-01A-11D-2167-08	others	0.063439145	present
TCGA-55-7903-01A-11D-2167-08	others	0.020101493	present
TCGA-55-7907-01A-11D-2167-08	others	0.008692881	present
TCGA-55-7911-01A-11D-2167-08	others	0.162089066	present
TCGA-55-7913-01B-11D-2238-08	others	0	absent
TCGA-55-7914-01A-11D-2167-08	others	0.006623338	present
TCGA-55-8085-01A-11D-2238-08	AAS5	0.015410936	present
TCGA-55-8087-01A-11D-2238-08	others	0	absent
TCGA-55-8089-01A-11D-2238-08	others	0.022297845	present
TCGA-55-8090-01A-11D-2238-08	others	0	absent
TCGA-55-8091-01A-11D-2238-08	others	0.001456759	present
TCGA-55-8092-01A-11D-2238-08	others	0	absent
TCGA-55-8094-01A-11D-2238-08	others	0	absent
TCGA-55-8096-01A-11D-2238-08	others	0.003541285	present
TCGA-55-8097-01A-11D-2238-08	others	0	absent
TCGA-55-8203-01A-11D-2238-08	others	0	absent
TCGA-55-8205-01A-11D-2238-08	others	0.04616536	present
TCGA-55-8206-01A-11D-2238-08	AAS4	0	absent
TCGA-55-8207-01A-11D-2238-08	others	0	absent
TCGA-55-8208-01A-11D-2238-08	AAS5	0	absent
TCGA-55-8299-01A-11D-2284-08	others	0.037655733	present
TCGA-55-8301-01A-11D-2284-08	others	0	absent
TCGA-55-8302-01A-11D-2323-08	others	0	absent
TCGA-55-8506-01A-11D-2393-08	others	0	absent
TCGA-55-8507-01A-11D-2393-08	others	0	absent
TCGA-55-8508-01A-11D-2393-08	others	0.046395331	present
TCGA-55-8510-01A-11D-2393-08	others	0	absent
TCGA-55-8511-01A-11D-2393-08	others	0	absent
TCGA-55-8512-01A-11D-2393-08	others	0	absent
TCGA-55-8514-01A-11D-2393-08	others	0	absent
TCGA-55-8614-01A-11D-2393-08	others	0	absent
TCGA-55-8615-01A-11D-2393-08	others	0	absent
TCGA-55-8616-01A-11D-2393-08	others	0	absent
TCGA-55-8619-01A-11D-2393-08	others	0	absent
TCGA-55-8620-01A-11D-2393-08	others	0.003390036	present
TCGA-55-8621-01A-11D-2393-08	others	0	absent
TCGA-55-A48X-01A-11D-A24D-08	others	0	absent
TCGA-55-A48Y-01A-11D-A24D-08	AAS5	0	absent
TCGA-55-A490-01A-11D-A24D-08	others	0.017284951	present
TCGA-55-A491-01A-11D-A24D-08	others	0.000205587	present
TCGA-55-A492-01A-11D-A24D-08	others	0	absent
TCGA-55-A493-01A-11D-A24D-08	others	0.072258931	present
TCGA-55-A494-01A-11D-A24P-08	others	0	absent
TCGA-55-A4DF-01A-11D-A24D-08	AAS5	0.023530276	present
TCGA-55-A4DG-01A-11D-A24D-08	others	0	absent
TCGA-55-A57B-01A-12D-A397-08	others	0	absent
TCGA-56-1622-01A-01D-1521-08	others	0	absent
TCGA-56-1622-01A-01W-0782-08	others	0	absent
TCGA-56-5897-01A-11D-1632-08	AAS5	0.009632257	present
TCGA-56-5898-01A-11D-1632-08	others	0.000926624	present
TCGA-56-6545-01A-11D-1817-08	others	0	absent
TCGA-56-6546-01A-11D-1817-08	others	0.023870456	present
TCGA-56-7221-01A-11D-2042-08	others	0	absent
TCGA-56-7222-01A-11D-2042-08	others	0	absent
TCGA-56-7223-01A-11D-2042-08	others	0	absent
TCGA-56-7579-01A-11D-2042-08	others	0	absent
TCGA-56-7582-01A-11D-2042-08	others	0	absent
TCGA-56-7730-01A-11D-2122-08	others	0	absent
TCGA-56-7731-01A-11D-2122-08	others	0.030202689	present
TCGA-56-7822-01A-11D-2122-08	AAS5	0	absent
TCGA-56-7823-01B-11D-2244-08	others	0	absent
TCGA-56-8082-01A-11D-2244-08	others	0	absent
TCGA-56-8083-01A-11D-2244-08	others	0	absent
TCGA-56-8201-01A-11D-2244-08	others	0.020836425	present
TCGA-56-8304-01A-11D-2323-08	others	0.04101568	present
TCGA-56-8305-01A-11D-2293-08	others	0.011279424	present
TCGA-56-8307-01A-11D-2293-08	others	0	absent
TCGA-56-8308-01A-11D-2293-08	others	0.009850938	present
TCGA-56-8309-01A-11D-2293-08	others	0.025632037	present
TCGA-56-8503-01A-11D-2395-08	AAS5	0.025213562	present
TCGA-56-8504-01A-11D-2395-08	others	0	absent
TCGA-56-8622-01A-11D-2395-08	others	0	absent
TCGA-56-8624-01A-11D-2395-08	others	0	absent
TCGA-56-8625-01A-11D-2395-08	AAS5	0	absent
TCGA-56-8626-01A-11D-2395-08	others	0	absent
TCGA-56-8628-01A-11D-2395-08	others	0	absent
TCGA-56-8629-01A-11D-2395-08	others	0	absent
TCGA-56-A4BW-01A-11D-A24D-08	others	0	absent
TCGA-56-A4BX-01A-11D-A24D-08	others	0	absent
TCGA-56-A4BY-01A-11D-A24D-08	others	0	absent
TCGA-56-A4ZJ-01A-11D-A25L-08	others	0	absent
TCGA-56-A4ZK-01A-11D-A25L-08	others	0.009136315	present
TCGA-56-A5DR-01A-11D-A27K-08	AAS5	0.035205056	present
TCGA-56-A5DS-01A-11D-A27K-08	others	0	absent
TCGA-56-A62T-01A-11D-A401-08	others	0	absent
TCGA-57-1993-01A-01W-0699-08	others	0	absent
TCGA-58-8386-01A-11D-2293-08	others	0.002572756	present
TCGA-58-8387-01A-11D-2293-08	AAS5	0.017701276	present
TCGA-58-8388-01A-11D-2323-08	others	0	absent
TCGA-58-8390-01A-11D-2323-08	others	0	absent
TCGA-58-8391-01A-11D-2323-08	others	0	absent
TCGA-58-8392-01A-11D-2323-08	others	0	absent
TCGA-58-8393-01A-11D-2323-08	AAS5	0.024536543	present
TCGA-58-A46J-01A-11D-A24D-08	others	0	absent
TCGA-58-A46K-01A-11D-A24D-08	AAS5	0.070726467	present
TCGA-58-A46L-01A-11D-A24D-08	others	0.001265487	present
TCGA-58-A46M-01A-11D-A24D-08	others	0.061945743	present
TCGA-58-A46N-01A-11D-A24D-08	others	0	absent
TCGA-59-2351-01A-01W-0799-08	AAS4	0	absent
TCGA-59-A5PD-01A-11D-A403-09	AAS4	0	absent
TCGA-5B-A90C-01A-11D-A37N-09	others	0	absent
TCGA-5C-AAPD-01A-21D-A38X-10	AAS4	0	absent
TCGA-5L-AAT0-01A-12D-A41F-09	AAS5	0	absent
TCGA-5M-AAT5-01A-21D-A40P-10	others	0.050667564	present
TCGA-5M-AAT6-01A-11D-A40P-10	others	0.022510065	present
TCGA-5M-AATA-01A-31D-A40P-10	others	0	absent
TCGA-5M-AATE-01A-11D-A40P-10	others	0	absent
TCGA-5N-A9KI-01A-31D-A42E-08	AAS5	0	absent
TCGA-5N-A9KM-01A-11D-A42E-08	AAS4	0	absent
TCGA-5P-A9JW-01A-11D-A42J-10	AAS4	0	absent
TCGA-5P-A9K0-01A-11D-A42J-10	AAS4	0	absent
TCGA-5P-A9K2-01A-11D-A42J-10	AAS4	0	absent
TCGA-5P-A9K6-01A-11D-A42J-10	AAS4	0	absent
TCGA-5P-A9K8-01A-11D-A42J-10	others	0	absent
TCGA-5P-A9KA-01A-11D-A42J-10	AAS4	0	absent
TCGA-5P-A9KC-01A-11D-A42J-10	AAS4	0	absent
TCGA-5P-A9KF-01A-11D-A42J-10	AAS4	0	absent
TCGA-5P-A9KH-01A-11D-A42J-10	others	0	absent
TCGA-5R-AA1C-01A-11D-A40R-10	AAS4	0	absent
TCGA-5R-AAAM-01A-12D-A40R-10	AAS4	0	absent
TCGA-5S-A9Q8-01A-11D-A403-09	others	0	absent
TCGA-5T-A9QA-01A-11D-A41F-09	others	0	absent
TCGA-5X-AA5U-01A-11D-A403-09	AAS4	0	absent
TCGA-60-2695-01A-01D-1522-08	others	0.007826275	present
TCGA-60-2695-01A-01W-0877-08	others	0.007826275	present
TCGA-60-2698-01A-01D-1522-08	AAS5	0.032290237	present
TCGA-60-2698-01A-01W-0877-08	AAS5	0.032290237	present
TCGA-60-2703-01A-11D-2042-08	others	0	absent
TCGA-60-2706-01A-01W-0877-08	others	0.03266636	present
TCGA-60-2707-01A-01D-1522-08	others	0	absent
TCGA-60-2707-01A-01W-0877-08	others	0	absent
TCGA-60-2709-01A-21D-1817-08	others	0.004670355	present
TCGA-60-2710-01A-01D-1522-08	others	0	absent
TCGA-60-2710-01A-01W-0877-08	others	0	absent
TCGA-60-2713-01A-01D-1522-08	others	0.013618117	present
TCGA-60-2713-01A-01W-0877-08	others	0.013618117	present
TCGA-60-2714-01A-01D-1522-08	others	0.03072654	present
TCGA-60-2714-01A-01W-0877-08	others	0.03072654	present
TCGA-60-2716-01A-01D-1522-08	others	0	absent
TCGA-60-2720-01A-01D-1522-08	others	0.03682167	present
TCGA-60-2721-01A-01D-1522-08	AAS5	0	absent
TCGA-60-2722-01A-01D-1522-08	others	0	absent
TCGA-60-2722-01A-01W-0877-08	others	0	absent
TCGA-60-2723-01A-01D-1522-08	others	0.029282531	present
TCGA-60-2723-01A-01W-0877-08	others	0.029282531	present
TCGA-60-2724-01A-01D-1522-08	others	0	absent
TCGA-60-2724-01A-01W-0877-08	others	0	absent
TCGA-60-2725-01A-01D-1267-08	others	0.015711891	present
TCGA-60-2726-01A-01D-1522-08	others	0	absent
TCGA-60-2726-01A-01W-0877-08	others	0	absent
TCGA-61-1725-01A-01W-0639-09	AAS4	0	absent
TCGA-61-1736-01B-01W-0722-08	others	0	absent
TCGA-61-1737-01A-01W-0639-09	others	0	absent
TCGA-61-1741-01A-02W-0639-09	others	0.001083773	present
TCGA-61-1900-01A-01W-0639-09	others	0	absent
TCGA-61-1910-01A-01W-0639-09	others	0	absent
TCGA-61-1995-01A-01W-0722-08	others	0	absent
TCGA-61-2000-01A-01W-0722-08	AAS4	0	absent
TCGA-61-2008-01A-02W-0722-08	others	0	absent
TCGA-61-2088-01A-01W-0722-08	others	0	absent
TCGA-61-2094-01A-01W-0722-08	AAS5	0	absent
TCGA-61-2101-01A-01W-0722-08	others	0	absent
TCGA-61-2102-01A-01W-0722-08	others	0	absent
TCGA-61-2110-01A-01W-0722-08	others	0	absent
TCGA-62-8397-01A-11D-2323-08	others	0	absent
TCGA-62-8398-01A-11D-2323-08	others	0	absent
TCGA-62-8399-01A-21D-2323-08	others	0.008308205	present
TCGA-62-A46O-01A-11D-A24D-08	others	0	absent
TCGA-62-A46P-01A-11D-A24D-08	others	0	absent
TCGA-62-A46R-01A-11D-A24D-08	others	0	absent
TCGA-62-A46S-01A-11D-A24D-08	others	0	absent
TCGA-62-A46U-01A-11D-A24D-08	others	0	absent
TCGA-62-A470-01A-11D-A24D-08	others	0	absent
TCGA-62-A471-01A-12D-A24D-08	AAS5	0	absent
TCGA-63-5128-01A-01D-1441-08	others	0	absent
TCGA-63-5131-01A-01D-1441-08	others	0	absent
TCGA-63-6202-01A-11D-1817-08	others	0.017687542	present
TCGA-63-7020-01A-11D-1945-08	others	0	absent
TCGA-63-7021-01A-11D-1945-08	others	0.002870854	present
TCGA-63-7022-01A-11D-1945-08	others	0.010640174	present
TCGA-63-7023-01A-11D-1945-08	others	0	absent
TCGA-63-A5MB-01A-11D-A26M-08	others	0.010982987	present
TCGA-63-A5MG-01A-12D-A27K-08	others	0.020219883	present
TCGA-63-A5MH-01A-12D-A27K-08	AAS5	0.002428235	present
TCGA-63-A5MI-01A-12D-A27K-08	AAS5	0	absent
TCGA-63-A5MJ-01A-11D-A27K-08	others	0.012889538	present
TCGA-63-A5ML-01A-31D-A27K-08	others	0	absent
TCGA-63-A5MM-01A-11D-A26M-08	others	0.045337078	present
TCGA-63-A5MS-01A-11D-A26M-08	others	0	absent
TCGA-63-A5MV-01A-21D-A26M-08	others	0.000554919	present
TCGA-63-A5MW-01A-11D-A26M-08	others	0.017182928	present
TCGA-63-A5MY-01A-11D-A26M-08	others	0	absent
TCGA-64-1676-01A-01D-0969-08	others	0	absent
TCGA-64-1676-01A-01W-0928-08	others	0	absent
TCGA-64-1677-01A-01W-0928-08	AAS5	0	absent
TCGA-64-1678-01A-01W-0928-08	others	0.06501995	present
TCGA-64-1679-01A-21D-2063-08	others	0.011224821	present
TCGA-64-1680-01A-02D-0969-08	AAS5	0	absent
TCGA-64-1681-01A-11D-2063-08	AAS4	0	absent
TCGA-64-5774-01A-01D-1625-08	others	0	absent
TCGA-64-5775-01A-01D-1625-08	others	0	absent
TCGA-64-5778-01A-01D-1625-08	others	0.038098755	present
TCGA-64-5781-01A-01D-1625-08	others	0.039144637	present
TCGA-66-2727-01A-01D-0983-08	others	0.006375912	present
TCGA-66-2734-01A-01D-0983-08	others	0	absent
TCGA-66-2742-01A-01D-0983-08	others	0	absent
TCGA-66-2744-01A-01D-0983-08	others	0.000826361	present
TCGA-66-2755-01A-01D-1522-08	others	0	absent
TCGA-66-2755-01A-01W-0877-08	others	0	absent
TCGA-66-2756-01A-01D-1522-08	others	0	absent
TCGA-66-2756-01A-01W-0877-08	others	0	absent
TCGA-66-2757-01A-01D-1522-08	others	0.001143695	present
TCGA-66-2757-01A-01W-0877-08	others	0.001143695	present
TCGA-66-2758-01A-02D-1522-08	AAS5	0.093996834	present
TCGA-66-2758-01A-02W-0877-08	others	0.093996834	present
TCGA-66-2763-01A-01D-1522-08	others	0	absent
TCGA-66-2763-01A-01W-0877-08	others	0	absent
TCGA-66-2765-01A-01D-1522-08	others	0.011381777	present
TCGA-66-2765-01A-01W-0877-08	others	0.011381777	present
TCGA-66-2766-01A-01W-0877-08	others	0.013386453	present
TCGA-66-2767-01A-01D-1522-08	others	0	absent
TCGA-66-2768-01A-01W-0877-08	AAS5	0.030462047	present
TCGA-66-2770-01A-01D-1522-08	others	0.01462445	present
TCGA-66-2773-01A-01D-1267-08	AAS5	0.015901821	present
TCGA-66-2777-01A-01D-1267-08	others	0.034937764	present
TCGA-66-2778-01A-02D-1522-08	AAS5	0	absent
TCGA-66-2780-01A-01D-1522-08	others	0.006313536	present
TCGA-66-2781-01A-01D-1522-08	others	0.008656565	present
TCGA-66-2782-01A-01D-1522-08	others	0	absent
TCGA-66-2783-01A-01D-1267-08	others	0.006903722	present
TCGA-66-2785-01A-01D-1522-08	AAS5	0.003059803	present
TCGA-66-2787-01A-01D-0983-08	others	0.052376504	present
TCGA-66-2788-01A-01D-0983-08	others	0	absent
TCGA-66-2789-01A-01D-0983-08	others	0	absent
TCGA-66-2792-01A-01D-0983-08	others	0.004552123	present
TCGA-66-2793-01A-01D-1267-08	others	0	absent
TCGA-66-2794-01A-01D-1267-08	AAS5	0.02818266	present
TCGA-66-2795-01A-02D-0983-08	others	0	absent
TCGA-66-2800-01A-01D-1267-08	others	0	absent
TCGA-67-3770-01A-01D-0969-08	others	0	absent
TCGA-67-3770-01A-01W-0928-08	others	0	absent
TCGA-67-3771-01A-01D-1040-01	others	0.024498677	present
TCGA-67-3771-01A-01W-0928-08	others	0.024498677	present
TCGA-67-3773-01A-01D-1040-01	others	0	absent
TCGA-67-3774-01A-01D-1040-01	others	0	absent
TCGA-67-3774-01A-01W-0928-08	others	0	absent
TCGA-67-4679-01B-01D-1753-08	others	0	absent
TCGA-67-6215-01A-11D-1753-08	AAS4	0.005262246	present
TCGA-67-6216-01A-11D-1753-08	others	0	absent
TCGA-67-6217-01A-11D-1753-08	others	0	absent
TCGA-68-7755-01A-11D-2122-08	others	0.003035976	present
TCGA-68-7756-01A-11D-2122-08	others	0.017573932	present
TCGA-68-7757-01B-11D-2293-08	others	0	absent
TCGA-68-8250-01A-11D-2293-08	others	0	absent
TCGA-68-8251-01A-11D-2293-08	AAS5	0	absent
TCGA-68-A59J-01A-21D-A26M-08	others	0.06919221	present
TCGA-69-7761-01A-11D-2167-08	AAS4	0	absent
TCGA-69-7763-01A-11D-2167-08	others	0	absent
TCGA-69-7764-01A-11D-2167-08	others	0	absent
TCGA-69-7765-01A-11D-2167-08	others	0.028074953	present
TCGA-69-7980-01A-11D-2184-08	others	0.003442376	present
TCGA-69-8253-01A-11D-2284-08	others	0	absent
TCGA-69-8254-01A-11D-2284-08	AAS4	0	absent
TCGA-69-8255-01A-11D-2284-08	others	0.082585385	present
TCGA-69-A59K-01A-11D-A25L-08	others	0.019276269	present
TCGA-6A-AB49-01A-12D-A401-08	others	0	absent
TCGA-6D-AA2E-01A-11D-A36X-10	AAS4	0	absent
TCGA-70-6722-01A-11D-1817-08	others	0	absent
TCGA-70-6723-01A-11D-1817-08	others	0.041501732	present
TCGA-71-6725-01A-11D-1855-08	others	0	absent
TCGA-73-4658-01A-01D-1753-08	others	0.004703133	present
TCGA-73-4659-01A-01D-1265-08	others	0	absent
TCGA-73-4662-01A-01D-1265-08	others	0	absent
TCGA-73-4666-01A-01D-1265-08	others	0.101873871	present
TCGA-73-4668-01A-01D-1265-08	others	0	absent
TCGA-73-4670-01A-01D-1265-08	others	0.012656461	present
TCGA-73-4676-01A-01D-1753-08	others	0.050016268	present
TCGA-73-4677-01A-01D-1265-08	others	0	absent
TCGA-73-7498-01A-12D-2184-08	others	0	absent
TCGA-73-A9RS-01A-11D-A410-08	others	0.005693329	present
TCGA-75-5122-01A-01D-1753-08	others	0.020437951	present
TCGA-75-5126-01A-01D-1753-08	others	0.006345171	present
TCGA-75-5146-01A-01D-1625-08	others	0	absent
TCGA-75-6205-01A-11D-1753-08	AAS4	0.006149829	present
TCGA-75-6206-01A-11D-1753-08	others	0	absent
TCGA-75-6207-01A-11D-1753-08	AAS4	0	absent
TCGA-75-6211-01A-11D-1753-08	others	0.021128673	present
TCGA-75-6212-01A-11D-1753-08	others	0	absent
TCGA-75-6214-01A-41D-1945-08	others	0	absent
TCGA-75-7025-01A-12D-1945-08	others	0	absent
TCGA-75-7027-01A-11D-1945-08	others	0	absent
TCGA-75-7031-01A-11D-1945-08	others	0.002282513	present
TCGA-76-4926-01B-01D-1486-08	others	0	absent
TCGA-76-4927-01A-01D-1486-08	others	0	absent
TCGA-76-4928-01B-01D-1486-08	others	0.0694373	present
TCGA-76-4929-01A-01D-1486-08	others	0	absent
TCGA-76-4931-01A-01D-1486-08	others	0	absent
TCGA-76-4932-01A-01D-1486-08	others	0	absent
TCGA-77-6842-01A-11D-1945-08	others	0	absent
TCGA-77-6844-01A-11D-1945-08	others	0	absent
TCGA-77-6845-01A-11D-1945-08	others	0	absent
TCGA-77-7141-01A-11D-2042-08	AAS5	0	absent
TCGA-77-7142-01A-11D-2042-08	others	0	absent
TCGA-77-7337-01A-21D-2042-08	others	0.014348726	present
TCGA-77-7463-01A-11D-2042-08	others	0	absent
TCGA-77-7465-01A-11D-2042-08	others	0.063593186	present
TCGA-77-8008-01A-21D-2184-08	others	0	absent
TCGA-77-8128-01A-11D-2244-08	others	0	absent
TCGA-77-8130-01A-11D-2244-08	others	0	absent
TCGA-77-8133-01A-12D-2244-08	others	0	absent
TCGA-77-8136-01A-11D-2244-08	AAS5	0.065930518	present
TCGA-77-8139-01A-11D-2244-08	others	0.0515941	present
TCGA-77-8140-01A-11D-2244-08	others	0	absent
TCGA-77-8143-01A-11D-2244-08	others	0.003749882	present
TCGA-77-8144-01A-11D-2244-08	others	0	absent
TCGA-77-8146-01A-11D-2244-08	others	0	absent
TCGA-77-8148-01A-11D-2244-08	others	0	absent
TCGA-77-8150-01A-11D-2244-08	others	0.015333941	present
TCGA-77-8153-01A-11D-2395-08	others	0	absent
TCGA-77-8154-01A-11D-2244-08	others	0	absent
TCGA-77-8156-01A-11D-2244-08	others	0.034589697	present
TCGA-77-A5G1-01A-11D-A27K-08	others	0	absent
TCGA-77-A5G3-01A-31D-A27K-08	others	0.016066684	present
TCGA-77-A5G6-01A-11D-A27K-08	others	0.004111891	present
TCGA-77-A5G7-01B-11D-A27K-08	others	0	absent
TCGA-77-A5G8-01B-11D-A27K-08	others	0	absent
TCGA-77-A5GB-01B-11D-A27K-08	AAS5	0.010117687	present
TCGA-77-A5GF-01A-21D-A27K-08	others	0.003620429	present
TCGA-78-7145-01A-11D-2036-08	others	0.008789259	present
TCGA-78-7147-01A-11D-2036-08	others	0	absent
TCGA-78-7148-01A-11D-2036-08	others	0	absent
TCGA-78-7149-01A-11D-2036-08	AAS5	0	absent
TCGA-78-7150-01A-21D-2036-08	AAS5	0	absent
TCGA-78-7152-01A-11D-2036-08	AAS5	0	absent
TCGA-78-7154-01A-11D-2036-08	AAS5	0	absent
TCGA-78-7155-01A-11D-2036-08	others	0.026081277	present
TCGA-78-7156-01A-11D-2036-08	AAS5	0	absent
TCGA-78-7158-01A-11D-2036-08	others	0	absent
TCGA-78-7159-01A-11D-2036-08	others	0.016946136	present
TCGA-78-7160-01A-11D-2036-08	AAS4	0.002901259	present
TCGA-78-7161-01A-11D-2036-08	others	0	absent
TCGA-78-7162-01A-21D-2063-08	others	0	absent
TCGA-78-7163-01A-12D-2063-08	others	0	absent
TCGA-78-7166-01A-12D-2063-08	others	0	absent
TCGA-78-7167-01A-11D-2063-08	AAS5	0	absent
TCGA-78-7535-01A-11D-2063-08	others	0	absent
TCGA-78-7536-01A-11D-2063-08	others	0.045131084	present
TCGA-78-7537-01A-11D-2063-08	others	0	absent
TCGA-78-7539-01A-11D-2063-08	AAS5	0.000982078	present
TCGA-78-7540-01A-11D-2063-08	others	0	absent
TCGA-78-7542-01A-21D-2063-08	others	0	absent
TCGA-78-7633-01A-11D-2063-08	others	0	absent
TCGA-78-8640-01A-11D-2393-08	others	0.02821388	present
TCGA-78-8655-01A-11D-2393-08	others	0	absent
TCGA-78-8660-01A-11D-2393-08	others	0.01405262	present
TCGA-78-8662-01A-11D-2393-08	others	0	absent
TCGA-79-5596-01A-31D-1945-08	others	0	absent
TCGA-80-5607-01A-31D-1945-08	AAS5	0	absent
TCGA-80-5608-01A-31D-1945-08	others	0	absent
TCGA-83-5908-01A-21D-2284-08	others	0.135116892	present
TCGA-85-6560-01A-11D-1817-08	others	0.002788306	present
TCGA-85-6561-01A-11D-1817-08	others	0.006491808	present
TCGA-85-7696-01A-11D-2122-08	others	0	absent
TCGA-85-7697-01A-11D-2122-08	others	0	absent
TCGA-85-7699-01A-11D-2122-08	others	0.030044565	present
TCGA-85-7710-01A-11D-2122-08	others	0.006877615	present
TCGA-85-7844-01A-11D-2122-08	others	0.009440621	present
TCGA-85-7950-01A-11D-2184-08	others	0	absent
TCGA-85-8049-01A-11D-2244-08	others	0.024916496	present
TCGA-85-8070-01A-11D-2244-08	others	0	absent
TCGA-85-8071-01A-11D-2244-08	others	0	absent
TCGA-85-8072-01A-31D-2244-08	others	0	absent
TCGA-85-8276-01A-11D-2293-08	others	0.020808775	present
TCGA-85-8287-01A-11D-2293-08	others	0.027977838	present
TCGA-85-8288-01A-11D-2293-08	others	0	absent
TCGA-85-8350-01A-11D-2293-08	others	0	absent
TCGA-85-8352-01A-31D-2323-08	others	0.011023173	present
TCGA-85-8353-01A-21D-2293-08	others	0.00824881	present
TCGA-85-8355-01A-11D-2293-08	others	0.026027761	present
TCGA-85-8481-01A-11D-2323-08	others	0	absent
TCGA-85-8580-01A-31D-2395-08	others	0	absent
TCGA-85-8582-01A-21D-2395-08	others	0	absent
TCGA-85-8584-01A-11D-2395-08	others	0.027399664	present
TCGA-85-8664-01A-11D-2395-08	others	0	absent
TCGA-85-8666-01A-11D-2395-08	others	0.037228781	present
TCGA-85-A4CL-01A-41D-A26M-08	AAS5	0.028312198	present
TCGA-85-A4CN-01A-11D-A24D-08	others	0	absent
TCGA-85-A4JB-01A-51D-A25L-08	others	0	absent
TCGA-85-A4JC-01A-11D-A257-08	AAS5	0	absent
TCGA-85-A4QQ-01A-41D-A25L-08	AAS5	0.00538221	present
TCGA-85-A50M-01A-21D-A25L-08	others	0	absent
TCGA-85-A50Z-01A-21D-A25L-08	others	0	absent
TCGA-85-A510-01A-11D-A26M-08	others	0.002578531	present
TCGA-85-A511-01A-21D-A25L-08	others	0.051312158	present
TCGA-85-A512-01A-11D-A26M-08	others	0	absent
TCGA-85-A513-01A-12D-A26M-08	others	0	absent
TCGA-85-A53L-01A-21D-A26M-08	others	0	absent
TCGA-85-A5B5-01A-21D-A26M-08	others	0	absent
TCGA-86-6851-01A-11D-1945-08	others	0	absent
TCGA-86-7713-01A-11D-2063-08	others	0.007756692	present
TCGA-86-7714-01A-12D-2167-08	others	0	absent
TCGA-86-8054-01A-11D-2238-08	others	0.001595818	present
TCGA-86-8056-01A-11D-2238-08	AAS5	0	absent
TCGA-86-8073-01A-11D-2238-08	others	0	absent
TCGA-86-8074-01A-11D-2238-08	AAS4	0	absent
TCGA-86-8075-01A-11D-2238-08	others	0	absent
TCGA-86-8278-01A-11D-2284-08	AAS5	0	absent
TCGA-86-8279-01A-11D-2284-08	others	0	absent
TCGA-86-8281-01A-11D-2284-08	others	0	absent
TCGA-86-8359-01A-11D-2323-08	others	0.013205886	present
TCGA-86-8585-01A-11D-2393-08	others	0.024567229	present
TCGA-86-8668-01A-11D-2393-08	AAS4	0	absent
TCGA-86-8669-01A-11D-2393-08	others	0.012327182	present
TCGA-86-8672-01A-21D-2393-08	others	0.054305557	present
TCGA-86-8673-01A-11D-2393-08	others	0	absent
TCGA-86-8674-01A-21D-2393-08	others	0	absent
TCGA-86-A456-01A-11D-A24D-08	others	0	absent
TCGA-86-A4D0-01A-11D-A24D-08	others	0	absent
TCGA-86-A4P7-01A-11D-A24P-08	AAS5	0	absent
TCGA-90-7766-01A-21D-2122-08	others	0.020868147	present
TCGA-90-7767-01A-11D-2122-08	others	0	absent
TCGA-90-7769-01A-11D-2122-08	others	0.006693879	present
TCGA-90-7964-01A-21D-2184-08	others	0	absent
TCGA-90-A4ED-01A-31D-A257-08	others	0	absent
TCGA-90-A4EE-01A-11D-A257-08	others	0.032071063	present
TCGA-91-6828-01A-11D-1855-08	others	0.002881677	present
TCGA-91-6829-01A-21D-1855-08	others	0	absent
TCGA-91-6840-01A-11D-1945-08	AAS5	0	absent
TCGA-91-6849-01A-11D-1945-08	others	0.003654456	present
TCGA-91-7771-01A-11D-2167-08	others	0	absent
TCGA-91-8496-01A-11D-2393-08	others	0	absent
TCGA-91-8499-01A-11D-2393-08	others	0.01175588	present
TCGA-91-A4BC-01A-11D-A24D-08	others	0.077198371	present
TCGA-91-A4BD-01A-11D-A24D-08	others	0	absent
TCGA-92-7340-01A-21D-2042-08	others	0.031457932	present
TCGA-92-7340-01D-01D-A38P-08	others	0.031457932	present
TCGA-92-7340-01E-01D-A38P-08	others	0.031457932	present
TCGA-92-8063-01A-11D-2244-08	others	0	absent
TCGA-92-8063-01G-01D-A38P-08	others	0	absent
TCGA-92-8063-01H-01D-A38P-08	others	0	absent
TCGA-92-8064-01A-11D-2244-08	others	0.069961547	present
TCGA-92-8064-01E-01D-A38P-08	others	0.069961547	present
TCGA-92-8064-01F-01D-A38P-08	others	0.069961547	present
TCGA-92-8065-01A-11D-2244-08	AAS5	0	absent
TCGA-93-7347-01A-11D-2184-08	others	0	absent
TCGA-93-7348-01A-21D-2036-08	others	0	absent
TCGA-93-8067-01A-11D-2284-08	AAS5	0	absent
TCGA-93-8067-01C-01D-A38P-08	AAS5	0	absent
TCGA-93-8067-01D-01D-A38P-08	AAS5	0	absent
TCGA-93-A4JP-01D-01D-A38P-08	AAS5	0	absent
TCGA-93-A4JP-01E-01D-A38P-08	AAS5	0	absent
TCGA-93-A4JQ-01A-11D-A24P-08	AAS5	0	absent
TCGA-94-7033-01A-11D-1945-08	AAS5	0	absent
TCGA-94-7557-01A-11D-2122-08	AAS5	0	absent
TCGA-94-7943-01A-11D-2184-08	AAS5	0	absent
TCGA-94-8490-01A-11D-2323-08	AAS4	0	absent
TCGA-94-8491-01A-11D-2323-08	others	0	absent
TCGA-94-A4VJ-01A-11D-A257-08	others	0	absent
TCGA-94-A5I4-01A-11D-A26M-08	others	0	absent
TCGA-94-A5I6-01A-21D-A27K-08	others	0	absent
TCGA-95-7039-01A-11D-1945-08	others	0	absent
TCGA-95-7043-01A-11D-1945-08	others	0	absent
TCGA-95-7562-01A-11D-2238-08	others	0	absent
TCGA-95-7567-01A-11D-2063-08	AAS4	0.014937477	present
TCGA-95-7947-01A-11D-2184-08	AAS5	0	absent
TCGA-95-7948-01A-11D-2184-08	AAS5	0	absent
TCGA-95-8494-01A-11D-2323-08	AAS5	0	absent
TCGA-95-A4VK-01A-11D-A25L-08	others	0	absent
TCGA-95-A4VN-01A-11D-A25L-08	others	0.039611877	present
TCGA-95-A4VP-01A-21D-A25L-08	others	0	absent
TCGA-96-7544-01A-11D-2042-08	others	0.017168628	present
TCGA-96-8169-01A-11D-2293-08	others	0	absent
TCGA-96-8170-01A-11D-2293-08	others	0	absent
TCGA-96-A4JL-01A-11D-A257-08	others	0.005349569	present
TCGA-97-7546-01A-11D-2036-08	others	0.00780329	present
TCGA-97-7547-01A-11D-2036-08	others	0	absent
TCGA-97-7552-01A-11D-2036-08	others	0	absent
TCGA-97-7553-01A-21D-2036-08	others	0	absent
TCGA-97-7554-01A-11D-2036-08	others	0	absent
TCGA-97-7937-01A-11D-2167-08	others	0	absent
TCGA-97-7938-01A-11D-2167-08	others	0	absent
TCGA-97-7941-01A-11D-2184-08	others	0	absent
TCGA-97-8172-01A-11D-2284-08	others	0	absent
TCGA-97-8174-01A-11D-2284-08	others	0	absent
TCGA-97-8175-01A-11D-2284-08	others	0	absent
TCGA-97-8176-01A-11D-2393-08	others	0	absent
TCGA-97-8179-01A-11D-2284-08	others	0	absent
TCGA-97-8547-01A-11D-2393-08	others	0	absent
TCGA-97-8552-01A-11D-2393-08	AAS4	0	absent
TCGA-97-A4LX-01A-11D-A24P-08	others	0.000996191	present
TCGA-97-A4M0-01A-11D-A24P-08	others	0	absent
TCGA-97-A4M3-01A-11D-A24P-08	others	0	absent
TCGA-97-A4M5-01A-11D-A24P-08	AAS5	0	absent
TCGA-97-A4M7-01A-11D-A24P-08	others	0	absent
TCGA-98-7454-01A-11D-2042-08	others	0.017887466	present
TCGA-98-8020-01A-11D-2244-08	AAS5	0.002323135	present
TCGA-98-8021-01A-11D-2244-08	AAS5	0	absent
TCGA-98-8023-01A-11D-2244-08	others	0	absent
TCGA-98-A538-01A-11D-A25L-08	others	0.00623863	present
TCGA-98-A539-01A-31D-A25L-08	others	0	absent
TCGA-98-A53A-01A-11D-A25L-08	others	0.005427636	present
TCGA-98-A53H-01A-12D-A25L-08	others	0.031340779	present
TCGA-98-A53I-01A-31D-A25L-08	others	0	absent
TCGA-99-7458-01A-11D-2036-08	others	0	absent
TCGA-99-8025-01A-11D-2238-08	others	0	absent
TCGA-99-8028-01A-11D-2238-08	others	0.002970394	present
TCGA-99-8032-01A-11D-2238-08	others	0	absent
TCGA-99-8033-01A-11D-2238-08	others	0.045492099	present
TCGA-99-AA5R-01A-11D-A397-08	others	0	absent
TCGA-A1-A0SB-01A-11D-A142-09	others	0	absent
TCGA-A1-A0SE-01A-11D-A099-09	others	0	absent
TCGA-A1-A0SF-01A-11D-A142-09	AAS5	0	absent
TCGA-A1-A0SG-01A-11D-A142-09	AAS4	0	absent
TCGA-A1-A0SH-01A-11D-A099-09	AAS5	0	absent
TCGA-A1-A0SI-01A-11D-A142-09	AAS5	0	absent
TCGA-A1-A0SM-01A-11D-A099-09	others	0	absent
TCGA-A1-A0SN-01A-11D-A142-09	AAS5	0	absent
TCGA-A1-A0SO-01A-22D-A099-09	others	0	absent
TCGA-A1-A0SQ-01A-21D-A142-09	others	0	absent
TCGA-A2-A04Q-01A-21W-A050-09	AAS4	0.007897367	present
TCGA-A2-A04R-01A-41D-A117-09	others	0	absent
TCGA-A2-A04U-01A-11D-A10Y-09	AAS4	0.002014222	present
TCGA-A2-A04W-01A-31D-A10Y-09	AAS5	0	absent
TCGA-A2-A04X-01A-21W-A050-09	AAS5	0	absent
TCGA-A2-A04Y-01A-21W-A050-09	others	0	absent
TCGA-A2-A0CL-01A-11D-A10Y-09	AAS5	0.056179111	present
TCGA-A2-A0CM-01A-31W-A050-09	AAS5	0.053509762	present
TCGA-A2-A0CP-01A-11W-A050-09	others	0	absent
TCGA-A2-A0CQ-01A-21W-A050-09	others	0	absent
TCGA-A2-A0CR-01A-11D-A228-09	AAS5	0	absent
TCGA-A2-A0CS-01A-11D-A10Y-09	others	0	absent
TCGA-A2-A0CT-01A-31W-A071-09	AAS5	0	absent
TCGA-A2-A0CX-01A-21W-A019-09	AAS5	0	absent
TCGA-A2-A0D0-01A-11W-A019-09	AAS5	0	absent
TCGA-A2-A0D3-01A-11D-A10Y-09	others	0	absent
TCGA-A2-A0D4-01A-11W-A019-09	others	0	absent
TCGA-A2-A0EM-01A-11W-A050-09	others	0	absent
TCGA-A2-A0EO-01A-11W-A050-09	others	0	absent
TCGA-A2-A0EQ-01A-11W-A050-09	AAS5	0	absent
TCGA-A2-A0ER-01A-21W-A050-09	others	0	absent
TCGA-A2-A0EU-01A-22W-A071-09	others	0	absent
TCGA-A2-A0EV-01A-11W-A050-09	others	0	absent
TCGA-A2-A0EW-01A-21D-A10Y-09	AAS4	0	absent
TCGA-A2-A0EY-01A-11W-A050-09	AAS5	0	absent
TCGA-A2-A0SX-01A-12D-A099-09	others	0	absent
TCGA-A2-A0SY-01A-31D-A099-09	AAS5	0	absent
TCGA-A2-A0T0-01A-22D-A099-09	AAS4	0	absent
TCGA-A2-A0T2-01A-11W-A097-09	others	0	absent
TCGA-A2-A0T3-01A-21D-A10Y-09	others	0	absent
TCGA-A2-A0T6-01A-11D-A099-09	others	0	absent
TCGA-A2-A0YC-01A-11D-A117-09	others	0	absent
TCGA-A2-A0YD-01A-11D-A10G-09	AAS5	0	absent
TCGA-A2-A0YE-01A-11D-A10G-09	others	0	absent
TCGA-A2-A0YF-01A-21D-A10G-09	AAS4	0	absent
TCGA-A2-A0YH-01A-11D-A10G-09	AAS5	0.015636457	present
TCGA-A2-A0YJ-01A-11D-A10G-09	AAS4	0	absent
TCGA-A2-A0YK-01A-22D-A117-09	AAS5	0	absent
TCGA-A2-A0YL-01A-21D-A10G-09	AAS5	0	absent
TCGA-A2-A0YM-01A-11D-A10G-09	others	0	absent
TCGA-A2-A1FX-01A-11D-A13L-09	others	0	absent
TCGA-A2-A1FZ-01A-51D-A17G-09	AAS4	0	absent
TCGA-A2-A1G4-01A-11D-A13L-09	AAS4	0	absent
TCGA-A2-A259-01A-11D-A16D-09	others	0.010520773	present
TCGA-A2-A25A-01A-12D-A16D-09	others	0	absent
TCGA-A2-A25B-01A-11D-A167-09	others	0	absent
TCGA-A2-A3XU-01A-12D-A22X-09	others	0	absent
TCGA-A2-A3Y0-01A-11D-A23C-09	AAS4	0	absent
TCGA-A2-A4RW-01A-21D-A25Q-09	AAS5	0	absent
TCGA-A2-A4S1-01A-21D-A25Q-09	others	0	absent
TCGA-A2-A4S3-01A-21D-A25Q-09	AAS4	0	absent
TCGA-A3-3308-01A-01D-0966-08	AAS4	0	absent
TCGA-A3-3311-01A-01D-0966-08	AAS4	0	absent
TCGA-A3-3313-01A-01D-0966-08	AAS4	0	absent
TCGA-A3-3316-01A-01D-0966-08	AAS4	0	absent
TCGA-A3-3317-01A-01D-0966-08	AAS4	0	absent
TCGA-A3-3319-01A-01D-0966-08	AAS4	0.001370152	present
TCGA-A3-3319-01A-01W-0886-08	AAS4	0.001370152	present
TCGA-A3-3320-01A-01D-0966-08	AAS4	0	absent
TCGA-A3-3320-01A-01W-0886-08	AAS4	0	absent
TCGA-A3-3323-01A-01D-0966-08	AAS4	0	absent
TCGA-A3-3326-01A-01D-0966-08	AAS4	0	absent
TCGA-A3-3331-01A-01W-0886-08	AAS4	0	absent
TCGA-A3-3346-01A-01D-0966-08	AAS4	0.000533489	present
TCGA-A3-3346-01A-01W-0886-08	others	0.000533489	present
TCGA-A3-3349-01A-01D-1251-10	AAS4	0	absent
TCGA-A3-3357-01A-02D-1421-08	AAS4	0.007248969	present
TCGA-A3-3363-01A-01D-0966-08	AAS4	0	absent
TCGA-A3-3363-01A-01W-0886-08	AAS4	0	absent
TCGA-A3-3365-01A-01D-0966-08	AAS4	0	absent
TCGA-A3-3367-01A-02D-1421-08	others	0	absent
TCGA-A3-3370-01A-02D-1421-08	AAS4	0	absent
TCGA-A3-3372-01A-01W-0886-08	others	0	absent
TCGA-A3-3373-01A-02D-1421-08	AAS4	0	absent
TCGA-A3-3374-01A-01D-0966-08	others	0	absent
TCGA-A3-3374-01A-01W-0886-08	others	0	absent
TCGA-A3-3376-01A-02D-1421-08	AAS4	0	absent
TCGA-A3-3378-01A-01D-0966-08	AAS4	0	absent
TCGA-A3-3378-01A-01W-0886-08	AAS4	0	absent
TCGA-A3-3380-01A-01D-0966-08	others	0	absent
TCGA-A3-3380-01A-01W-0886-08	others	0	absent
TCGA-A3-3385-01A-02D-1421-08	AAS4	0	absent
TCGA-A3-3387-01A-01D-1534-10	AAS4	0	absent
TCGA-A3-A6NJ-01A-12D-A33K-10	others	0	absent
TCGA-A3-A6NN-01A-12D-A33K-10	AAS4	0	absent
TCGA-A3-A8CQ-01A-11D-A36X-10	AAS4	0	absent
TCGA-A3-A8OU-01A-11D-A36X-10	AAS4	0	absent
TCGA-A3-A8OV-01A-11D-A36X-10	AAS4	0	absent
TCGA-A3-A8OW-01A-11D-A36X-10	others	0	absent
TCGA-A3-A8OX-01A-11D-A36X-10	AAS4	0	absent
TCGA-A4-7286-01A-11D-2136-08	AAS4	0	absent
TCGA-A4-7288-01A-11D-2136-08	AAS4	0	absent
TCGA-A4-7583-01A-11D-2136-08	AAS4	0	absent
TCGA-A4-7584-01A-11D-2136-08	AAS4	0	absent
TCGA-A4-7585-01A-11D-2136-08	AAS4	0.002074748	present
TCGA-A4-7732-01A-11D-2136-08	AAS4	0	absent
TCGA-A4-7734-01A-11D-2136-08	AAS4	0	absent
TCGA-A4-7915-01A-11D-2201-08	others	0.077908429	present
TCGA-A4-7996-01A-11D-2201-08	AAS4	0.002413199	present
TCGA-A4-7997-01A-11D-2201-08	AAS4	0	absent
TCGA-A4-8098-01A-11D-2396-08	AAS4	0	absent
TCGA-A4-8310-01A-11D-2396-08	AAS4	0	absent
TCGA-A4-8311-01A-11D-2396-08	AAS4	0	absent
TCGA-A4-8515-01A-11D-2396-08	others	0	absent
TCGA-A4-8517-01A-11D-2396-08	AAS4	0	absent
TCGA-A4-8630-01A-11D-2396-08	AAS4	0	absent
TCGA-A4-A48D-01A-11D-A25F-10	AAS4	0	absent
TCGA-A4-A4ZT-01A-11D-A26P-10	AAS4	0	absent
TCGA-A4-A5XZ-01A-11D-A31X-10	AAS4	0	absent
TCGA-A4-A5Y0-01A-11D-A31X-10	AAS4	0	absent
TCGA-A4-A5Y1-01A-11D-A28G-10	AAS4	0	absent
TCGA-A4-A6HP-01A-11D-A31X-10	AAS4	0	absent
TCGA-A4-A772-01A-11D-A33Q-10	AAS4	0	absent
TCGA-A4-A7UZ-01A-12D-A34Z-10	AAS4	0	absent
TCGA-A5-A0G2-01A-11W-A062-09	others	0	absent
TCGA-A5-A0G3-01A-11W-A062-09	others	0	absent
TCGA-A5-A0GA-01A-11W-A062-09	others	0.005321666	present
TCGA-A5-A0GB-01A-11W-A062-09	others	0.030526267	present
TCGA-A5-A0GE-01A-11W-A062-09	others	0	absent
TCGA-A5-A0GH-01A-21W-A062-09	others	0	absent
TCGA-A5-A0GI-01A-11W-A062-09	others	0	absent
TCGA-A5-A0GJ-01A-11W-A062-09	AAS4	0	absent
TCGA-A5-A0GM-01A-11W-A062-09	others	0	absent
TCGA-A5-A0GQ-01A-11D-A122-09	others	0	absent
TCGA-A5-A0GU-01A-11W-A062-09	others	0	absent
TCGA-A5-A0GW-01A-11W-A062-09	others	0.003731039	present
TCGA-A5-A0GX-01A-11W-A062-09	others	0	absent
TCGA-A5-A0R6-01A-11D-A10B-09	others	0	absent
TCGA-A5-A0R7-01A-31D-A10B-09	AAS4	0	absent
TCGA-A5-A0R8-01A-11D-A10B-09	others	0	absent
TCGA-A5-A0R9-01A-11D-A10B-09	others	0	absent
TCGA-A5-A0RA-01A-21D-A10B-09	others	0	absent
TCGA-A5-A0VO-01A-21D-A10G-09	others	0	absent
TCGA-A5-A0VP-01A-21D-A10B-09	others	0	absent
TCGA-A5-A0VQ-01A-11D-A10B-09	others	0	absent
TCGA-A5-A1OJ-01A-11D-A14G-09	others	0	absent
TCGA-A5-A1OK-01A-11D-A14K-09	others	0	absent
TCGA-A5-A2K3-01A-11D-A17W-09	others	0.094409631	present
TCGA-A5-A2K4-01A-11D-A18P-09	others	0	absent
TCGA-A5-A2K7-01A-11D-A17W-09	others	0	absent
TCGA-A5-A3LP-01A-11D-A228-09	others	0	absent
TCGA-A5-A7WJ-01A-12D-A34Q-09	others	0	absent
TCGA-A5-A7WK-01A-11D-A34Q-09	AAS5	0	absent
TCGA-A5-AB3J-01A-11D-A403-09	others	0	absent
TCGA-A6-2671-01A-01D-1408-10	others	0	absent
TCGA-A6-2672-01B-03D-2298-08	others	0.024783277	present
TCGA-A6-2674-01A-02D-1953-10	others	0	absent
TCGA-A6-2674-01A-02D-A270-10	others	0	absent
TCGA-A6-2675-01A-02D-1719-10	others	0	absent
TCGA-A6-2677-01A-01D-A270-10	others	0	absent
TCGA-A6-2677-01B-02D-A270-10	others	0	absent
TCGA-A6-2678-01A-01D-1953-10	others	0.073439591	present
TCGA-A6-2680-01A-01D-1408-10	others	0	absent
TCGA-A6-2681-01A-01D-1408-10	others	0	absent
TCGA-A6-2682-01A-01D-1408-10	others	0.048873181	present
TCGA-A6-2683-01A-01D-1953-10	others	0	absent
TCGA-A6-2684-01A-01D-A270-10	others	0	absent
TCGA-A6-2684-01C-08D-A270-10	others	0	absent
TCGA-A6-2685-01A-01D-1408-10	others	0	absent
TCGA-A6-2686-01A-01D-1408-10	others	0.04711797	present
TCGA-A6-3808-01A-01W-0995-10	others	0	absent
TCGA-A6-3809-01A-01D-A270-10	others	0.045962776	present
TCGA-A6-3809-01B-04D-A270-10	others	0.045962776	present
TCGA-A6-3810-01A-01D-A270-10	others	0	absent
TCGA-A6-4105-01A-02D-1771-10	others	0.022915112	present
TCGA-A6-4107-01A-02D-1408-10	others	0	absent
TCGA-A6-5656-01A-21D-1835-10	others	0.037573148	present
TCGA-A6-5656-01A-21D-A270-10	others	0.037573148	present
TCGA-A6-5657-01A-01D-1650-10	others	0	absent
TCGA-A6-5659-01A-01D-1650-10	others	0.045604158	present
TCGA-A6-5659-01A-01D-A270-10	others	0.045604158	present
TCGA-A6-5659-01B-04D-A270-10	others	0.045604158	present
TCGA-A6-5660-01A-01D-1650-10	others	0.05650066	present
TCGA-A6-5661-01A-01D-1650-10	others	0.037604783	present
TCGA-A6-5662-01A-01D-1650-10	others	0.058508489	present
TCGA-A6-5664-01A-21D-1835-10	others	0	absent
TCGA-A6-5665-01A-01D-1650-10	others	0.023008419	present
TCGA-A6-5665-01B-03D-2298-08	others	0.023008419	present
TCGA-A6-5666-01A-01D-1650-10	others	0	absent
TCGA-A6-5667-01A-21D-1719-10	others	0.033568836	present
TCGA-A6-6137-01A-11D-1771-10	others	0	absent
TCGA-A6-6138-01A-11D-1771-10	others	0.025412778	present
TCGA-A6-6142-01A-11D-1771-10	others	0	absent
TCGA-A6-6648-01A-11D-1771-10	others	0.065599212	present
TCGA-A6-6649-01A-11D-1771-10	others	0	absent
TCGA-A6-6650-01A-11D-1771-10	others	0.049784046	present
TCGA-A6-6650-01B-02D-A270-10	others	0.049784046	present
TCGA-A6-6652-01A-11D-1771-10	others	0	absent
TCGA-A6-6653-01A-11D-1771-10	others	0	absent
TCGA-A6-6654-01A-21D-1835-10	others	0	absent
TCGA-A6-6780-01A-11D-1835-10	others	0.104313467	present
TCGA-A6-6780-01A-11D-A270-10	others	0.104313467	present
TCGA-A6-6780-01B-04D-A270-10	others	0.104313467	present
TCGA-A6-6781-01A-22D-1924-10	others	0	absent
TCGA-A6-6781-01A-22D-A270-10	others	0	absent
TCGA-A6-6781-01B-06D-A270-10	others	0	absent
TCGA-A6-6782-01A-11D-1835-10	others	0.062418938	present
TCGA-A6-A565-01A-31D-A28G-10	others	0.00368639	present
TCGA-A6-A566-01A-11D-A28G-10	others	0	absent
TCGA-A6-A567-01A-31D-A28G-10	others	0	absent
TCGA-A6-A56B-01A-31D-A28G-10	others	0	absent
TCGA-A6-A5ZU-01A-11D-A28G-10	others	0	absent
TCGA-A7-A0CD-01A-11W-A019-09	others	0	absent
TCGA-A7-A0CE-01A-11W-A019-09	AAS4	0	absent
TCGA-A7-A0CH-01A-21W-A019-09	others	0	absent
TCGA-A7-A0D9-01A-31W-A071-09	AAS4	0	absent
TCGA-A7-A0DB-01A-11D-A272-09	AAS5	0	absent
TCGA-A7-A0DB-01C-02D-A272-09	others	0	absent
TCGA-A7-A13D-01A-13D-A272-09	others	0	absent
TCGA-A7-A13D-01B-04D-A272-09	others	0	absent
TCGA-A7-A13E-01A-11D-A12Q-09	others	0	absent
TCGA-A7-A13E-01A-11D-A272-09	others	0	absent
TCGA-A7-A13F-01A-11D-A12Q-09	others	0	absent
TCGA-A7-A13G-01A-11D-A13L-09	AAS4	0	absent
TCGA-A7-A13G-01B-04D-A22N-09	AAS4	0	absent
TCGA-A7-A26E-01A-11D-A167-09	others	0	absent
TCGA-A7-A26E-01A-11D-A272-09	others	0	absent
TCGA-A7-A26E-01B-06D-A272-09	others	0	absent
TCGA-A7-A26F-01A-21D-A167-09	others	0	absent
TCGA-A7-A26F-01B-04D-A22N-09	others	0	absent
TCGA-A7-A26H-01A-11D-A167-09	AAS5	0	absent
TCGA-A7-A26J-01A-11D-A167-09	AAS4	0	absent
TCGA-A7-A26J-01B-02D-A272-09	AAS4	0	absent
TCGA-A7-A4SE-01A-11D-A25Q-09	AAS5	0	absent
TCGA-A7-A4SF-01A-11D-A25Q-09	AAS5	0	absent
TCGA-A7-A56D-01A-11D-A27P-09	AAS5	0	absent
TCGA-A7-A5ZW-01A-12D-A29N-09	AAS5	0	absent
TCGA-A7-A5ZX-01A-12D-A29N-09	others	0	absent
TCGA-A7-A6VW-01A-21D-A33E-09	AAS4	0	absent
TCGA-A8-A06Q-01A-11W-A050-09	AAS5	0	absent
TCGA-A8-A06T-01A-11W-A019-09	AAS4	0.004441757	present
TCGA-A8-A06X-01A-21W-A019-09	others	0	absent
TCGA-A8-A06Y-01A-21W-A019-09	others	0	absent
TCGA-A8-A06Z-01A-11W-A019-09	others	0	absent
TCGA-A8-A07B-01A-11W-A019-09	AAS5	0	absent
TCGA-A8-A07F-01A-11W-A019-09	others	0	absent
TCGA-A8-A07I-01A-11W-A019-09	others	0.007556519	present
TCGA-A8-A07J-01A-11W-A019-09	others	0	absent
TCGA-A8-A07L-01A-11W-A019-09	AAS4	0	absent
TCGA-A8-A07O-01A-11W-A019-09	others	0	absent
TCGA-A8-A07U-01A-11W-A050-09	AAS5	0	absent
TCGA-A8-A07Z-01A-11W-A019-09	others	0	absent
TCGA-A8-A082-01A-11W-A019-09	others	0.008294585	present
TCGA-A8-A083-01A-21W-A019-09	AAS4	0	absent
TCGA-A8-A08B-01A-11W-A019-09	others	0	absent
TCGA-A8-A08H-01A-21W-A019-09	others	0.01074616	present
TCGA-A8-A08L-01A-11W-A019-09	AAS5	0	absent
TCGA-A8-A08O-01A-21W-A071-09	AAS4	0	absent
TCGA-A8-A08R-01A-11W-A050-09	AAS5	0.024268355	present
TCGA-A8-A08Z-01A-21W-A019-09	AAS4	0.006745221	present
TCGA-A8-A091-01A-11W-A019-09	others	0	absent
TCGA-A8-A092-01A-11W-A019-09	AAS5	0	absent
TCGA-A8-A093-01A-11W-A019-09	others	0	absent
TCGA-A8-A094-01A-11W-A019-09	AAS5	0.008383885	present
TCGA-A8-A095-01A-11W-A019-09	AAS5	0	absent
TCGA-A8-A096-01A-11W-A019-09	AAS4	0	absent
TCGA-A8-A09B-01A-11W-A019-09	others	0	absent
TCGA-A8-A09C-01A-11W-A019-09	AAS4	0	absent
TCGA-A8-A09D-01A-11W-A019-09	others	0	absent
TCGA-A8-A09G-01A-21W-A019-09	AAS5	0	absent
TCGA-A8-A09I-01A-22W-A050-09	AAS5	0.010016508	present
TCGA-A8-A09N-01A-11W-A019-09	AAS5	0	absent
TCGA-A8-A0A1-01A-11W-A019-09	others	0.003812188	present
TCGA-A8-A0A4-01A-11W-A019-09	others	0	absent
TCGA-A8-A0A6-01A-12W-A071-09	others	0	absent
TCGA-A8-A0A7-01A-11W-A019-09	AAS5	0.000104203	present
TCGA-A8-A0A9-01A-11W-A019-09	others	0	absent
TCGA-AA-3492-01A-01D-1408-10	others	0.027851887	present
TCGA-AA-3494-01A-01D-1408-10	others	0.033901608	present
TCGA-AA-3495-01A-01D-1408-10	others	0	absent
TCGA-AA-3496-01A-21D-1835-10	others	0.013346718	present
TCGA-AA-3502-01A-01D-1408-10	others	0	absent
TCGA-AA-3506-01A-01D-2188-10	others	0.000975318	present
TCGA-AA-3509-01A-01D-1408-10	others	0.009481524	present
TCGA-AA-3510-01A-01D-1408-10	AAS5	0.021569701	present
TCGA-AA-3514-01A-02D-1953-10	others	0	absent
TCGA-AA-3519-01A-02D-1953-10	others	0	absent
TCGA-AA-3520-01A-01D-1953-10	others	0	absent
TCGA-AA-3521-01A-01D-1953-10	others	0	absent
TCGA-AA-3522-01A-01W-0831-10	others	0	absent
TCGA-AA-3524-01A-02D-1953-10	others	0.003830319	present
TCGA-AA-3526-01A-02D-1953-10	others	0.000158632	present
TCGA-AA-3530-01A-01W-0995-10	others	0	absent
TCGA-AA-3531-01A-01D-1953-10	others	0.019167793	present
TCGA-AA-3532-01A-01D-1953-10	others	0	absent
TCGA-AA-3534-01A-01D-1953-10	others	0	absent
TCGA-AA-3538-01A-01D-1953-10	others	0.014987172	present
TCGA-AA-3544-01A-01D-1953-10	others	0.035272055	present
TCGA-AA-3548-01A-01D-1953-10	others	0	absent
TCGA-AA-3549-01A-02D-1953-10	others	0.009676632	present
TCGA-AA-3560-01A-01D-1953-10	AAS4	0	absent
TCGA-AA-3561-01A-01D-1953-10	others	0.049776994	present
TCGA-AA-3655-01A-02D-1719-10	others	0.001032274	present
TCGA-AA-3660-01A-01D-1719-10	others	0.108163305	present
TCGA-AA-3664-01A-01W-0900-09	others	0	absent
TCGA-AA-3666-01A-02W-0900-09	AAS4	0.041292726	present
TCGA-AA-3667-01A-01W-0900-09	others	0.097758322	present
TCGA-AA-3673-01A-01W-0900-09	others	0.014275082	present
TCGA-AA-3675-01A-02W-0900-09	others	0	absent
TCGA-AA-3678-01A-01W-0900-09	others	0.03657798	present
TCGA-AA-3679-01A-02W-0900-09	others	0	absent
TCGA-AA-3680-01A-01W-0900-09	others	0	absent
TCGA-AA-3681-01A-01W-0900-09	others	0	absent
TCGA-AA-3684-01A-02W-0900-09	others	0	absent
TCGA-AA-3685-01A-02W-0900-09	others	0.039802573	present
TCGA-AA-3692-01A-01W-0900-09	others	0.005992125	present
TCGA-AA-3696-01A-01W-0900-09	others	0.018133543	present
TCGA-AA-3712-01A-21D-1719-10	AAS5	0.11293159	present
TCGA-AA-3713-01A-21D-1719-10	others	0	absent
TCGA-AA-3715-01A-01W-0900-09	others	0.021372645	present
TCGA-AA-3811-01A-01D-1981-10	others	0	absent
TCGA-AA-3811-01A-01W-0995-10	others	0	absent
TCGA-AA-3812-01A-01W-0900-09	others	0	absent
TCGA-AA-3814-01A-01W-0900-09	others	0.013475271	present
TCGA-AA-3815-01A-01W-0995-10	others	0.027907917	present
TCGA-AA-3819-01A-01W-0900-09	others	0	absent
TCGA-AA-3821-01A-01W-0995-10	others	0.005564258	present
TCGA-AA-3831-01A-01W-0900-09	others	0	absent
TCGA-AA-3833-01A-01W-0900-09	others	0	absent
TCGA-AA-3837-01A-01W-0900-09	others	0.00660993	present
TCGA-AA-3841-01A-01W-0900-09	others	0.076655396	present
TCGA-AA-3842-01A-01W-0995-10	others	0.000940798	present
TCGA-AA-3844-01A-01W-0995-10	others	0.065037654	present
TCGA-AA-3845-01A-01D-1981-10	others	0.062752148	present
TCGA-AA-3845-01A-01W-0995-10	others	0.062752148	present
TCGA-AA-3848-01A-01W-0900-09	others	0.030767769	present
TCGA-AA-3850-01A-01W-0995-10	others	0	absent
TCGA-AA-3851-01A-01W-0995-10	others	0	absent
TCGA-AA-3852-01A-01W-0900-09	others	0	absent
TCGA-AA-3854-01A-01W-0900-09	others	0	absent
TCGA-AA-3855-01A-01W-0995-10	others	0.022651909	present
TCGA-AA-3856-01A-01W-0900-09	others	0	absent
TCGA-AA-3858-01A-01W-0900-09	others	0	absent
TCGA-AA-3861-01A-01W-0995-10	others	0	absent
TCGA-AA-3862-01A-01W-0995-10	AAS4	0.071771615	present
TCGA-AA-3864-01A-01D-1981-10	others	0	absent
TCGA-AA-3866-01A-01W-0995-10	others	0	absent
TCGA-AA-3867-01A-01W-0995-10	others	0	absent
TCGA-AA-3869-01A-01W-0995-10	others	0.003868688	present
TCGA-AA-3870-01A-01W-0995-10	others	0.012976994	present
TCGA-AA-3872-01A-01W-0995-10	others	0	absent
TCGA-AA-3875-01A-01W-0900-09	others	0	absent
TCGA-AA-3877-01A-01W-0995-10	others	0	absent
TCGA-AA-3939-01A-01W-0995-10	others	0	absent
TCGA-AA-3941-01A-01W-0995-10	others	0	absent
TCGA-AA-3947-01A-01D-1981-10	others	0	absent
TCGA-AA-3949-01A-01W-0995-10	others	0.057803387	present
TCGA-AA-3950-01A-02W-0995-10	others	0.025328682	present
TCGA-AA-3956-01A-02W-0995-10	others	0	absent
TCGA-AA-3966-01A-01D-1981-10	others	0.033620936	present
TCGA-AA-3966-01A-01W-1073-09	others	0.033620936	present
TCGA-AA-3968-01A-01W-0995-10	others	0	absent
TCGA-AA-3971-01A-01W-0995-10	others	0	absent
TCGA-AA-3976-01A-01W-0995-10	others	0.005290902	present
TCGA-AA-3979-01A-01W-0995-10	AAS4	0.05865933	present
TCGA-AA-3980-01A-02W-0995-10	others	0.002195085	present
TCGA-AA-3986-01A-02W-0995-10	others	0	absent
TCGA-AA-3989-01A-01W-0995-10	others	0.0202785	present
TCGA-AA-3994-01A-01W-1073-09	others	0.000618801	present
TCGA-AA-A004-01A-01W-A00E-09	others	0	absent
TCGA-AA-A00O-01A-02W-A00E-09	others	0	absent
TCGA-AA-A017-01A-01W-A00E-09	others	0	absent
TCGA-AA-A01I-01A-02W-A00E-09	others	0	absent
TCGA-AA-A01P-01A-21D-A17O-10	others	0.059223917	present
TCGA-AA-A01P-01A-21W-A096-10	others	0.059223917	present
TCGA-AA-A01R-01A-21D-A17O-10	others	0	absent
TCGA-AA-A01R-01A-21W-A096-10	others	0	absent
TCGA-AA-A01S-01A-21W-A096-10	others	0	absent
TCGA-AA-A01V-01A-23W-A096-10	others	0.022598335	present
TCGA-AA-A01X-01A-21W-A096-10	others	0	absent
TCGA-AA-A01Z-01A-11W-A096-10	others	0	absent
TCGA-AA-A022-01A-21D-A17O-10	others	0.054522338	present
TCGA-AA-A022-01A-21W-A096-10	others	0.054522338	present
TCGA-AA-A024-01A-02W-A00E-09	others	0	absent
TCGA-AA-A029-01A-01W-A00E-09	others	0	absent
TCGA-AA-A02F-01A-01W-A00E-09	others	0.011750788	present
TCGA-AA-A02H-01A-01W-A00E-09	others	0	absent
TCGA-AA-A02O-01A-21W-A096-10	others	0.008277651	present
TCGA-AA-A02R-01A-01W-A00E-09	others	0.104907263	present
TCGA-AA-A02W-01A-01W-A00E-09	others	0	absent
TCGA-AA-A02Y-01A-43W-A096-10	others	0.024706711	present
TCGA-AA-A03F-01A-11W-A096-10	others	0	absent
TCGA-AA-A03J-01A-21W-A096-10	others	0	absent
TCGA-AC-A23C-01A-12D-A167-09	AAS5	0	absent
TCGA-AC-A23G-01A-11D-A20S-09	others	0	absent
TCGA-AC-A23H-01A-11D-A159-09	AAS5	0	absent
TCGA-AC-A2B8-01A-11D-A17D-09	AAS5	0	absent
TCGA-AC-A2BK-01A-11D-A21Q-09	others	0.026512377	present
TCGA-AC-A2BM-01A-11D-A21Q-09	others	0	absent
TCGA-AC-A2FG-01A-11D-A17D-09	AAS5	0	absent
TCGA-AC-A2FO-01A-11D-A17W-09	AAS5	0	absent
TCGA-AC-A2QH-01A-11D-A18P-09	others	0	absent
TCGA-AC-A2QH-01B-04D-A22N-09	others	0	absent
TCGA-AC-A3QQ-01A-11D-A228-09	AAS4	0	absent
TCGA-AC-A3QQ-01B-06D-A22N-09	AAS4	0	absent
TCGA-AC-A3W7-01A-11D-A228-09	AAS5	0	absent
TCGA-AC-A3YI-01A-21D-A23C-09	AAS5	0	absent
TCGA-AC-A4ZE-01A-11D-A41F-09	others	0	absent
TCGA-AC-A5XS-01A-11D-A29N-09	AAS5	0	absent
TCGA-AC-A62X-01A-11D-A29N-09	others	0	absent
TCGA-AC-A62Y-01A-11D-A29N-09	AAS5	0	absent
TCGA-AC-A6IV-01A-12D-A33E-09	others	0	absent
TCGA-AC-A6IW-01A-12D-A33E-09	AAS5	0	absent
TCGA-AC-A6IX-01A-12D-A32I-09	AAS5	0	absent
TCGA-AC-A6IX-06A-11D-A32I-09	AAS5	0	absent
TCGA-AC-A6NO-01A-12D-A33E-09	others	0	absent
TCGA-AC-A7VB-01A-11D-A351-09	others	0	absent
TCGA-AC-A7VC-01A-11D-A351-09	others	0	absent
TCGA-AC-A8OR-01A-21D-A41F-09	others	0	absent
TCGA-AC-A8OS-01A-12D-A41F-09	AAS5	0	absent
TCGA-AD-5900-01A-11D-1650-10	others	0	absent
TCGA-AD-6548-01A-11D-1835-10	others	0	absent
TCGA-AD-6888-01A-11D-1924-10	others	0	absent
TCGA-AD-6889-01A-11D-1924-10	others	0.000348492	present
TCGA-AD-6890-01A-11D-1924-10	others	0.115546451	present
TCGA-AD-6895-01A-11D-1924-10	others	0.043986062	present
TCGA-AD-6899-01A-11D-1924-10	others	0	absent
TCGA-AD-6963-01A-11D-1924-10	others	0.070818018	present
TCGA-AD-6964-01A-11D-1924-10	others	0	absent
TCGA-AD-6965-01A-11D-1924-10	others	0.052580047	present
TCGA-AD-A5EJ-01A-11D-A28G-10	others	0	absent
TCGA-AF-2687-01A-02D-1733-10	others	0.041557454	present
TCGA-AF-2690-01A-02D-1733-10	others	0	absent
TCGA-AF-2691-01A-01D-1989-10	others	0	absent
TCGA-AF-2693-01A-02D-1733-10	others	0	absent
TCGA-AF-3400-01A-01D-1989-10	others	0	absent
TCGA-AF-4110-01A-02D-1733-10	others	0.004867004	present
TCGA-AF-5654-01A-01D-1657-10	others	0.059369913	present
TCGA-AF-6136-01A-11D-1826-10	others	0	absent
TCGA-AF-6655-01A-11D-1826-10	others	0	absent
TCGA-AF-A56K-01A-32D-A38X-10	others	0.060558324	present
TCGA-AF-A56L-01A-31D-A38X-10	others	0	absent
TCGA-AG-3575-01A-01D-1989-10	others	0.031665176	present
TCGA-AG-3580-01A-01D-1989-10	others	0.088735262	present
TCGA-AG-3583-01A-01D-1989-10	others	0	absent
TCGA-AG-3584-01A-01D-1989-10	others	0	absent
TCGA-AG-3591-01A-01D-1733-10	others	0	absent
TCGA-AG-3592-01A-02D-1733-10	others	0.050141954	present
TCGA-AG-3598-01A-01D-1989-10	others	0.079260362	present
TCGA-AG-3602-01A-02D-1989-10	others	0	absent
TCGA-AG-3725-01A-11D-1733-10	others	0.07618609	present
TCGA-AG-3726-01A-02W-0899-10	others	0.012383386	present
TCGA-AG-3727-01A-01W-0899-10	others	0	absent
TCGA-AG-3728-01A-01W-0899-10	others	0.010816542	present
TCGA-AG-3731-01A-11D-1733-10	others	0	absent
TCGA-AG-3732-01A-11D-1657-10	others	0	absent
TCGA-AG-3742-01A-11D-1657-10	others	0	absent
TCGA-AG-3878-01A-02W-0899-10	others	0.022090948	present
TCGA-AG-3881-01A-01W-0899-10	others	0	absent
TCGA-AG-3882-01A-01W-0899-10	others	0.016154034	present
TCGA-AG-3883-01A-02W-0899-10	others	0	absent
TCGA-AG-3885-01A-01W-0899-10	others	0	absent
TCGA-AG-3887-01A-01W-1073-09	others	0.029388272	present
TCGA-AG-3894-01A-01W-1073-09	others	0	absent
TCGA-AG-3896-01A-01W-1073-09	others	0.016573645	present
TCGA-AG-3898-01A-01W-1073-09	others	0.007841818	present
TCGA-AG-3901-01A-01W-1073-09	others	0.009699818	present
TCGA-AG-3902-01A-01W-1073-09	AAS4	0.009825041	present
TCGA-AG-3909-01A-01W-1073-09	others	0	absent
TCGA-AG-3999-01A-01W-1073-09	others	0	absent
TCGA-AG-4001-01A-02W-1073-09	others	0	absent
TCGA-AG-4007-01A-01W-1073-09	others	0	absent
TCGA-AG-4008-01A-01W-1073-09	others	0.051453961	present
TCGA-AG-4021-01A-01D-1733-10	others	0.03320375	present
TCGA-AG-4022-01A-01D-1733-10	others	0	absent
TCGA-AG-A008-01A-01W-A00K-09	others	0	absent
TCGA-AG-A00C-01A-01W-A00K-09	others	0	absent
TCGA-AG-A00Y-01A-02W-A00K-09	others	0.041996222	present
TCGA-AG-A016-01A-01W-A00K-09	others	0	absent
TCGA-AG-A01L-01A-01W-A00K-09	others	0	absent
TCGA-AG-A01N-01A-01W-A00E-09	others	0.031125831	present
TCGA-AG-A01Y-01A-41W-A096-10	AAS4	0.005526132	present
TCGA-AG-A025-01A-01W-A00E-09	others	0.005738096	present
TCGA-AG-A02G-01A-01W-A00E-09	others	0	absent
TCGA-AG-A02N-01A-11D-A183-10	others	0.011388629	present
TCGA-AG-A02N-01A-11W-A096-10	others	0.011388629	present
TCGA-AG-A02X-01A-01W-A00E-09	others	0.017714012	present
TCGA-AH-6643-01A-11D-1826-10	AAS4	0	absent
TCGA-AH-6644-01A-21D-1826-10	others	0.012179867	present
TCGA-AH-6897-01A-11D-1924-10	others	0.096192564	present
TCGA-AH-6903-01A-11D-1924-10	others	0.081197067	present
TCGA-AJ-A23M-01A-11D-A159-09	AAS5	0	absent
TCGA-AJ-A23O-01A-11D-A159-09	AAS4	0.01922219	present
TCGA-AJ-A2QL-01A-11D-A18P-09	others	0	absent
TCGA-AJ-A2QM-01A-11D-A18P-09	AAS5	0	absent
TCGA-AJ-A2QN-01A-11D-A18P-09	others	0	absent
TCGA-AJ-A2QO-01A-11D-A18P-09	others	0	absent
TCGA-AJ-A3BF-01A-11D-A20S-09	others	0	absent
TCGA-AJ-A3BG-01A-11D-A19Y-09	others	0	absent
TCGA-AJ-A3BH-01A-11D-A19Y-09	others	0.00591992	present
TCGA-AJ-A3BK-01A-11D-A19Y-09	others	0	absent
TCGA-AJ-A3EJ-01A-11D-A19Y-09	others	0	absent
TCGA-AJ-A3EM-01A-11D-A20S-09	others	0	absent
TCGA-AJ-A3I9-01A-11D-A228-09	others	0	absent
TCGA-AJ-A3NE-01A-11D-A228-09	others	0.073320316	present
TCGA-AJ-A3NG-01A-11D-A228-09	others	0	absent
TCGA-AJ-A3OJ-01A-11D-A228-09	others	0.000857146	present
TCGA-AJ-A3OK-01A-12D-A228-09	others	0	absent
TCGA-AJ-A3OL-01A-11D-A228-09	others	0	absent
TCGA-AJ-A3QS-01A-11D-A228-09	AAS5	0.008681615	present
TCGA-AJ-A3TW-01A-11D-A228-09	AAS5	0	absent
TCGA-AJ-A5DV-01A-11D-A27P-09	others	0.010371442	present
TCGA-AJ-A6NU-01A-11D-A34Q-09	others	0	absent
TCGA-AJ-A8CT-01A-11D-A37N-09	others	0	absent
TCGA-AJ-A8CV-01A-11D-A37N-09	others	0	absent
TCGA-AJ-A8CW-01A-11D-A37N-09	others	0	absent
TCGA-AK-3426-01A-02D-1386-10	AAS4	0.025102381	present
TCGA-AK-3427-01A-01W-0886-08	AAS4	0	absent
TCGA-AK-3440-01A-01W-0886-08	others	0	absent
TCGA-AK-3444-01A-01W-0886-08	AAS4	0	absent
TCGA-AK-3447-01A-01D-0966-08	others	0	absent
TCGA-AK-3447-01A-01W-0886-08	others	0	absent
TCGA-AK-3451-01A-02D-1251-10	AAS4	0	absent
TCGA-AK-3453-01A-01W-0886-08	others	0	absent
TCGA-AK-3455-01A-01D-0966-08	AAS4	0	absent
TCGA-AK-3456-01A-02D-1386-10	AAS4	0	absent
TCGA-AK-3458-01A-01D-1501-10	AAS4	0	absent
TCGA-AK-3465-01A-01D-0966-08	others	0	absent
TCGA-AK-3465-01A-01W-0886-08	others	0	absent
TCGA-AL-3466-01A-01D-1252-08	AAS4	0	absent
TCGA-AL-3472-01A-01D-1252-08	AAS4	0	absent
TCGA-AL-7173-01A-11D-2136-08	AAS4	0	absent
TCGA-AM-5820-01A-01D-1650-10	others	0	absent
TCGA-AM-5821-01A-01D-1650-10	others	0.024412944	present
TCGA-AN-A03X-01A-21W-A019-09	others	0	absent
TCGA-AN-A03Y-01A-21W-A019-09	others	0	absent
TCGA-AN-A041-01A-11W-A050-09	others	0	absent
TCGA-AN-A046-01A-21W-A050-09	AAS5	0	absent
TCGA-AN-A049-01A-21W-A019-09	others	0	absent
TCGA-AN-A04A-01A-21W-A050-09	others	0	absent
TCGA-AN-A0AK-01A-21W-A019-09	others	0	absent
TCGA-AN-A0AS-01A-11W-A019-09	others	0	absent
TCGA-AN-A0AT-01A-11D-A045-09	AAS4	0	absent
TCGA-AN-A0FD-01A-11W-A050-09	AAS4	0	absent
TCGA-AN-A0FF-01A-11W-A050-09	AAS4	0	absent
TCGA-AN-A0FJ-01A-11W-A019-09	AAS5	0	absent
TCGA-AN-A0FK-01A-11W-A050-09	others	0	absent
TCGA-AN-A0FV-01A-11W-A019-09	AAS5	0	absent
TCGA-AN-A0FY-01A-11W-A050-09	others	0	absent
TCGA-AN-A0G0-01A-11W-A050-09	others	0.00078838	present
TCGA-AN-A0XN-01A-21D-A10G-09	AAS4	0.009256478	present
TCGA-AN-A0XP-01A-11D-A117-09	AAS4	0	absent
TCGA-AN-A0XR-01A-11D-A10G-09	AAS5	0	absent
TCGA-AN-A0XV-01A-11D-A10G-09	AAS4	0	absent
TCGA-AN-A0XW-01A-11D-A10G-09	AAS5	0.028706336	present
TCGA-AO-A0J2-01A-11W-A050-09	AAS4	0	absent
TCGA-AO-A0J4-01A-11W-A050-09	AAS5	0	absent
TCGA-AO-A0J5-01A-11W-A050-09	others	0	absent
TCGA-AO-A0J6-01A-11W-A050-09	AAS5	0.014615934	present
TCGA-AO-A0J9-01A-11W-A050-09	AAS5	0	absent
TCGA-AO-A0JA-01A-11W-A071-09	AAS5	0	absent
TCGA-AO-A0JC-01A-11W-A071-09	AAS5	0.034910797	present
TCGA-AO-A0JE-01A-11W-A071-09	AAS5	0.010623272	present
TCGA-AO-A0JF-01A-11W-A071-09	AAS4	0	absent
TCGA-AO-A0JG-01A-31D-A099-09	others	0	absent
TCGA-AO-A0JI-01A-21W-A100-09	others	0	absent
TCGA-AO-A128-01A-11D-A10M-09	others	0.056616738	present
TCGA-AO-A12A-01A-21D-A10Y-09	others	0	absent
TCGA-AO-A12D-01A-11D-A10Y-09	AAS5	0	absent
TCGA-AO-A12F-01A-11D-A10Y-09	others	0	absent
TCGA-AO-A12H-01A-11D-A10Y-09	AAS5	0	absent
TCGA-AO-A1KP-01A-11D-A13L-09	AAS4	0	absent
TCGA-AO-A1KS-01A-11D-A13L-09	others	0	absent
TCGA-AO-A1KT-01A-11D-A13L-09	AAS4	0	absent
TCGA-AP-A051-01A-21W-A027-09	others	0	absent
TCGA-AP-A054-01A-11W-A062-09	AAS4	0	absent
TCGA-AP-A059-01A-21D-A122-09	others	0.0062746	present
TCGA-AP-A05A-01A-11W-A027-09	others	0	absent
TCGA-AP-A05H-01A-11W-A027-09	others	0	absent
TCGA-AP-A05N-01A-11W-A027-09	others	0	absent
TCGA-AP-A05P-01A-11W-A062-09	others	0	absent
TCGA-AP-A0L9-01A-11W-A062-09	AAS5	0	absent
TCGA-AP-A0LD-01A-11W-A062-09	others	0.055638493	present
TCGA-AP-A0LE-01A-11D-A127-09	others	0.004033699	present
TCGA-AP-A0LF-01A-11D-A122-09	AAS5	0.025626954	present
TCGA-AP-A0LG-01A-11W-A062-09	others	0	absent
TCGA-AP-A0LI-01A-11W-A062-09	AAS5	0	absent
TCGA-AP-A0LJ-01A-11W-A062-09	others	0	absent
TCGA-AP-A0LL-01A-12D-A127-09	others	0.002916174	present
TCGA-AP-A0LM-01A-11D-A122-09	others	0	absent
TCGA-AP-A0LN-01A-11W-A062-09	others	0	absent
TCGA-AP-A0LO-01A-11W-A062-09	others	0	absent
TCGA-AP-A0LP-01A-12D-A10B-09	others	0	absent
TCGA-AP-A0LS-01A-11D-A14G-09	others	0.004793512	present
TCGA-AP-A0LT-01A-11W-A062-09	others	0.032217556	present
TCGA-AP-A1DH-01A-31D-A135-09	others	0.028390583	present
TCGA-AP-A1DM-01A-21D-A135-09	others	0	absent
TCGA-AP-A1DO-01A-11D-A135-09	others	0	absent
TCGA-AP-A1DP-01A-11D-A135-09	others	0	absent
TCGA-AP-A1DQ-01A-11D-A135-09	others	0	absent
TCGA-AP-A1DR-01A-11D-A135-09	others	0	absent
TCGA-AP-A1DV-01A-21D-A135-09	others	0.011093027	present
TCGA-AP-A1E1-01A-11D-A135-09	others	0	absent
TCGA-AP-A1E3-01A-11D-A135-09	others	0	absent
TCGA-AQ-A04H-01B-11D-A10M-09	others	0	absent
TCGA-AQ-A1H3-01A-31D-A13L-09	others	0	absent
TCGA-AQ-A54O-01A-11D-A25Q-09	AAS4	0	absent
TCGA-AQ-A7U7-01A-22D-A351-09	AAS5	0	absent
TCGA-AR-A0TP-01A-11D-A099-09	others	0	absent
TCGA-AR-A0TU-01A-31D-A10G-09	AAS5	0.105684178	present
TCGA-AR-A0TW-01A-11D-A099-09	others	0.005807739	present
TCGA-AR-A0TX-01A-11D-A099-09	AAS5	0	absent
TCGA-AR-A0TY-01A-12W-A12T-09	others	0	absent
TCGA-AR-A0TZ-01A-12D-A099-09	AAS5	0	absent
TCGA-AR-A0U0-01A-11D-A10G-09	AAS4	0.034446651	present
TCGA-AR-A0U2-01A-11D-A10G-09	others	0	absent
TCGA-AR-A0U3-01A-11D-A10G-09	others	0.001336198	present
TCGA-AR-A1AH-01A-11D-A12B-09	others	0	absent
TCGA-AR-A1AI-01A-11D-A12Q-09	AAS5	0.008367051	present
TCGA-AR-A1AJ-01A-21D-A12Q-09	AAS5	0.029477638	present
TCGA-AR-A1AK-01A-21D-A12Q-09	AAS5	0	absent
TCGA-AR-A1AN-01A-11D-A12Q-09	AAS5	0	absent
TCGA-AR-A1AO-01A-11D-A12Q-09	AAS5	0	absent
TCGA-AR-A1AP-01A-11D-A12Q-09	others	0	absent
TCGA-AR-A1AR-01A-31D-A135-09	AAS5	0.019762402	present
TCGA-AR-A1AV-01A-21D-A12Q-09	others	0	absent
TCGA-AR-A1AW-01A-21D-A12Q-09	others	0.038129855	present
TCGA-AR-A1AX-01A-11D-A12Q-09	others	0.001434172	present
TCGA-AR-A24K-01A-11D-A167-09	others	0	absent
TCGA-AR-A24L-01A-11D-A167-09	others	0	absent
TCGA-AR-A24N-01A-11D-A167-09	others	0	absent
TCGA-AR-A24R-01A-11D-A167-09	AAS4	0.010439037	present
TCGA-AR-A24T-01A-11D-A167-09	others	0	absent
TCGA-AR-A24V-01A-21D-A167-09	others	0	absent
TCGA-AR-A24W-01A-11D-A17G-09	others	0	absent
TCGA-AR-A250-01A-31D-A167-09	AAS5	0	absent
TCGA-AR-A254-01A-21D-A167-09	others	0.009898913	present
TCGA-AR-A255-01A-11D-A167-09	AAS5	1.7e-06	present
TCGA-AR-A2LE-01A-11D-A17W-09	AAS5	0	absent
TCGA-AR-A2LH-01A-31D-A18P-09	AAS5	0.003638987	present
TCGA-AR-A2LN-01A-21D-A18P-09	others	0	absent
TCGA-AR-A2LO-01A-31D-A18P-09	AAS4	0	absent
TCGA-AR-A5QN-01A-12D-A28B-09	others	0	absent
TCGA-AR-A5QP-01A-11D-A28B-09	others	0	absent
TCGA-AS-3777-01A-01D-0966-08	others	0	absent
TCGA-AS-3778-01A-01D-0966-08	AAS4	0	absent
TCGA-AS-3778-01A-01W-0886-08	AAS4	0	absent
TCGA-AT-A5NU-01A-11D-A28G-10	AAS4	0	absent
TCGA-AU-3779-01A-01D-1719-10	others	0	absent
TCGA-AU-6004-01A-11D-1719-10	others	0.009819901	present
TCGA-AX-A05S-01A-11W-A027-09	others	0	absent
TCGA-AX-A05W-01A-21W-A027-09	others	0	absent
TCGA-AX-A05Y-01A-11W-A027-09	others	0	absent
TCGA-AX-A062-01A-11W-A027-09	others	0.030270131	present
TCGA-AX-A063-01A-11W-A027-09	AAS4	0.03628405	present
TCGA-AX-A064-01A-11W-A027-09	others	0	absent
TCGA-AX-A06B-01A-11W-A027-09	others	0	absent
TCGA-AX-A06H-01A-11D-A122-09	others	0	absent
TCGA-AX-A06L-01A-11D-A122-09	others	0	absent
TCGA-AX-A0J1-01A-11W-A062-09	others	0	absent
TCGA-AX-A1C4-01A-11D-A135-09	others	0	absent
TCGA-AX-A1C5-01A-11D-A135-09	others	0	absent
TCGA-AX-A1C7-01A-11D-A135-09	others	0	absent
TCGA-AX-A1C8-01A-11D-A135-09	AAS5	0	absent
TCGA-AX-A1C9-01A-11D-A135-09	others	0	absent
TCGA-AX-A1CA-01A-12D-A135-09	AAS5	0	absent
TCGA-AX-A1CC-01A-11D-A135-09	others	0	absent
TCGA-AX-A1CE-01A-11D-A135-09	others	0	absent
TCGA-AX-A1CI-01A-11D-A135-09	others	0	absent
TCGA-AX-A1CJ-01A-11D-A135-09	others	0	absent
TCGA-AX-A1CK-01A-11D-A135-09	others	0	absent
TCGA-AX-A2H2-01A-11D-A17W-09	AAS5	0	absent
TCGA-AX-A2H4-01A-21D-A18P-09	AAS5	0.024108031	present
TCGA-AX-A2H7-01A-12D-A18P-09	others	0	absent
TCGA-AX-A2HA-01A-12D-A18P-09	others	0.055261017	present
TCGA-AX-A2HD-01A-21D-A17D-09	others	0	absent
TCGA-AX-A2HG-01A-11D-A17D-09	others	0.014928494	present
TCGA-AX-A2HJ-01A-11D-A17D-09	AAS4	0	absent
TCGA-AX-A2IN-01A-12D-A17W-09	others	0	absent
TCGA-AX-A2IO-01A-11D-A17W-09	AAS5	0	absent
TCGA-AX-A3FT-01A-11D-A228-09	others	0.050255376	present
TCGA-AX-A3FW-01A-11D-A228-09	others	0	absent
TCGA-AX-A3FZ-01A-11D-A228-09	others	0	absent
TCGA-AX-A3G6-01A-11D-A20S-09	others	0	absent
TCGA-AX-A3G7-01A-12D-A20S-09	AAS4	0	absent
TCGA-AX-A3G8-01A-11D-A228-09	others	0	absent
TCGA-AX-A3G9-01A-11D-A228-09	others	0	absent
TCGA-AX-A3GB-01A-11D-A228-09	others	0	absent
TCGA-AY-4070-01A-01W-1073-09	others	0	absent
TCGA-AY-4071-01A-01W-1073-09	AAS4	0	absent
TCGA-AY-5543-01A-01D-1650-10	others	0.028773096	present
TCGA-AY-6197-01A-11D-1719-10	others	0.068277675	present
TCGA-AY-6386-01A-21D-1719-10	others	0	absent
TCGA-AY-A69D-01A-11D-A36X-10	others	0	absent
TCGA-AY-A71X-01A-12D-A36X-10	others	0	absent
TCGA-AY-A8YK-01A-11D-A40P-10	others	0.058074644	present
TCGA-AZ-4308-01A-01D-1408-10	others	0	absent
TCGA-AZ-4313-01A-01D-1408-10	others	0	absent
TCGA-AZ-4323-01A-21D-1835-10	others	0	absent
TCGA-AZ-4615-01A-01D-1408-10	others	0.026705575	present
TCGA-AZ-4681-01A-01D-1408-10	others	0.108325238	present
TCGA-AZ-4682-01B-01D-1408-10	others	0	absent
TCGA-AZ-4684-01A-01D-1408-10	others	0.00879295	present
TCGA-AZ-5407-01A-01D-1719-10	others	0	absent
TCGA-AZ-6598-01A-11D-1771-10	others	0.030066297	present
TCGA-AZ-6599-01A-11D-1771-10	others	0	absent
TCGA-AZ-6603-01A-11D-1835-10	others	0	absent
TCGA-AZ-6605-01A-11D-1835-10	others	0	absent
TCGA-AZ-6606-01A-11D-1835-10	others	0	absent
TCGA-AZ-6607-01A-11D-1835-10	others	0	absent
TCGA-B0-4698-01A-01D-1501-10	others	0.089890692	present
TCGA-B0-4700-01A-02D-1534-10	others	0.001511802	present
TCGA-B0-4706-01A-01D-1501-10	AAS4	0	absent
TCGA-B0-4810-01A-01D-1501-10	others	0	absent
TCGA-B0-4811-01A-01D-1501-10	AAS4	0	absent
TCGA-B0-4816-01A-01D-1501-10	others	0	absent
TCGA-B0-4818-01A-01D-1501-10	others	0	absent
TCGA-B0-4821-01A-01D-1501-10	others	0	absent
TCGA-B0-4823-01A-02D-1421-08	AAS4	0	absent
TCGA-B0-4827-01A-02D-1421-08	AAS4	0	absent
TCGA-B0-4842-01A-02D-1421-08	AAS4	0	absent
TCGA-B0-4852-01A-01D-1501-10	others	0	absent
TCGA-B0-4945-01A-01D-1421-08	AAS4	0	absent
TCGA-B0-5075-01A-01D-1462-08	AAS4	0	absent
TCGA-B0-5077-01A-01D-1462-08	AAS4	0	absent
TCGA-B0-5083-01A-02D-1421-08	AAS5	0	absent
TCGA-B0-5085-01A-01D-1462-08	AAS4	0	absent
TCGA-B0-5092-01A-01D-1421-08	AAS4	0	absent
TCGA-B0-5096-01A-01D-1421-08	AAS4	0.012814641	present
TCGA-B0-5097-01A-01D-1421-08	AAS4	0.002383398	present
TCGA-B0-5098-01A-01D-1421-08	AAS4	0	absent
TCGA-B0-5104-01A-01D-1421-08	AAS4	0	absent
TCGA-B0-5106-01A-01D-1421-08	others	0	absent
TCGA-B0-5107-01A-01D-1421-08	AAS4	0	absent
TCGA-B0-5108-01A-01D-1421-08	AAS4	0.012942733	present
TCGA-B0-5109-01A-02D-1421-08	others	0.049317109	present
TCGA-B0-5113-01A-01D-1421-08	others	0	absent
TCGA-B0-5115-01A-01D-1421-08	AAS4	0	absent
TCGA-B0-5116-01A-02D-1421-08	AAS4	0	absent
TCGA-B0-5120-01A-01D-1421-08	others	0	absent
TCGA-B0-5121-01A-02D-1421-08	AAS4	0	absent
TCGA-B0-5400-01A-01D-1501-10	AAS4	0	absent
TCGA-B0-5690-01A-11D-1534-10	others	0	absent
TCGA-B0-5691-01A-11D-1534-10	AAS4	0	absent
TCGA-B0-5692-01A-11D-1534-10	AAS4	0	absent
TCGA-B0-5693-01A-11D-1534-10	AAS4	0	absent
TCGA-B0-5695-01A-11D-1534-10	others	0	absent
TCGA-B0-5697-01A-11D-1534-10	AAS4	0	absent
TCGA-B0-5698-01A-11D-1669-08	AAS4	0	absent
TCGA-B0-5699-01A-11D-1534-10	others	0	absent
TCGA-B0-5700-01A-11D-1534-10	AAS4	0	absent
TCGA-B0-5701-01A-11D-1534-10	AAS4	0	absent
TCGA-B0-5702-01A-11D-1534-10	AAS4	0	absent
TCGA-B0-5703-01A-11D-1534-10	AAS4	0	absent
TCGA-B0-5705-01A-11D-1534-10	others	0	absent
TCGA-B0-5707-01A-11D-1534-10	AAS4	0	absent
TCGA-B0-5711-01A-11D-1669-08	AAS4	0	absent
TCGA-B0-5713-01A-11D-1669-08	AAS4	0	absent
TCGA-B0-5812-01A-11D-1669-08	AAS4	0	absent
TCGA-B1-5398-01A-02D-1589-08	AAS4	0	absent
TCGA-B1-7332-01A-11D-2136-08	AAS4	0	absent
TCGA-B1-A47M-01A-11D-A25F-10	AAS4	0	absent
TCGA-B1-A47N-01A-11D-A25F-10	AAS4	0	absent
TCGA-B1-A654-01A-11D-A31X-10	others	0	absent
TCGA-B1-A655-01A-11D-A31Z-10	AAS4	0.009203943	present
TCGA-B1-A656-01A-11D-A31X-10	AAS4	0	absent
TCGA-B1-A657-01A-11D-A31X-10	AAS4	0	absent
TCGA-B2-3923-01A-01D-1458-08	others	0	absent
[truncated: 4,127 more rows]
