# Supplementary material for: Five dominant amino acid substitution signatures shape tumour immunity
Source: Mol Syst Biol. 2026 Jan 28;22(5):766–86. doi: 10.1038/s44320-026-00193-x (PMC13144524; doi:10.1038/s44320-026-00193-x)
Supplement: Supplementary file 7 — Source data Fig. 5 [file 44320_2026_193_MOESM7_ESM.zip › Figure_5/B/data_m1m2.csv]

Sample ID	Dominant AAS	log(M1/M2 macrophage)
TCGA-02-0047-01A-01D-1490-08	others	-1.89973211106965
TCGA-02-0055-01A-01D-1490-08	others	-2.84943143801464
TCGA-02-2483-01A-01D-1494-08	AAS4	-2.01784171884023
TCGA-02-2485-01A-01D-1494-08	others	-0.662590862072218
TCGA-02-2485-01A-01W-0837-08	others	-0.662590862072218
TCGA-02-2486-01A-01D-1494-08	others	-1.88141838664406
TCGA-02-2486-01A-01W-0837-08	others	-1.88141838664406
TCGA-04-1348-01A-01W-0492-08	AAS4	-0.361273059242715
TCGA-04-1348-01A-01W-0494-09	AAS4	-0.361273059242715
TCGA-05-4244-01A-01D-1105-08	others	-1.38895309906821
TCGA-05-4249-01A-01D-1105-08	others	-1.22179466571503
TCGA-05-4382-01A-01D-1931-08	others	-0.965435034487001
TCGA-05-4384-01A-01D-1753-08	others	-1.63328330689311
TCGA-05-4389-01A-01D-1265-08	others	-0.393629910243671
TCGA-05-4390-01A-02D-1753-08	others	-0.92728497247119
TCGA-05-4395-01A-01D-1265-08	others	-0.735984918037148
TCGA-05-4396-01A-21D-1855-08	others	-0.89092916898986
TCGA-05-4398-01A-01D-1265-08	others	-0.677741423010191
TCGA-05-4402-01A-01D-1265-08	AAS5	-1.03982032069173
TCGA-05-4403-01A-01D-1265-08	others	-0.989545981727517
TCGA-05-4405-01A-21D-1855-08	others	-7.45940749629496
TCGA-05-4410-01A-21D-1855-08	others	-0.242635862898629
TCGA-05-4415-01A-22D-1855-08	others	-0.113190718313462
TCGA-05-4417-01A-22D-1855-08	others	-0.641325935376193
TCGA-05-4418-01A-01D-1265-08	others	-0.613368652476585
TCGA-05-4420-01A-01D-1265-08	others	-2.43127068568536
TCGA-05-4424-01A-22D-1855-08	others	-0.914076999592448
TCGA-05-4425-01A-01D-1753-08	AAS4	-0.934076286929496
TCGA-05-4430-01A-02D-1265-08	others	-0.936433330525964
TCGA-05-4432-01A-01D-1265-08	others	-0.306828092655317
TCGA-05-4433-01A-22D-1855-08	others	-0.663776969329025
TCGA-05-5423-01A-01D-1625-08	others	-7.57482139069099
TCGA-05-5425-01A-02D-1625-08	others	-0.217970724167132
TCGA-05-5428-01A-01D-1625-08	others	-1.96526464100811
TCGA-05-5429-01A-01D-1625-08	others	-1.31203488632837
TCGA-05-5715-01A-01D-1625-08	AAS5	-1.96425002696461
TCGA-06-0125-01A-01D-1490-08	others	-1.81544404971085
TCGA-06-0125-02A-11D-2280-08	others	-1.81544404971085
TCGA-06-0129-01A-01D-1490-08	others	-1.96444907609578
TCGA-06-0130-01A-01D-1490-08	others	-0.704686969297159
TCGA-06-0132-01A-02D-1491-08	others	-1.47009122235345
TCGA-06-0141-01A-01D-1490-08	AAS4	-2.18999637970809
TCGA-06-0157-01A-01D-1491-08	others	-1.27282940230761
TCGA-06-0158-01A-01D-1491-08	others	-2.12622069598666
TCGA-06-0168-01A-01D-1491-08	others	-1.857152333408
TCGA-06-0174-01A-01D-1491-08	others	-3.29746773777392
TCGA-06-0184-01A-01D-1491-08	others	-2.88135600394252
TCGA-06-0187-01A-01D-1491-08	others	-1.86436834929678
TCGA-06-0190-01A-01D-1491-08	others	-1.79758728793078
TCGA-06-0210-01B-01D-1491-08	others	-7.68988358935991
TCGA-06-0210-02A-01D-2280-08	others	-7.68988358935991
TCGA-06-0211-01B-01D-1491-08	others	-1.66284841089519
TCGA-06-0211-02A-02D-2280-08	others	-1.66284841089519
TCGA-06-0219-01A-01D-1491-08	others	-1.54303364335404
TCGA-06-0644-01A-02D-1492-08	others	-1.79467899897874
TCGA-06-0645-01A-01D-1492-08	others	-1.7367883955745
TCGA-06-0646-01A-01D-1492-08	others	-1.56373024202872
TCGA-06-0686-01A-01D-1492-08	AAS4	-2.05955031538975
TCGA-06-0744-01A-01D-1492-08	others	-1.48721468411043
TCGA-06-0744-01A-01W-0348-08	others	-1.48721468411043
TCGA-06-0745-01A-01W-0348-08	AAS5	-1.83895721215988
TCGA-06-0749-01A-01D-1492-08	others	-3.20147401517188
TCGA-06-0749-01A-01W-0348-08	others	-3.20147401517188
TCGA-06-0750-01A-01D-1492-08	others	-1.44033409374546
TCGA-06-0882-01A-01D-1492-08	others	-2.35257779052221
TCGA-06-1804-01A-01D-1696-08	others	-1.03227326417517
TCGA-06-2559-01A-01D-1494-08	others	-1.61940623299841
TCGA-06-2559-01A-01W-0837-08	others	-1.61940623299841
TCGA-06-2561-01A-02D-1494-08	others	-3.23040733826384
TCGA-06-2562-01A-01D-1494-08	others	-7.70669387927108
TCGA-06-2563-01A-01D-1494-08	others	-1.72009055717991
TCGA-06-2563-01A-01W-0837-08	others	-1.72009055717991
TCGA-06-2564-01A-01D-1494-08	others	-7.78559357030174
TCGA-06-2565-01A-01D-1494-08	others	-1.55440497153739
TCGA-06-2567-01A-01D-1494-08	others	-1.50523045123887
TCGA-06-5408-01A-01D-1696-08	others	-1.65732394360389
TCGA-06-5410-01A-01D-1696-08	AAS4	-2.45617486660361
TCGA-06-5412-01A-01D-1696-08	others	-2.74918758601039
TCGA-06-5413-01A-01D-1696-08	others	-2.14146798923597
TCGA-06-5414-01A-01D-1486-08	others	-1.58762370486961
TCGA-06-5415-01A-01D-1486-08	others	-1.42410765529117
TCGA-06-5418-01A-01D-1486-08	others	-7.7320617048577
TCGA-06-5856-01A-01D-1696-08	AAS4	-2.07741999354106
TCGA-06-5858-01A-01D-1696-08	others	-1.82751745541062
TCGA-06-5859-01A-01D-1696-08	others	-1.60912528924353
TCGA-09-1670-01A-01W-0633-09	others	-1.39355838722546
TCGA-09-2044-01B-01D-0704-01	AAS4	-1.13691307091009
TCGA-09-2051-01A-01W-0799-08	others	-1.22989609781872
TCGA-12-0616-01A-01D-1492-08	others	-1.32096374012682
TCGA-12-0618-01A-01D-1492-08	others	-7.57200992286184
TCGA-12-0619-01A-01D-1492-08	others	-2.16578949066551
TCGA-12-0821-01A-01D-1492-08	others	-7.59632791016536
TCGA-12-0821-01A-01W-0424-08	others	-7.59632791016536
TCGA-12-1597-01B-01D-1495-08	others	-1.95996619693234
TCGA-12-3650-01A-01D-1495-08	others	-2.47052005060892
TCGA-12-3650-01A-01W-0922-08	others	-2.47052005060892
TCGA-12-3652-01A-01D-1495-08	others	-1.49699472022204
TCGA-12-3652-01A-01W-0922-08	others	-1.49699472022204
TCGA-12-3653-01A-01D-1495-08	others	-1.05490356625994
TCGA-12-3653-01A-01W-0922-08	others	-1.05490356625994
TCGA-12-5299-01A-02D-1486-08	others	-1.14621688362425
TCGA-13-0890-01A-01W-0420-08	AAS4	-0.862916962923736
TCGA-13-0890-01A-01W-0421-09	AAS4	-0.862916962923736
TCGA-13-0893-01B-01W-0494-09	others	-0.346343208376427
TCGA-13-0897-01A-01W-0420-08	AAS4	-0.612370605747218
TCGA-13-0897-01A-01W-0421-09	AAS4	-0.612370605747218
TCGA-13-0899-01A-01W-0420-08	others	-1.05402863953484
TCGA-13-0913-01A-01W-0420-08	AAS4	-0.225946229548595
TCGA-13-0916-01A-01W-0420-08	others	-0.013318712412764
TCGA-13-0920-01A-01W-0420-08	others	-0.248036472761049
TCGA-13-0920-01A-01W-0421-09	others	-0.248036472761049
TCGA-13-0924-01A-01W-0421-09	AAS4	-0.250497460885864
TCGA-13-1405-01A-01W-0494-09	others	-0.675779890209834
TCGA-13-1411-01A-01W-0492-08	others	-0.833925173160036
TCGA-13-1411-01A-01W-0494-09	others	-0.833925173160036
TCGA-13-1497-01A-01W-0549-09	others	-0.382874343913541
TCGA-13-1498-01A-01W-0549-09	AAS4	-0.3159843420723
TCGA-13-1505-01A-01W-0545-08	others	-0.582636626816407
TCGA-13-1506-01A-01W-0549-09	others	-1.39259648955488
TCGA-13-1507-01A-01W-0549-09	AAS4	-0.210453743939282
TCGA-13-1512-01A-01W-0545-08	AAS4	-0.548292187204823
TCGA-13-A5FT-01A-11D-A403-09	AAS4	-0.812007953031957
TCGA-14-0781-01B-01D-1696-08	others	-7.73367582505575
TCGA-14-0787-01A-01D-1492-08	others	-1.24590715755312
TCGA-14-0789-01A-01D-1492-08	others	-2.01580191485378
TCGA-14-0789-01A-01W-0424-08	others	-2.01580191485378
TCGA-14-0790-01B-01D-1494-08	others	-0.764715900597565
TCGA-14-0790-01B-01W-0837-08	others	-0.764715900597565
TCGA-14-0817-01A-01D-1492-08	others	-1.35622296115009
TCGA-14-0871-01A-01D-1492-08	AAS4	-7.38863996992187
TCGA-14-0871-01A-01W-0424-08	others	-7.38863996992187
TCGA-14-1034-01A-01D-1492-08	others	-7.67581814193172
TCGA-14-1034-02B-01D-2280-08	others	-7.67581814193172
TCGA-14-1823-01A-01W-0643-08	others	-2.21520106908293
TCGA-14-1825-01A-01W-0643-08	others	-7.63569499376964
TCGA-14-1829-01A-01D-1494-08	others	-1.96210209084976
TCGA-14-1829-01A-01W-0643-08	others	-1.96210209084976
TCGA-14-2554-01A-01D-1494-08	others	-2.75544343097023
TCGA-14-2554-01A-01W-0837-08	others	-2.75544343097023
TCGA-15-0742-01A-01D-1492-08	others	-7.56872868703458
TCGA-15-0742-01A-01W-0348-08	others	-7.56872868703458
TCGA-16-1045-01B-01D-1492-08	others	-2.94929219542514
TCGA-18-3406-01A-01D-0983-08	AAS5	-0.113725384273448
TCGA-18-3408-01A-01D-0983-08	AAS4	-0.88476188506788
TCGA-18-3410-01A-01D-0983-08	AAS5	-0.065796643152741
TCGA-18-3415-01A-01D-0983-08	others	-0.0765218442975077
TCGA-18-3416-01A-01D-0983-08	others	-0.433184600040506
TCGA-18-3417-01A-01D-1441-08	others	-0.948023076071324
TCGA-18-4083-01A-01D-1352-08	others	-0.648892456709385
TCGA-18-4086-01A-01D-1352-08	others	-0.374962505230951
TCGA-18-4721-01A-01D-1441-08	others	-0.678390389775888
TCGA-18-5592-01A-01D-1632-08	others	-0.323513559352424
TCGA-19-1787-01B-01D-1495-08	others	-1.67693745247399
TCGA-19-1787-01B-01W-0922-08	others	-1.67693745247399
TCGA-19-2620-01A-01D-1495-08	others	-7.68272467662913
TCGA-19-2624-01A-01D-1495-08	others	-2.24041046158446
TCGA-19-2624-01A-01W-0922-08	others	-2.24041046158446
TCGA-19-2625-01A-01D-1495-08	AAS4	-1.29975346474692
TCGA-19-2629-01A-01D-1495-08	AAS4	-1.50748402695277
TCGA-19-2629-01A-01W-0922-08	AAS4	-1.50748402695277
TCGA-19-4065-01A-01D-2280-08	others	-1.6712994646499
TCGA-19-4065-02A-11D-2280-08	AAS4	-1.6712994646499
TCGA-19-5960-01A-11D-1696-08	others	-1.70235059198078
TCGA-20-1684-01A-01W-0633-09	others	-0.38340315804144
TCGA-20-1687-01A-01W-0633-09	others	-0.928038324234196
TCGA-21-1071-01A-01D-1521-08	others	-0.379039036531173
TCGA-21-1071-01A-01W-0782-08	others	-0.379039036531173
TCGA-21-1075-01A-01W-0782-08	others	-1.4551662418734
TCGA-21-1076-01A-01D-1521-08	others	-0.438812358027552
TCGA-21-1076-01A-02D-1521-08	others	-0.438812358027552
TCGA-21-1076-01A-02W-0782-08	others	-0.438812358027552
TCGA-21-1079-01A-01W-0782-08	others	-1.30441496080937
TCGA-21-1080-01A-01W-0782-08	others	-0.630516433410628
TCGA-21-1082-01A-01D-1521-08	others	-0.746437337520143
TCGA-21-1082-01A-01W-0782-08	others	-0.746437337520143
TCGA-21-5782-01A-01D-1632-08	others	-1.02455980090126
TCGA-21-5783-01A-41D-2184-08	others	-0.683233766835592
TCGA-21-5784-01A-01D-1632-08	others	-0.870078532319153
TCGA-21-5786-01A-01D-1632-08	others	-0.515551158822441
TCGA-21-5787-01A-01D-1632-08	others	-0.492310553120401
TCGA-22-0940-01A-01D-1521-08	others	-0.178985009326861
TCGA-22-0940-01A-01W-0782-08	others	-0.178985009326861
TCGA-22-0944-01A-01D-1521-08	others	-0.660933467419143
TCGA-22-0944-01A-01W-0782-08	others	-0.660933467419143
TCGA-22-1000-01A-01W-0782-08	others	-0.755675566814385
TCGA-22-1002-01A-01D-1521-08	others	-1.01732441852663
TCGA-22-1005-01A-01D-1521-08	others	0.234492383227355
TCGA-22-1005-01A-01W-0782-08	others	0.234492383227355
TCGA-22-1011-01A-01D-1521-08	AAS5	-0.560952431953128
TCGA-22-1011-01A-01W-0782-08	AAS5	-0.560952431953128
TCGA-22-1012-01A-01D-1521-08	others	-0.559650978548052
TCGA-22-1012-01A-01W-0782-08	others	-0.559650978548052
TCGA-22-1016-01A-01D-1521-08	others	-2.11204404026738
TCGA-22-1016-01A-01W-0782-08	others	-2.11204404026738
TCGA-22-4591-01A-01D-1267-08	others	-0.699337843588594
TCGA-22-4593-01A-21D-1817-08	others	-0.730108053195646
TCGA-22-4594-01A-01D-1267-08	others	-0.492060319334875
TCGA-22-4595-01A-01D-1267-08	others	-0.825269832936616
TCGA-22-4599-01A-01D-1441-08	others	-0.514207444012094
TCGA-22-4604-01A-01D-1267-08	others	-0.487299250430362
TCGA-22-4609-01A-21D-2122-08	others	-0.571470905879731
TCGA-22-4613-01A-01D-1441-08	others	-0.369827829543336
TCGA-22-5471-01A-01D-1632-08	others	-0.104723979468116
TCGA-22-5472-01A-01D-1632-08	others	-1.77217659918567
TCGA-22-5473-01A-01D-1632-08	others	-0.613767177316611
TCGA-22-5474-01A-01D-1632-08	AAS5	-0.19889165741292
TCGA-22-5477-01A-01D-1632-08	AAS5	-0.952632808976498
TCGA-22-5478-01A-01D-1632-08	others	-0.777556904228305
TCGA-22-5480-01A-01D-1632-08	others	0.362665576946737
TCGA-22-5481-01A-31D-1945-08	others	0.0219598342332303
TCGA-22-5482-01A-01D-1632-08	others	-1.0286473723821
TCGA-22-5483-01A-01D-1817-08	others	-0.49775377744254
TCGA-22-5485-01A-01D-1632-08	others	-1.65697840357452
TCGA-22-5489-01A-01D-1632-08	others	-0.52389713140019
TCGA-22-5491-01A-01D-1632-08	AAS5	-0.660060291519658
TCGA-22-5492-01A-01D-1632-08	others	-0.704802598710921
TCGA-22-A5C4-01A-12D-A27K-08	others	-0.802965384949495
TCGA-23-1114-01B-01W-0633-09	others	-7.47578578627704
TCGA-23-1122-01A-01W-0486-08	AAS4	-0.713468343227354
TCGA-23-1123-01A-01W-0486-08	others	-0.62601029612083
TCGA-23-1809-01A-01W-0633-09	others	0.0904955906738455
TCGA-23-2084-01A-02W-0722-08	others	-1.32611604453639
TCGA-24-1103-01A-01W-0488-09	AAS4	6.80344149169168
TCGA-24-1416-01A-01W-0549-09	AAS5	-7.4968579088713
TCGA-24-1417-01A-01W-0549-09	others	-1.02669532771137
TCGA-24-1418-01A-01W-0549-09	AAS4	-0.697825708126363
TCGA-24-1424-01A-01W-0549-09	others	-0.825354981820168
TCGA-24-1427-01A-01W-0549-09	others	-1.0726133310202
TCGA-24-1430-01A-01W-0545-08	AAS4	-0.401027774709606
TCGA-24-1436-01A-01W-0549-09	AAS4	-1.7443842480211
TCGA-24-1463-01A-01W-0549-09	AAS5	-0.930487693363127
TCGA-24-1550-01A-01W-0551-08	AAS4	-1.12176097325767
TCGA-24-1562-01A-01W-0553-09	others	-1.07228345213249
TCGA-24-1603-01A-01W-0551-08	others	-0.51585918777836
TCGA-24-1844-01A-01W-0639-09	others	-7.53075993016969
TCGA-24-1847-01A-01W-0633-09	others	-0.490117983089767
TCGA-24-2033-01A-01W-0722-08	AAS4	-1.20573642907397
TCGA-24-2267-01A-01W-0799-08	AAS4	-0.519916399191752
TCGA-24-2271-01A-01W-0799-08	others	-0.071398559284184
TCGA-24-2281-01A-01W-0799-08	others	-0.532218923126122
TCGA-24-2289-01A-01W-0799-08	AAS4	-1.84264918139833
TCGA-24-2293-01A-01W-0799-08	others	-0.831825368231033
TCGA-25-1312-01A-01W-0492-08	AAS5	-1.28105059807376
TCGA-25-1314-01A-01W-0492-08	others	-0.463771684487207
TCGA-25-1319-01A-01D-0452-01	others	-0.64232079762882
TCGA-25-1319-01A-01W-0492-08	others	-0.64232079762882
TCGA-25-1326-01A-01W-0492-08	AAS4	-0.524187906837646
TCGA-25-1329-01A-01W-0492-08	others	-1.3631174819365
TCGA-25-2042-01A-01W-0799-08	others	-1.5911993369076
TCGA-25-2396-01A-01D-0704-01	AAS4	-0.62897411699219
TCGA-25-2396-01A-01W-0799-08	AAS4	-0.62897411699219
TCGA-25-2399-01A-01W-0799-08	AAS4	-1.01624747014283
TCGA-25-2404-01A-01W-0799-08	others	-0.445718077772835
TCGA-25-2409-01A-01W-0799-08	AAS5	-0.82383368215836
TCGA-26-1442-01A-01D-1696-08	others	-1.98110392578153
TCGA-26-5133-01A-01D-1486-08	AAS4	-7.70068172069714
TCGA-26-5135-01A-01D-1486-08	others	-7.61773160887951
TCGA-26-5136-01B-01D-1486-08	others	-1.4805476924489
TCGA-26-5139-01A-01D-1486-08	others	-1.77037171419408
TCGA-27-1830-01A-01D-1494-08	others	-2.40687790164373
TCGA-27-1831-01A-01D-1494-08	others	-1.21113150255552
TCGA-27-1831-01A-01W-0837-08	others	-1.21113150255552
TCGA-27-1832-01A-01D-1494-08	others	-1.37153211865321
TCGA-27-1832-01A-01W-0643-08	others	-1.37153211865321
TCGA-27-1834-01A-01D-1494-08	others	-1.45969852249707
TCGA-27-1834-01A-01W-0643-08	others	-1.45969852249707
TCGA-27-1835-01A-01D-1494-08	others	-1.38927340174063
TCGA-27-1837-01A-01D-1494-08	others	-0.685368476905934
TCGA-27-2519-01A-01D-1494-08	others	-1.64367472332524
TCGA-27-2519-01A-01W-0837-08	others	-1.64367472332524
TCGA-27-2521-01A-01D-1494-08	others	-7.69016593096817
TCGA-27-2521-01A-01W-0837-08	AAS4	-7.69016593096817
TCGA-27-2523-01A-01D-1494-08	others	-7.73982662496045
TCGA-27-2523-01A-01W-0837-08	others	-7.73982662496045
TCGA-27-2524-01A-01D-1494-08	others	-1.93056848985924
TCGA-27-2524-01A-01W-0837-08	others	-1.93056848985924
TCGA-27-2528-01A-01D-1494-08	others	-7.63545350800891
TCGA-27-2528-01A-01W-0837-08	others	-7.63545350800891
TCGA-28-1747-01C-01D-1494-08	others	-1.40423172154792
TCGA-28-1747-01C-01W-0837-08	others	-1.40423172154792
TCGA-28-1753-01A-01D-1494-08	others	-1.8692736227312
TCGA-28-2499-01A-01D-1494-08	others	-1.74599734938262
TCGA-28-2509-01A-01D-1494-08	others	-7.5869415995445
TCGA-28-2509-01A-01W-0837-08	others	-7.5869415995445
TCGA-28-2510-01A-01D-1696-08	others	-7.5857896579987
TCGA-28-2513-01A-01D-1494-08	others	-0.896180648333834
TCGA-28-2513-01A-01W-0837-08	others	-0.896180648333834
TCGA-28-2514-01A-02D-1494-08	others	-1.1018359372228
TCGA-28-2514-01A-02W-0837-08	others	-1.1018359372228
TCGA-28-5204-01A-01D-1486-08	others	-1.26266922803856
TCGA-28-5208-01A-01D-1486-08	others	-1.92306942121266
TCGA-28-5209-01A-01D-1486-08	others	-1.23846024624986
TCGA-28-5213-01A-01D-1486-08	others	-2.18763795316912
TCGA-28-5215-01A-01D-1486-08	others	-1.34484354535382
TCGA-28-5216-01A-01D-1486-08	others	-7.5563983245108
TCGA-28-5218-01A-01D-1486-08	AAS4	-1.32411367878325
TCGA-29-1693-01A-01W-0633-09	AAS4	-0.858001281681041
TCGA-29-1694-01A-01W-0633-09	others	-1.1485911243288
TCGA-29-1695-01A-01W-0633-09	others	-1.08322729200248
TCGA-29-1696-01A-01W-0633-09	others	-0.820534821703408
TCGA-29-1698-01A-01W-0633-09	others	-0.804750928800029
TCGA-29-1711-01A-01W-0633-09	AAS4	-0.382723943407671
TCGA-29-1762-01A-01W-0633-09	others	-7.7228908657687
TCGA-29-1763-01A-02W-0633-09	others	-1.15631712850871
TCGA-29-1781-01A-01W-0633-09	others	-0.485446172990071
TCGA-2A-A8VL-01A-21D-A377-08	others	-0.135190263946891
TCGA-2A-A8VT-01A-11D-A377-08	AAS4	-0.30339086002526
TCGA-2A-A8VV-01A-11D-A377-08	others	-0.528155408544179
TCGA-2A-A8W1-01A-11D-A377-08	AAS4	-1.14562981525405
TCGA-2A-A8W3-01A-11D-A377-08	others	-0.660261129148103
TCGA-2A-AAYO-01A-11D-A41K-08	AAS5	-0.393316750384764
TCGA-2A-AAYU-01A-11D-A41K-08	others	-0.409578198106213
TCGA-2E-A9G8-01A-11D-A403-09	AAS4	-0.348964542236421
TCGA-2F-A9KO-01A-11D-A38G-08	AAS5	-0.515332732013547
TCGA-2F-A9KP-01A-11D-A38G-08	AAS5	-7.04906574086055
TCGA-2F-A9KR-01A-11D-A38G-08	AAS5	-7.25928725384048
TCGA-2F-A9KT-01A-11D-A38G-08	AAS5	-0.920474805664381
TCGA-2G-AAEX-01A-11D-A42Y-10	AAS5	-0.175048671885599
TCGA-2G-AAF6-01A-11D-A42Y-10	others	-0.0485104752761942
TCGA-2G-AAFG-01A-11D-A42Y-10	AAS4	0.0539972864420485
TCGA-2G-AAFG-05A-11D-A42Y-10	others	0.0539972864420485
TCGA-2G-AAFJ-01A-11D-A42Y-10	others	-1.12228299102697
TCGA-2G-AAFM-01A-11D-A42Y-10	others	-0.168536661524292
TCGA-2G-AAFZ-01A-11D-A42Y-10	AAS4	-1.08349623372754
TCGA-2G-AAG0-01A-11D-A42Y-10	others	-0.306759135805559
TCGA-2G-AAG3-01A-11D-A42Y-10	others	-0.377589597468582
TCGA-2G-AAG7-01A-11D-A42Y-10	AAS4	-0.860351095689262
TCGA-2G-AAG8-01A-31D-A42Y-10	others	-0.199907456794091
TCGA-2G-AAG9-01A-11D-A42Y-10	AAS4	-0.421806917744217
TCGA-2G-AAGA-01A-11D-A42Y-10	others	-0.824586942576046
TCGA-2G-AAGC-01A-21D-A42Y-10	others	-0.458368254116331
TCGA-2G-AAGE-01A-21D-A42Y-10	others	-0.621526951519488
TCGA-2G-AAGG-01A-11D-A42Y-10	others	-0.630137970520639
TCGA-2G-AAGI-01A-11D-A42Y-10	AAS4	-0.572284181767758
TCGA-2G-AAGO-01A-11D-A42Y-10	others	-0.34302647150237
TCGA-2G-AAGP-01A-11D-A42Y-10	AAS4	-0.232239588535725
TCGA-2G-AAGT-01A-11D-A42Y-10	AAS5	-0.786857844906772
TCGA-2G-AAH3-01A-11D-A42Y-10	others	-0.226222189417751
TCGA-2G-AAH8-01A-11D-A42Y-10	AAS4	0.168382337821103
TCGA-2G-AAHL-01A-11D-A42Y-10	others	0.247724286230193
TCGA-2G-AAHN-01A-11D-A42Y-10	AAS4	0.173872947342621
TCGA-2G-AAHP-05A-11D-A42Y-10	AAS4	-0.111258883751746
TCGA-2G-AAKG-01A-11D-A42Y-10	AAS4	-0.505766182981171
TCGA-2G-AAKG-05A-11D-A42Y-10	others	-0.505766182981171
TCGA-2G-AAKL-01A-11D-A42Y-10	AAS5	-0.161821889522385
TCGA-2G-AAL7-01A-11D-A42Y-10	others	-0.575055844924899
TCGA-2G-AALF-01A-11D-A42Y-10	AAS4	-0.671267384837745
TCGA-2G-AALP-01A-12D-A42Y-10	others	-0.535987069285843
TCGA-2G-AALQ-01A-12D-A42Y-10	AAS5	-0.78620233332456
TCGA-2G-AAM3-01A-11D-A435-10	others	-1.1174625025963
TCGA-2H-A9GI-01A-11D-A37C-09	AAS4	0
TCGA-2H-A9GK-01A-11D-A37C-09	AAS4	-1.6860725100972
TCGA-2H-A9GL-01A-12D-A37C-09	AAS4	-0.118239456139745
TCGA-2H-A9GN-01A-11D-A37C-09	AAS4	-0.679961707208233
TCGA-2H-A9GO-01A-11D-A37C-09	AAS4	-7.13161464534245
TCGA-2H-A9GR-01A-12D-A37C-09	AAS4	-0.208043116885173
TCGA-2J-AAB1-01A-11D-A40W-08	others	-0.155261622165759
TCGA-2J-AAB6-01A-11D-A40W-08	others	-0.967717416466174
TCGA-2J-AAB9-01A-11D-A40W-08	others	-1.07964209044089
TCGA-2J-AABA-01A-21D-A40W-08	others	-1.46637940712383
TCGA-2J-AABE-01A-12D-A40W-08	others	-2.57617667018164
TCGA-2J-AABF-01A-31D-A40W-08	others	-0.573274452946925
TCGA-2J-AABH-01A-21D-A40W-08	others	-7.36100549295961
TCGA-2J-AABI-01A-12D-A40W-08	others	-1.11830546489246
TCGA-2J-AABO-01A-21D-A40W-08	others	-1.05909096145543
TCGA-2J-AABT-01A-11D-A40W-08	AAS4	-1.41684248720324
TCGA-2K-A9WE-01A-11D-A382-10	AAS4	-7.67687950364526
TCGA-2L-AAQA-01A-21D-A38G-08	others	-1.59543897430695
TCGA-2L-AAQI-01A-12D-A397-08	others	-1.37593775026847
TCGA-2L-AAQJ-01A-12D-A397-08	others	-0.922941537269305
TCGA-2L-AAQL-01A-11D-A38G-08	others	-0.936423958014785
TCGA-2W-A8YY-01A-11D-A37N-09	others	-0.195479129954078
TCGA-2X-A9D6-01A-11D-A435-10	AAS5	-0.160932741340859
TCGA-2Y-A9GT-01A-11D-A382-10	AAS4	-0.212516198956082
TCGA-2Y-A9GV-01A-11D-A382-10	AAS4	-1.4402723373661
TCGA-2Y-A9GW-01A-11D-A382-10	AAS4	-0.596025582981017
TCGA-2Y-A9GX-01A-11D-A382-10	others	-0.543431815255426
TCGA-2Y-A9GY-01A-11D-A382-10	AAS4	-0.535820209399133
TCGA-2Y-A9GZ-01A-11D-A38X-10	others	-1.7463631966568
TCGA-2Y-A9H0-01A-11D-A382-10	AAS4	-0.607330618466563
TCGA-2Y-A9H1-01A-11D-A382-10	AAS4	-0.63639219347635
TCGA-2Y-A9H2-01A-12D-A382-10	AAS4	-0.534381892382753
TCGA-2Y-A9H3-01A-11D-A382-10	AAS4	-0.698611486404137
TCGA-2Y-A9HA-01A-11D-A38X-10	others	-1.0117497777248
TCGA-2Y-A9HB-01A-11D-A38X-10	AAS4	-0.620964957313479
TCGA-2Z-A9J1-01A-11D-A382-10	AAS4	-1.50911840927241
TCGA-2Z-A9J2-01A-11D-A382-10	AAS4	-0.764085285524547
TCGA-2Z-A9J3-01A-12D-A382-10	AAS4	-7.33079335938179
TCGA-2Z-A9J5-01A-21D-A382-10	AAS4	-7.76329307025759
TCGA-2Z-A9J7-01A-11D-A382-10	AAS4	-6.71312698644808
TCGA-2Z-A9J8-01A-11D-A42J-10	others	-0.695414224847047
TCGA-2Z-A9JD-01A-11D-A42J-10	AAS4	-7.27635382836049
TCGA-2Z-A9JG-01A-11D-A42J-10	AAS4	-1.19912652949609
TCGA-2Z-A9JJ-01A-11D-A42J-10	AAS4	-1.60138291192259
TCGA-2Z-A9JK-01A-11D-A42J-10	AAS4	-0.610274118729193
TCGA-2Z-A9JR-01A-12D-A42J-10	AAS4	-2.19623049822339
TCGA-2Z-A9JS-01A-21D-A42J-10	AAS4	-1.99841834296913
TCGA-30-1718-01A-01W-0633-09	others	-0.883458181153092
TCGA-30-1857-01A-02W-0639-09	others	-0.845131924567735
TCGA-30-1891-01A-01W-0699-08	others	-0.957219297613954
TCGA-32-1970-01A-01D-1494-08	others	-1.50105328309014
TCGA-32-1970-01A-01W-0837-08	others	-1.50105328309014
TCGA-32-1982-01A-01D-1494-08	others	-1.65606444682753
TCGA-32-1982-01A-01W-0837-08	others	-1.65606444682753
TCGA-32-2615-01A-01D-1495-08	others	-1.79658748436745
TCGA-32-2616-01A-01D-1495-08	others	-2.19127224192306
TCGA-32-2616-01A-01W-0922-08	others	-2.19127224192306
TCGA-32-2634-01A-01D-1495-08	AAS4	-2.43374207388593
TCGA-32-2634-01A-01W-0922-08	AAS4	-2.43374207388593
TCGA-32-2638-01A-01D-1495-08	others	-0.939805883183913
TCGA-32-4213-01A-01D-1353-08	others	-1.00870077930921
TCGA-32-5222-01A-01D-1486-08	others	-1.20578358241518
TCGA-33-4532-01A-01D-1267-08	others	-7.53840298582021
TCGA-33-4533-01A-01D-1267-08	others	-0.882449634954745
TCGA-33-4538-01A-01D-1267-08	AAS4	-0.44056020419888
TCGA-33-4547-01A-01D-1267-08	AAS5	-1.08209554387281
TCGA-33-4566-01A-01D-1441-08	others	-0.321567340488351
TCGA-33-4582-01A-01D-1441-08	others	-0.359343087256992
TCGA-33-4583-01A-01D-1441-08	others	-0.416690588697325
TCGA-33-4587-01A-11D-2122-08	others	-0.504254392585874
TCGA-33-4589-01A-01D-1441-08	AAS5	-0.252811005795768
TCGA-33-6738-01A-11D-1945-08	others	-0.956695860358951
TCGA-33-A5GW-01A-11D-A27K-08	AAS5	-7.52745718357087
TCGA-33-AAS8-01A-11D-A401-08	others	-1.09956964893782
TCGA-33-AASB-01A-11D-A401-08	others	-1.97410491145763
TCGA-33-AASD-01A-11D-A401-08	others	-0.537842404352096
TCGA-33-AASI-01A-22D-A401-08	others	0.558703810553045
TCGA-33-AASJ-01A-11D-A401-08	AAS5	-0.464470779248708
TCGA-33-AASL-01A-11D-A401-08	others	-0.474096083355541
TCGA-34-2600-01A-01D-1522-08	AAS5	-0.676591288459464
TCGA-34-2600-01A-01W-0877-08	AAS5	-0.676591288459464
TCGA-34-2608-01A-02D-1522-08	others	-0.98016122849323
TCGA-34-5231-01A-21D-1817-08	others	-0.208236965076019
TCGA-34-5232-01A-21D-1817-08	others	-0.42951312175831
TCGA-34-5234-01A-01D-1632-08	others	-0.826838302383225
TCGA-34-5236-01A-21D-1817-08	others	-1.34809110382959
TCGA-34-5239-01A-21D-1817-08	others	-0.033037468002427
TCGA-34-5240-01A-01D-1441-08	others	-1.0967396259169
TCGA-34-5241-01A-01D-1441-08	others	-0.515056547581451
TCGA-34-5927-01A-11D-1817-08	others	-0.54659036225242
TCGA-34-5928-01A-11D-1817-08	AAS5	-0.166057790322793
TCGA-34-5929-01A-11D-1817-08	others	-0.655707074553806
TCGA-34-7107-01A-11D-1945-08	others	-0.780230816469009
TCGA-34-8454-01A-11D-2323-08	AAS5	-0.339612443181541
TCGA-34-8455-01A-11D-2323-08	others	-0.204167894704038
TCGA-34-8456-01A-21D-2323-08	AAS4	-1.01382277767647
TCGA-34-A5IX-01A-12D-A27K-08	others	-0.30624723462724
TCGA-37-3783-01A-01D-1267-08	AAS5	-0.191629885833745
TCGA-37-3789-01A-01D-0983-08	AAS5	-0.295094922690338
TCGA-37-3792-01A-01D-0983-08	others	-1.13381023763305
TCGA-37-4132-01A-01D-1352-08	others	-0.341261318710939
TCGA-37-4135-01A-01D-1352-08	others	-0.366747161754826
TCGA-37-4141-01A-02D-1352-08	others	-0.732672369741422
TCGA-37-5819-01A-01D-1632-08	others	-0.282867631028807
TCGA-37-A5EL-01A-11D-A26M-08	others	-6.93645607902128
TCGA-37-A5EM-01A-21D-A27K-08	others	-0.513924730891008
TCGA-37-A5EN-01A-21D-A26M-08	others	-0.175412228568067
TCGA-38-4626-01A-01D-1553-08	others	-2.83630776426212
TCGA-38-4631-01A-01D-1753-08	others	-0.300942932003241
TCGA-38-4632-01A-01D-1753-08	others	-0.823434402254804
TCGA-38-6178-01A-11D-1753-08	others	-1.04353851895281
TCGA-38-7271-01A-11D-2036-08	others	-0.811266542107334
TCGA-39-5011-01A-01D-1441-08	others	-0.369092485663769
TCGA-39-5016-01A-01D-1441-08	others	-0.108259603951923
TCGA-39-5019-01A-01D-1817-08	others	-0.810919218949762
TCGA-39-5021-01A-01D-1441-08	others	-0.247655211866727
TCGA-39-5022-01A-21D-1817-08	AAS5	-0.112081939320935
TCGA-39-5028-01A-01D-1441-08	AAS5	-0.488047993614511
TCGA-39-5030-01A-01D-1441-08	AAS5	-0.367478296495352
TCGA-39-5031-01A-01D-1441-08	AAS5	-0.475128116433502
TCGA-39-5034-01A-01D-1441-08	others	-0.587028957278198
TCGA-39-5035-01A-01D-1441-08	AAS5	-0.336986994356546
TCGA-39-5036-01A-01D-1441-08	others	-1.06169744735475
TCGA-39-5037-01A-01D-1441-08	others	-1.53570170932453
TCGA-39-5039-01A-01D-1441-08	others	-0.625158967569343
TCGA-39-5040-01A-21D-2122-08	others	-0.358689534071297
TCGA-3A-A9I5-01A-11D-A38G-08	others	-1.56804351176571
TCGA-3A-A9IB-01A-21D-A397-08	AAS5	-1.07934316179366
TCGA-3A-A9IH-01A-12D-A397-08	others	-0.741582516661331
TCGA-3A-A9IU-01A-11D-A397-08	others	-0.839457463524634
TCGA-3A-A9IX-01A-11D-A40W-08	others	-7.33084703784593
TCGA-3A-A9IZ-01A-12D-A40W-08	AAS5	-0.606855329406206
TCGA-3A-A9J0-01A-11D-A40W-08	others	-1.49732068086943
TCGA-3B-A9HI-01A-11D-A387-09	others	-0.719055274690878
TCGA-3B-A9HS-01A-11D-A38Z-09	others	-0.505244545920469
TCGA-3B-A9HT-01A-11D-A38Z-09	others	-0.692989468544703
TCGA-3B-A9HU-01A-11D-A38Z-09	others	-0.570352897487086
TCGA-3B-A9HX-01A-11D-A38Z-09	AAS4	-1.27588392458998
TCGA-3B-A9HY-01A-11D-A38Z-09	others	-0.323125139215742
TCGA-3B-A9I0-01A-11D-A38Z-09	others	-0.745966403804292
TCGA-3B-A9I1-01A-11D-A38Z-09	others	-1.184559409398
TCGA-3B-A9I3-01A-11D-A38Z-09	others	-1.19584977776624
TCGA-3C-AAAU-01A-11D-A41F-09	AAS4	-1.19944885908945
TCGA-3C-AALI-01A-11D-A41F-09	AAS5	0.075821075152087
TCGA-3C-AALJ-01A-31D-A41F-09	others	-0.490084996313852
TCGA-3E-AAAY-01A-11D-A38G-08	others	-1.03720197053427
TCGA-3E-AAAZ-01A-11D-A38G-08	others	-7.55380490241396
TCGA-3G-AB0Q-01A-11D-A423-09	others	-1.37656559192955
TCGA-3G-AB19-01A-21D-A423-09	others	-0.184439392332658
TCGA-3H-AB3K-01A-11D-A39R-32	others	-0.491379583800894
TCGA-3H-AB3L-01A-11D-A39R-32	others	-0.600413398207606
TCGA-3H-AB3S-01A-21D-A39R-32	others	-1.84612139001486
TCGA-3H-AB3T-01A-11D-A39R-32	others	-0.509813381668931
TCGA-3H-AB3X-01A-11D-A39R-32	AAS4	-1.06628968445315
TCGA-3L-AA1B-01A-11D-A36X-10	others	-0.859939765095059
TCGA-3N-A9WB-06A-11D-A38G-08	others	-1.31821110900137
TCGA-3N-A9WC-06A-11D-A38G-08	others	0.379783072794109
TCGA-3N-A9WD-06A-11D-A38G-08	others	0.0737744832018087
TCGA-3P-A9WA-01A-11D-A403-09	AAS4	-1.77449052407195
TCGA-3S-A8YW-01A-11D-A423-09	others	-1.56930275257232
TCGA-3U-A98E-01A-11D-A39R-32	AAS4	-0.948854225527569
TCGA-3U-A98F-01A-11D-A39R-32	others	-7.79807140416927
TCGA-3U-A98I-01A-11D-A39R-32	others	-1.4985661178005
TCGA-3X-AAV9-01A-72D-A417-09	others	-0.712170811710617
TCGA-3X-AAVA-01A-11D-A417-09	AAS4	-0.947802223758439
TCGA-3X-AAVB-01A-31D-A417-09	others	-1.91854829068054
TCGA-3X-AAVE-01A-11D-A417-09	others	0.153415150414911
TCGA-41-2571-01A-01D-1495-08	others	-2.34954159923034
TCGA-41-2571-01A-01W-0922-08	others	-2.34954159923034
TCGA-41-2572-01A-01D-1353-08	others	-0.895205067594868
TCGA-41-3915-01A-01D-1353-08	others	-2.68957491947216
TCGA-41-5651-01A-01D-1696-08	others	-7.43923486548218
TCGA-43-2576-01A-01D-1522-08	others	-0.604825926351802
TCGA-43-2576-01A-01W-0877-08	others	-0.604825926351802
TCGA-43-2578-01A-01D-1522-08	others	-0.416747818637339
TCGA-43-2578-01A-01W-0877-08	others	-0.416747818637339
TCGA-43-2581-01A-01D-1522-08	others	-0.763793236890519
TCGA-43-2581-01A-01W-0877-08	others	-0.763793236890519
TCGA-43-3394-01A-01D-0983-08	others	-1.23093443997349
TCGA-43-3920-01A-01D-0983-08	others	-0.90013406061328
TCGA-43-5668-01A-01D-1632-08	others	-0.468505028365598
TCGA-43-5670-01A-21D-2122-08	AAS5	-6.47102462587519
TCGA-43-6143-01A-11D-1817-08	others	-0.691641864485602
TCGA-43-6647-01A-11D-1817-08	others	-0.546635857778892
TCGA-43-6770-01A-11D-1817-08	others	-1.79050251461546
TCGA-43-6771-01A-11D-1817-08	others	-0.99946845280503
TCGA-43-7656-01A-11D-2122-08	others	0.160605337254933
TCGA-43-7657-01A-31D-2122-08	others	-1.12591161612705
TCGA-43-7658-01A-11D-2122-08	others	-0.362400256789295
TCGA-43-8115-01A-11D-2244-08	others	-0.749910531624155
TCGA-43-8116-01A-11D-2244-08	others	-0.539705620695493
TCGA-43-8118-01A-11D-2395-08	others	-1.29563322995486
TCGA-43-A474-01A-11D-A24D-08	others	-1.65814094711224
TCGA-43-A475-01A-11D-A24D-08	others	-0.242135997362291
TCGA-43-A56U-01A-11D-A26M-08	AAS5	-0.456824466253173
TCGA-43-A56V-01A-11D-A26M-08	others	-0.890732470414846
TCGA-44-2655-01A-01D-1553-08	others	-1.38942300683592
TCGA-44-2655-01A-01W-0928-08	others	-1.38942300683592
TCGA-44-2656-01A-02D-0969-08	others	-0.452125723703526
TCGA-44-2656-01A-02D-A271-08	others	-0.452125723703526
TCGA-44-2656-01A-02W-0928-08	others	-0.452125723703526
TCGA-44-2656-01A-12D-A27T-08	others	-0.452125723703526
TCGA-44-2656-01A-41D-A27T-08	others	-0.452125723703526
TCGA-44-2656-01B-06D-A271-08	others	-0.452125723703526
TCGA-44-2657-01A-01D-1105-08	others	-0.353945286498932
TCGA-44-2662-01A-01D-0969-08	AAS5	-0.972107762596073
TCGA-44-2662-01A-01D-A271-08	AAS5	-0.972107762596073
TCGA-44-2662-01A-01W-0928-08	AAS5	-0.972107762596073
TCGA-44-2662-01B-02D-A271-08	AAS5	-0.972107762596073
TCGA-44-2665-01A-01D-1040-01	AAS4	-7.52776377953747
TCGA-44-2665-01A-01D-A271-08	AAS4	-7.52776377953747
TCGA-44-2665-01A-01W-0928-08	AAS4	-7.52776377953747
TCGA-44-2665-01B-06D-A271-08	AAS4	-7.52776377953747
TCGA-44-2666-01A-01D-1489-08	AAS4	-7.34824908475936
TCGA-44-3396-01A-01D-1553-08	AAS5	-0.459994734577971
TCGA-44-4112-01A-01D-1105-08	others	-1.31390697105316
TCGA-44-4112-01A-01D-1458-08	others	-1.31390697105316
TCGA-44-4112-01A-01D-A271-08	others	-1.31390697105316
TCGA-44-4112-01A-22D-A27T-08	others	-1.31390697105316
TCGA-44-4112-01A-31D-A27T-08	others	-1.31390697105316
TCGA-44-4112-01B-06D-A271-08	others	-1.31390697105316
TCGA-44-5645-01A-01D-1625-08	AAS4	-0.763104838726972
TCGA-44-5645-01A-01D-A271-08	AAS4	-0.763104838726972
TCGA-44-5645-01A-21D-A27T-08	AAS4	-0.763104838726972
TCGA-44-5645-01A-51D-A27T-08	AAS4	-0.763104838726972
TCGA-44-5645-01B-04D-A271-08	AAS4	-0.763104838726972
TCGA-44-6145-01A-11D-1753-08	others	-0.0744058646950004
TCGA-44-6146-01B-04D-A271-08	AAS4	-0.573136122889107
TCGA-44-6774-01A-21D-1855-08	others	-1.08854501266166
TCGA-44-6775-01A-11D-1855-08	others	-1.39987862243558
TCGA-44-6776-01A-11D-1855-08	others	-1.33633655323192
TCGA-44-6777-01A-11D-1855-08	others	-1.28073345292017
TCGA-44-6779-01A-11D-1855-08	others	-0.326183421715521
TCGA-44-7659-01A-11D-2063-08	others	-1.3288973188697
TCGA-44-7662-01A-11D-2063-08	others	-0.846301296028422
TCGA-44-7670-01A-11D-2063-08	others	-0.376470562848815
TCGA-44-7671-01A-11D-2063-08	others	-7.47923565180589
TCGA-44-7672-01A-11D-2063-08	others	-0.552756093826223
TCGA-44-8117-01A-11D-2238-08	others	-0.772669283337671
TCGA-44-8119-01A-11D-2238-08	others	-0.738816701555224
TCGA-44-8120-01A-11D-2238-08	others	-1.64735576326413
TCGA-44-A479-01A-31D-A24D-08	others	-0.173621393271626
TCGA-44-A47A-01A-21D-A24D-08	AAS5	-1.72486306848005
TCGA-44-A4SS-01A-11D-A24P-08	others	-0.759668776676552
TCGA-44-A4SU-01A-11D-A24P-08	others	-0.16742817050511
TCGA-46-3765-01A-01D-0983-08	others	-0.452061308903115
TCGA-46-3767-01A-01D-0983-08	others	-0.929669953609834
TCGA-46-3768-01A-01D-0983-08	others	-1.21227550882568
TCGA-46-3769-01A-01D-0983-08	others	-0.91272012122374
TCGA-49-4486-01A-01D-1265-08	AAS5	-1.07321066748209
TCGA-49-4487-01A-21D-1855-08	others	-0.341484537565403
TCGA-49-4488-01A-01D-1753-08	others	-0.487717799269378
TCGA-49-4490-01A-21D-1855-08	AAS5	-0.712847183130184
TCGA-49-4494-01A-01D-1265-08	others	-0.705525042603884
TCGA-49-4505-01A-01D-1931-08	others	-0.426451771084736
TCGA-49-4506-01A-01D-1265-08	others	-0.334138330613058
TCGA-49-4507-01A-01D-1265-08	others	-0.205398878135661
TCGA-49-4510-01A-01D-1265-08	AAS4	-1.51304900088932
TCGA-49-4514-01A-21D-1855-08	others	-0.254133253679423
TCGA-49-6742-01A-11D-1855-08	AAS5	-1.80663572250153
TCGA-49-6744-01A-11D-1855-08	others	-1.00047214890946
TCGA-49-6745-01A-11D-1855-08	AAS5	-0.702209007881395
TCGA-49-6761-01A-31D-1945-08	AAS5	-0.315244360679924
TCGA-49-6767-01A-11D-1855-08	others	-0.386640520800388
TCGA-49-AAQV-01A-11D-A397-08	AAS5	-0.68013354799797
TCGA-49-AAR0-01A-21D-A397-08	others	-1.14177085577401
TCGA-49-AAR2-01A-11D-A397-08	others	-0.461435890291513
TCGA-49-AAR3-01A-11D-A410-08	others	-0.494475551462759
TCGA-49-AAR4-01A-12D-A410-08	others	-0.223548196206266
TCGA-49-AAR9-01A-21D-A410-08	others	-0.701315242094169
TCGA-49-AARE-01A-11D-A410-08	others	-0.0811645931266044
TCGA-49-AARN-01A-21D-A410-08	AAS4	-0.912929165580062
TCGA-49-AARO-01A-12D-A410-08	others	-1.23556418396322
TCGA-49-AARQ-01A-11D-A410-08	others	0.267553888829097
TCGA-4A-A93W-01A-11D-A36X-10	AAS4	-7.41817425984093
TCGA-4A-A93X-01A-11D-A36X-10	AAS4	-2.20107432595792
TCGA-4A-A93Y-01A-11D-A36X-10	others	-1.54273583381977
TCGA-4B-A93V-01A-11D-A397-08	others	-0.86141149322853
TCGA-4C-A93U-01A-11D-A397-08	AAS5	-0.959049094572895
TCGA-4E-A92E-01A-11D-A37N-09	AAS5	-0.303337620684503
TCGA-4G-AAZO-01A-12D-A417-09	AAS4	-0.7100547797978
TCGA-4G-AAZT-01A-11D-A417-09	AAS4	-1.46298579469581
TCGA-4H-AAAK-01A-12D-A41F-09	others	-0.922780447491882
TCGA-4J-AA1J-01A-21D-A387-09	AAS5	-0.579482316653182
TCGA-4K-AA1G-01A-11D-A435-10	others	6.89363574845919
TCGA-4P-AA8J-01A-11D-A391-08	AAS5	-0.456731655034793
TCGA-4R-AA8I-01A-11D-A382-10	others	-0.700908511363986
TCGA-4T-AA8H-01A-11D-A40P-10	others	-7.18250268373502
TCGA-4V-A9QJ-01A-11D-A423-09	AAS4	0.119045471976266
TCGA-4V-A9QR-01A-11D-A423-09	AAS4	-0.307314788256292
TCGA-4X-A9FA-01A-11D-A423-09	others	-0.352914759873447
TCGA-4Z-AA7M-01A-11D-A391-08	AAS5	-0.79380285905879
TCGA-4Z-AA7O-01A-31D-A391-08	AAS5	-0.344209681646837
TCGA-4Z-AA7Q-01A-11D-A391-08	AAS5	0.32647646259738
TCGA-4Z-AA7R-01A-11D-A391-08	AAS5	-7.52911129255813
TCGA-4Z-AA7S-01A-11D-A391-08	others	-7.14410158134414
TCGA-4Z-AA7W-01A-11D-A391-08	AAS5	-0.459628499370521
TCGA-4Z-AA7Y-01A-11D-A391-08	AAS5	-7.04061902730185
TCGA-4Z-AA80-01A-11D-A391-08	AAS5	-0.652699858689016
TCGA-4Z-AA81-01A-11D-A391-08	AAS5	-1.22504719038857
TCGA-4Z-AA82-01A-11D-A391-08	AAS5	-7.29569736656941
TCGA-4Z-AA83-01A-11D-A391-08	AAS5	-0.520053788359496
TCGA-4Z-AA84-01A-11D-A391-08	others	-1.0764672147392
TCGA-4Z-AA86-01A-11D-A391-08	AAS5	-0.616448818786375
TCGA-4Z-AA87-01A-11D-A391-08	AAS5	-0.768847260926986
TCGA-4Z-AA89-01A-11D-A391-08	AAS5	-0.455993697266851
TCGA-50-5044-01A-21D-1855-08	AAS5	-1.09843712279185
TCGA-50-5045-01A-01D-1625-08	others	-0.678981932954565
TCGA-50-5049-01A-01D-1625-08	others	-0.587631937440196
TCGA-50-5051-01A-21D-1855-08	others	-7.28521912975015
TCGA-50-5055-01A-01D-1625-08	others	-0.649799207443696
TCGA-50-5068-01A-01D-1625-08	others	-0.356529711925136
TCGA-50-5072-01A-21D-1855-08	others	-0.782815161581477
TCGA-50-5930-01A-11D-1753-08	others	-0.71293071312583
TCGA-50-5931-01A-11D-1753-08	others	0.0445848475380664
TCGA-50-5932-01A-11D-1753-08	others	-1.48206647361118
TCGA-50-5933-01A-11D-1753-08	others	-1.1959702790778
TCGA-50-5935-01A-11D-1753-08	AAS5	-0.728653015056583
TCGA-50-5936-01A-11D-1625-08	AAS5	-7.4047548200323
TCGA-50-5941-01A-11D-1753-08	others	-0.157053007098228
TCGA-50-5942-01A-21D-1753-08	AAS4	-0.813688756137198
TCGA-50-5946-01A-11D-1753-08	others	-2.22096828804883
TCGA-50-5946-02A-11D-2107-08	others	-2.22096828804883
TCGA-50-6593-01A-11D-1753-08	others	-1.22195015407686
TCGA-50-6597-01A-11D-1855-08	AAS5	-0.0455008870895175
TCGA-50-7109-01A-11D-2036-08	others	-0.436518674399276
TCGA-50-8457-01A-11D-2323-08	others	-0.696811159750427
TCGA-50-8459-01A-11D-2323-08	others	-1.32582516550358
TCGA-51-4079-01A-01D-1458-08	others	-0.386354189866297
TCGA-51-4080-01A-01D-1458-08	others	-0.73988180027007
TCGA-51-4081-01A-01D-1458-08	others	-7.2006851201963
TCGA-51-6867-01A-11D-2042-08	others	-0.385982385540639
TCGA-52-7622-01A-11D-2122-08	others	-0.33266517871336
TCGA-52-7809-01A-21D-2122-08	AAS5	-0.768744975483117
TCGA-52-7810-01A-11D-2122-08	AAS5	-7.07392916105507
TCGA-52-7811-01A-11D-2122-08	others	-0.79228023252286
TCGA-52-7812-01A-11D-2122-08	others	-0.227159705865118
TCGA-53-7626-01A-12D-2063-08	others	-0.68867658692479
TCGA-53-7813-01A-11D-2167-08	others	-0.0344080531303835
TCGA-53-A4EZ-01A-12D-A24P-08	others	-1.16224905951976
TCGA-55-1592-01A-01D-0969-08	others	-0.838773445208795
TCGA-55-1592-01A-01W-0928-08	others	-0.838773445208795
TCGA-55-1594-01A-01D-1040-01	others	-0.297590902468544
TCGA-55-1594-01A-01W-0928-08	others	-0.297590902468544
TCGA-55-1595-01A-01D-0969-08	others	-0.525881650073267
TCGA-55-1596-01A-01D-1040-01	others	-0.391332398820313
TCGA-55-1596-01A-01W-0928-08	others	-0.391332398820313
TCGA-55-6543-01A-11D-1753-08	AAS4	-1.09603453519613
TCGA-55-6642-01A-11D-1855-08	others	-0.649180468665199
TCGA-55-6712-01A-11D-1855-08	AAS5	-0.487198858729868
TCGA-55-6970-01A-11D-1945-08	others	-0.895687744116285
TCGA-55-6971-01A-11D-1945-08	others	-0.425450931389782
TCGA-55-6972-01A-11D-1945-08	AAS5	-0.722361292850112
TCGA-55-6975-01A-11D-1945-08	others	-7.22569441800258
TCGA-55-6978-01A-11D-1945-08	AAS4	-0.580456954108118
TCGA-55-6979-01A-11D-1945-08	others	-0.440092441486832
TCGA-55-6982-01A-11D-1945-08	AAS5	-0.539453070948976
TCGA-55-6983-01A-11D-1945-08	others	-1.18158427849048
TCGA-55-6984-01A-11D-1945-08	others	-7.03224830843596
TCGA-55-6985-01A-11D-1945-08	others	-0.276227112213674
TCGA-55-6986-01A-11D-1945-08	others	-1.32565034232684
TCGA-55-7227-01A-11D-2036-08	others	-0.837120998791273
TCGA-55-7281-01A-11D-2036-08	others	-0.45400571699935
TCGA-55-7283-01A-11D-2036-08	others	-0.755907312158599
TCGA-55-7284-01B-11D-2238-08	others	-0.82427625614707
TCGA-55-7573-01A-11D-2036-08	others	-0.612477943214067
TCGA-55-7574-01A-11D-2036-08	AAS5	-0.942900349185617
TCGA-55-7576-01A-11D-2063-08	others	-0.781254513866994
TCGA-55-7725-01A-11D-2167-08	others	-0.262743047684571
TCGA-55-7726-01A-11D-2167-08	AAS5	-0.575593848011943
TCGA-55-7727-01A-11D-2167-08	others	-0.420344071941779
TCGA-55-7728-01A-11D-2184-08	others	-1.05226211625629
TCGA-55-7815-01A-11D-2167-08	others	-0.891343907036251
TCGA-55-7903-01A-11D-2167-08	others	-0.684977617735135
TCGA-55-7907-01A-11D-2167-08	others	-0.556151454791667
TCGA-55-7911-01A-11D-2167-08	others	-0.505631734495666
TCGA-55-7913-01B-11D-2238-08	others	-1.08630567521989
TCGA-55-7914-01A-11D-2167-08	others	-0.235960139182051
TCGA-55-8085-01A-11D-2238-08	AAS5	-0.620399940655038
TCGA-55-8087-01A-11D-2238-08	others	-1.59992255180023
TCGA-55-8089-01A-11D-2238-08	others	-0.0601398041627777
TCGA-55-8090-01A-11D-2238-08	others	-0.9770570063131
TCGA-55-8091-01A-11D-2238-08	others	-0.542462297399703
TCGA-55-8092-01A-11D-2238-08	others	-0.111753962087141
TCGA-55-8094-01A-11D-2238-08	others	-6.57149661605254
TCGA-55-8096-01A-11D-2238-08	others	-1.19604001093957
TCGA-55-8097-01A-11D-2238-08	others	-1.74088347218483
TCGA-55-8203-01A-11D-2238-08	others	-0.628917027133242
TCGA-55-8205-01A-11D-2238-08	others	-0.600071313942979
TCGA-55-8206-01A-11D-2238-08	AAS4	-7.12105088974635
TCGA-55-8207-01A-11D-2238-08	others	-1.60973693329843
TCGA-55-8208-01A-11D-2238-08	AAS5	-0.207904208885724
TCGA-55-8299-01A-11D-2284-08	others	-0.249242214568229
TCGA-55-8301-01A-11D-2284-08	others	0.086247029393337
TCGA-55-8302-01A-11D-2323-08	others	-0.417459411844104
TCGA-55-8506-01A-11D-2393-08	others	-0.773363158659519
TCGA-55-8507-01A-11D-2393-08	others	-0.943462234262895
TCGA-55-8508-01A-11D-2393-08	others	-0.591874101216252
TCGA-55-8510-01A-11D-2393-08	others	-0.56715304370457
TCGA-55-8511-01A-11D-2393-08	others	-0.362497220705042
TCGA-55-8512-01A-11D-2393-08	others	-7.35353264817997
TCGA-55-8514-01A-11D-2393-08	others	-0.959282849676501
TCGA-55-8614-01A-11D-2393-08	others	-0.517348024347126
TCGA-55-8615-01A-11D-2393-08	others	-1.72150797446818
TCGA-55-8616-01A-11D-2393-08	others	-1.02287628489775
TCGA-55-8619-01A-11D-2393-08	others	-1.13142438759049
TCGA-55-8620-01A-11D-2393-08	others	-0.470657704277177
TCGA-55-8621-01A-11D-2393-08	others	-0.721053288094969
TCGA-55-A48X-01A-11D-A24D-08	others	-0.632294463057117
TCGA-55-A48Y-01A-11D-A24D-08	AAS5	-0.668006799326306
TCGA-55-A490-01A-11D-A24D-08	others	-2.1271605037972
TCGA-55-A491-01A-11D-A24D-08	others	-0.177023569565995
TCGA-55-A492-01A-11D-A24D-08	others	-1.51081009384338
TCGA-55-A493-01A-11D-A24D-08	others	-0.48575532707681
TCGA-55-A494-01A-11D-A24P-08	others	-7.44197861305442
TCGA-55-A4DF-01A-11D-A24D-08	AAS5	-0.1150440777927
TCGA-55-A4DG-01A-11D-A24D-08	others	-0.817642298475507
TCGA-55-A57B-01A-12D-A397-08	others	-1.39411469373826
TCGA-56-1622-01A-01D-1521-08	others	-1.17522568181197
TCGA-56-1622-01A-01W-0782-08	others	-1.17522568181197
TCGA-56-5897-01A-11D-1632-08	AAS5	-0.437709954613396
TCGA-56-5898-01A-11D-1632-08	others	-1.37836980229116
TCGA-56-6545-01A-11D-1817-08	others	-0.368707312254124
TCGA-56-6546-01A-11D-1817-08	others	-0.195620047092862
TCGA-56-7221-01A-11D-2042-08	others	-3.12474597130448
TCGA-56-7222-01A-11D-2042-08	others	-7.03158534162001
TCGA-56-7223-01A-11D-2042-08	others	-7.30376908405456
TCGA-56-7579-01A-11D-2042-08	others	-1.45561094294276
TCGA-56-7582-01A-11D-2042-08	others	-0.305683310457008
TCGA-56-7730-01A-11D-2122-08	others	-0.552389553697287
TCGA-56-7731-01A-11D-2122-08	others	-1.02259155292579
TCGA-56-7822-01A-11D-2122-08	AAS5	-2.31320945553028
TCGA-56-7823-01B-11D-2244-08	others	-0.226989960443649
TCGA-56-8082-01A-11D-2244-08	others	-0.415905043473343
TCGA-56-8083-01A-11D-2244-08	others	-7.37673691037058
TCGA-56-8201-01A-11D-2244-08	others	-0.560901935216605
TCGA-56-8304-01A-11D-2323-08	others	-0.574867929223113
TCGA-56-8305-01A-11D-2293-08	others	-0.934208199604971
TCGA-56-8307-01A-11D-2293-08	others	-0.141730561584971
TCGA-56-8308-01A-11D-2293-08	others	-1.38252249140169
TCGA-56-8309-01A-11D-2293-08	others	-0.353180024837751
TCGA-56-8503-01A-11D-2395-08	AAS5	-0.399891606990258
TCGA-56-8504-01A-11D-2395-08	others	-0.507779647675583
TCGA-56-8622-01A-11D-2395-08	others	-1.16685407666409
TCGA-56-8624-01A-11D-2395-08	others	-0.941544480905251
TCGA-56-8625-01A-11D-2395-08	AAS5	-0.419916194322244
TCGA-56-8626-01A-11D-2395-08	others	-0.948370912560354
TCGA-56-8628-01A-11D-2395-08	others	-0.92876694605122
TCGA-56-8629-01A-11D-2395-08	others	-1.95452554700488
TCGA-56-A4BW-01A-11D-A24D-08	others	-0.545726268230394
TCGA-56-A4BX-01A-11D-A24D-08	others	-7.58039407111462
TCGA-56-A4BY-01A-11D-A24D-08	others	-0.335266013641446
TCGA-56-A4ZJ-01A-11D-A25L-08	others	-0.900310119544423
TCGA-56-A4ZK-01A-11D-A25L-08	others	-0.299966850868482
TCGA-56-A5DR-01A-11D-A27K-08	AAS5	-0.442505906190528
TCGA-56-A5DS-01A-11D-A27K-08	others	-0.867387747951714
TCGA-56-A62T-01A-11D-A401-08	others	-1.38553706272069
TCGA-57-1993-01A-01W-0699-08	others	-2.34286619001322
TCGA-58-8386-01A-11D-2293-08	others	-0.918025099148745
TCGA-58-8387-01A-11D-2293-08	AAS5	-0.0994129370714689
TCGA-58-8388-01A-11D-2323-08	others	-0.107200113637142
TCGA-58-8390-01A-11D-2323-08	others	-0.50910007002813
TCGA-58-8391-01A-11D-2323-08	others	-0.739791112492171
TCGA-58-8392-01A-11D-2323-08	others	-1.36768531551367
TCGA-58-8393-01A-11D-2323-08	AAS5	-0.421673563961595
TCGA-58-A46J-01A-11D-A24D-08	others	-0.824950518260957
TCGA-58-A46K-01A-11D-A24D-08	AAS5	-0.285646393649994
TCGA-58-A46L-01A-11D-A24D-08	others	-0.191401975175078
TCGA-58-A46M-01A-11D-A24D-08	others	-0.358637676614063
TCGA-58-A46N-01A-11D-A24D-08	others	-0.889461036381292
TCGA-59-2351-01A-01W-0799-08	AAS4	-0.902233381612471
TCGA-59-A5PD-01A-11D-A403-09	AAS4	-0.501035358934951
TCGA-5B-A90C-01A-11D-A37N-09	others	-0.652242332309711
TCGA-5C-AAPD-01A-21D-A38X-10	AAS4	-0.364016402987907
TCGA-5L-AAT0-01A-12D-A41F-09	AAS5	-0.37121658680344
TCGA-5M-AAT5-01A-21D-A40P-10	others	-6.95343552139491
TCGA-5M-AAT6-01A-11D-A40P-10	others	-0.357518218238511
TCGA-5M-AATA-01A-31D-A40P-10	others	-0.969795077412169
TCGA-5M-AATE-01A-11D-A40P-10	others	-1.09151114474371
TCGA-5N-A9KI-01A-31D-A42E-08	AAS5	-1.10622407402243
TCGA-5N-A9KM-01A-11D-A42E-08	AAS4	-0.787106897528914
TCGA-5P-A9JW-01A-11D-A42J-10	AAS4	-1.96340311869064
TCGA-5P-A9K0-01A-11D-A42J-10	AAS4	-7.8005832063054
TCGA-5P-A9K2-01A-11D-A42J-10	AAS4	-2.31885045429787
TCGA-5P-A9K6-01A-11D-A42J-10	AAS4	-2.1712379729524
TCGA-5P-A9K8-01A-11D-A42J-10	others	-7.66948395880236
TCGA-5P-A9KA-01A-11D-A42J-10	AAS4	-1.70104677064912
TCGA-5P-A9KC-01A-11D-A42J-10	AAS4	-2.55471227479896
TCGA-5P-A9KF-01A-11D-A42J-10	AAS4	-7.73797421869943
TCGA-5P-A9KH-01A-11D-A42J-10	others	-2.24385951173922
TCGA-5R-AA1C-01A-11D-A40R-10	AAS4	-0.525623423092527
TCGA-5R-AAAM-01A-12D-A40R-10	AAS4	-0.599629595385483
TCGA-5S-A9Q8-01A-11D-A403-09	others	-0.574624736728417
TCGA-5T-A9QA-01A-11D-A41F-09	others	-1.44645969109122
TCGA-5X-AA5U-01A-11D-A403-09	AAS4	-6.70915172687142
TCGA-60-2695-01A-01D-1522-08	others	-0.400790452914401
TCGA-60-2695-01A-01W-0877-08	others	-0.400790452914401
TCGA-60-2698-01A-01D-1522-08	AAS5	-1.06484779860297
TCGA-60-2698-01A-01W-0877-08	AAS5	-1.06484779860297
TCGA-60-2703-01A-11D-2042-08	others	-0.977149274377533
TCGA-60-2706-01A-01W-0877-08	others	-0.566720578885441
TCGA-60-2707-01A-01D-1522-08	others	-1.99966760866232
TCGA-60-2707-01A-01W-0877-08	others	-1.99966760866232
TCGA-60-2709-01A-21D-1817-08	others	-1.0556939386888
TCGA-60-2710-01A-01D-1522-08	others	-0.631587641964706
TCGA-60-2710-01A-01W-0877-08	others	-0.631587641964706
TCGA-60-2713-01A-01D-1522-08	others	-0.967445092305173
TCGA-60-2713-01A-01W-0877-08	others	-0.967445092305173
TCGA-60-2714-01A-01D-1522-08	others	-0.570882258189938
TCGA-60-2714-01A-01W-0877-08	others	-0.570882258189938
TCGA-60-2716-01A-01D-1522-08	others	-1.19519410494193
TCGA-60-2720-01A-01D-1522-08	others	-0.348899588256992
TCGA-60-2721-01A-01D-1522-08	AAS5	-0.484220545151117
TCGA-60-2722-01A-01D-1522-08	others	-0.758837495710006
TCGA-60-2722-01A-01W-0877-08	others	-0.758837495710006
TCGA-60-2723-01A-01D-1522-08	others	-0.507349897030498
TCGA-60-2723-01A-01W-0877-08	others	-0.507349897030498
TCGA-60-2724-01A-01D-1522-08	others	-7.57318108696859
TCGA-60-2724-01A-01W-0877-08	others	-7.57318108696859
TCGA-60-2725-01A-01D-1267-08	others	-0.51811468424258
TCGA-60-2726-01A-01D-1522-08	others	0.0291518981018485
TCGA-60-2726-01A-01W-0877-08	others	0.0291518981018485
TCGA-61-1725-01A-01W-0639-09	AAS4	-0.62268318372523
TCGA-61-1736-01B-01W-0722-08	others	-1.44917225298335
TCGA-61-1737-01A-01W-0639-09	others	-0.753518512643261
TCGA-61-1741-01A-02W-0639-09	others	-0.660683199007581
TCGA-61-1900-01A-01W-0639-09	others	-0.0424370680850849
TCGA-61-1910-01A-01W-0639-09	others	-1.17473622737219
TCGA-61-1995-01A-01W-0722-08	others	-1.02720795298296
TCGA-61-2000-01A-01W-0722-08	AAS4	-1.26347542003582
TCGA-61-2008-01A-02W-0722-08	others	-0.740602418626843
TCGA-61-2088-01A-01W-0722-08	others	-7.44715698903421
TCGA-61-2094-01A-01W-0722-08	AAS5	-0.384584063842039
TCGA-61-2101-01A-01W-0722-08	others	-1.30221941929722
TCGA-61-2102-01A-01W-0722-08	others	-7.738200558618
TCGA-61-2110-01A-01W-0722-08	others	-2.58213724313159
TCGA-62-8397-01A-11D-2323-08	others	-7.4244900530621
TCGA-62-8398-01A-11D-2323-08	others	-0.321725261858324
TCGA-62-8399-01A-21D-2323-08	others	-7.33925733091008
TCGA-62-A46O-01A-11D-A24D-08	others	-6.93554955457643
TCGA-62-A46P-01A-11D-A24D-08	others	-7.37504900092414
TCGA-62-A46R-01A-11D-A24D-08	others	-1.19324719219806
TCGA-62-A46S-01A-11D-A24D-08	others	-0.801492997867598
TCGA-62-A46U-01A-11D-A24D-08	others	-0.270016332132201
TCGA-62-A470-01A-11D-A24D-08	others	-1.43673991324872
TCGA-62-A471-01A-12D-A24D-08	AAS5	-0.783907727821185
TCGA-63-5128-01A-01D-1441-08	others	-7.20945806461508
TCGA-63-5131-01A-01D-1441-08	others	-1.51170248865593
TCGA-63-6202-01A-11D-1817-08	others	-0.660877326781073
TCGA-63-7020-01A-11D-1945-08	others	-0.624467327687429
TCGA-63-7021-01A-11D-1945-08	others	-0.557154494144886
TCGA-63-7022-01A-11D-1945-08	others	-0.752905282623535
TCGA-63-7023-01A-11D-1945-08	others	-0.539573059645967
TCGA-63-A5MB-01A-11D-A26M-08	others	-0.22455245278181
TCGA-63-A5MG-01A-12D-A27K-08	others	-0.922031990131527
TCGA-63-A5MH-01A-12D-A27K-08	AAS5	0.968242655898467
TCGA-63-A5MI-01A-12D-A27K-08	AAS5	-2.68866558083702
TCGA-63-A5MJ-01A-11D-A27K-08	others	-0.502827668769842
TCGA-63-A5ML-01A-31D-A27K-08	others	-0.726434255241983
TCGA-63-A5MM-01A-11D-A26M-08	others	-0.370485815212386
TCGA-63-A5MS-01A-11D-A26M-08	others	-0.796482901218937
TCGA-63-A5MV-01A-21D-A26M-08	others	-1.7273587377442
TCGA-63-A5MW-01A-11D-A26M-08	others	-0.836454228377851
TCGA-63-A5MY-01A-11D-A26M-08	others	-1.00456142193272
TCGA-64-1676-01A-01D-0969-08	others	-1.11979664686015
TCGA-64-1676-01A-01W-0928-08	others	-1.11979664686015
TCGA-64-1677-01A-01W-0928-08	AAS5	0.158452008667537
TCGA-64-1678-01A-01W-0928-08	others	-1.4365644664025
TCGA-64-1679-01A-21D-2063-08	others	-1.45004678688389
TCGA-64-1680-01A-02D-0969-08	AAS5	-0.957016447629383
TCGA-64-1681-01A-11D-2063-08	AAS4	-0.533504405000959
TCGA-64-5774-01A-01D-1625-08	others	-7.09808448600604
TCGA-64-5775-01A-01D-1625-08	others	-1.42360100563503
TCGA-64-5778-01A-01D-1625-08	others	0.0291077228536488
TCGA-64-5781-01A-01D-1625-08	others	-0.252886452527518
TCGA-66-2727-01A-01D-0983-08	others	-0.487715482543125
TCGA-66-2734-01A-01D-0983-08	others	-1.02167160632758
TCGA-66-2742-01A-01D-0983-08	others	-0.544164777451463
TCGA-66-2744-01A-01D-0983-08	others	-0.402061975801192
TCGA-66-2755-01A-01D-1522-08	others	-0.275198392803683
TCGA-66-2755-01A-01W-0877-08	others	-0.275198392803683
TCGA-66-2756-01A-01D-1522-08	others	-1.31153550791918
TCGA-66-2756-01A-01W-0877-08	others	-1.31153550791918
TCGA-66-2757-01A-01D-1522-08	others	-0.542415742887722
TCGA-66-2757-01A-01W-0877-08	others	-0.542415742887722
TCGA-66-2758-01A-02D-1522-08	AAS5	-0.230737524386775
TCGA-66-2758-01A-02W-0877-08	others	-0.230737524386775
TCGA-66-2763-01A-01D-1522-08	others	-0.441455178256379
TCGA-66-2763-01A-01W-0877-08	others	-0.441455178256379
TCGA-66-2765-01A-01D-1522-08	others	-0.375135815455468
TCGA-66-2765-01A-01W-0877-08	others	-0.375135815455468
TCGA-66-2766-01A-01W-0877-08	others	-0.771647879333647
TCGA-66-2767-01A-01D-1522-08	others	-0.515607631420473
TCGA-66-2768-01A-01W-0877-08	AAS5	-2.38160908197966
TCGA-66-2770-01A-01D-1522-08	others	-0.378022311436959
TCGA-66-2773-01A-01D-1267-08	AAS5	-0.492838251994742
TCGA-66-2777-01A-01D-1267-08	others	-1.67286430874956
TCGA-66-2778-01A-02D-1522-08	AAS5	-1.13746478293569
TCGA-66-2780-01A-01D-1522-08	others	-0.66294991956237
TCGA-66-2781-01A-01D-1522-08	others	-1.06800939179967
TCGA-66-2782-01A-01D-1522-08	others	-0.643914874407627
TCGA-66-2783-01A-01D-1267-08	others	-0.603302063368792
TCGA-66-2785-01A-01D-1522-08	AAS5	-0.362413382385939
TCGA-66-2787-01A-01D-0983-08	others	-0.579687771712168
TCGA-66-2788-01A-01D-0983-08	others	-0.310701272461218
TCGA-66-2789-01A-01D-0983-08	others	-1.02130030202292
TCGA-66-2792-01A-01D-0983-08	others	-0.474798163458512
TCGA-66-2793-01A-01D-1267-08	others	-1.22637029031561
TCGA-66-2794-01A-01D-1267-08	AAS5	-0.104107962832776
TCGA-66-2795-01A-02D-0983-08	others	-0.605374123225215
TCGA-66-2800-01A-01D-1267-08	others	-1.07624964115251
TCGA-67-3770-01A-01D-0969-08	others	-0.932461033399925
TCGA-67-3770-01A-01W-0928-08	others	-0.932461033399925
TCGA-67-3771-01A-01D-1040-01	others	-0.424974622727831
TCGA-67-3771-01A-01W-0928-08	others	-0.424974622727831
TCGA-67-3773-01A-01D-1040-01	others	-0.528030021826461
TCGA-67-3774-01A-01D-1040-01	others	-0.641379819981492
TCGA-67-3774-01A-01W-0928-08	others	-0.641379819981492
TCGA-67-4679-01B-01D-1753-08	others	-1.13693275374373
TCGA-67-6215-01A-11D-1753-08	AAS4	-7.67708757917639
TCGA-67-6216-01A-11D-1753-08	others	-1.27977291168989
TCGA-67-6217-01A-11D-1753-08	others	-0.822147763019781
TCGA-68-7755-01A-11D-2122-08	others	-0.585399424680872
TCGA-68-7756-01A-11D-2122-08	others	-0.959822675373588
TCGA-68-7757-01B-11D-2293-08	others	-2.08404046055642
TCGA-68-8250-01A-11D-2293-08	others	-0.656854264035358
TCGA-68-8251-01A-11D-2293-08	AAS5	-0.535940170984313
TCGA-68-A59J-01A-21D-A26M-08	others	0.0619738703234404
TCGA-69-7761-01A-11D-2167-08	AAS4	-0.144770166227336
TCGA-69-7763-01A-11D-2167-08	others	-1.2215349452922
TCGA-69-7764-01A-11D-2167-08	others	-0.0466229355040625
TCGA-69-7765-01A-11D-2167-08	others	-0.678323275986944
TCGA-69-7980-01A-11D-2184-08	others	-0.412956538036045
TCGA-69-8253-01A-11D-2284-08	others	-7.05404779381896
TCGA-69-8254-01A-11D-2284-08	AAS4	-0.547074495176915
TCGA-69-8255-01A-11D-2284-08	others	-0.50934549009845
TCGA-69-A59K-01A-11D-A25L-08	others	-0.488447822448347
TCGA-6A-AB49-01A-12D-A401-08	others	0.32857875693433
TCGA-6D-AA2E-01A-11D-A36X-10	AAS4	-1.81351629783838
TCGA-70-6722-01A-11D-1817-08	others	-0.68148996649071
TCGA-70-6723-01A-11D-1817-08	others	-0.224611889395188
TCGA-71-6725-01A-11D-1855-08	others	-2.50300728998434
TCGA-73-4658-01A-01D-1753-08	others	-0.838711670334908
TCGA-73-4659-01A-01D-1265-08	others	-7.71832650415241
TCGA-73-4662-01A-01D-1265-08	others	-1.20534814377705
TCGA-73-4666-01A-01D-1265-08	others	-0.523514623961048
TCGA-73-4668-01A-01D-1265-08	others	-1.47510580498289
TCGA-73-4670-01A-01D-1265-08	others	-7.43845886604095
TCGA-73-4676-01A-01D-1753-08	others	-1.64537668920826
TCGA-73-4677-01A-01D-1265-08	others	-1.4654095915218
TCGA-73-7498-01A-12D-2184-08	others	-1.22372576917608
TCGA-73-A9RS-01A-11D-A410-08	others	-0.923711170589107
TCGA-75-5122-01A-01D-1753-08	others	-1.11628093057649
TCGA-75-5126-01A-01D-1753-08	others	-0.973722355306115
TCGA-75-5146-01A-01D-1625-08	others	-0.94712738670701
TCGA-75-6205-01A-11D-1753-08	AAS4	-0.684257923733248
TCGA-75-6206-01A-11D-1753-08	others	-1.27682678634262
TCGA-75-6207-01A-11D-1753-08	AAS4	-7.57348433086282
TCGA-75-6211-01A-11D-1753-08	others	-0.949578273824706
TCGA-75-6212-01A-11D-1753-08	others	-1.62803874602584
TCGA-75-6214-01A-41D-1945-08	others	-1.00207041297633
TCGA-75-7025-01A-12D-1945-08	others	-7.20745836303671
TCGA-75-7027-01A-11D-1945-08	others	-0.955155080138627
TCGA-75-7031-01A-11D-1945-08	others	-0.477393737116457
TCGA-76-4926-01B-01D-1486-08	others	-1.49064566361752
TCGA-76-4927-01A-01D-1486-08	others	-1.81533313280893
TCGA-76-4928-01B-01D-1486-08	others	-7.64796850205446
TCGA-76-4929-01A-01D-1486-08	others	-2.69877207456411
TCGA-76-4931-01A-01D-1486-08	others	-1.97398385889005
TCGA-76-4932-01A-01D-1486-08	others	-7.85926895882905
TCGA-77-6842-01A-11D-1945-08	others	-0.459033282719618
TCGA-77-6844-01A-11D-1945-08	others	-0.289612708698403
TCGA-77-6845-01A-11D-1945-08	others	-2.25474124454845
TCGA-77-7141-01A-11D-2042-08	AAS5	-0.379594465592851
TCGA-77-7142-01A-11D-2042-08	others	-1.11990911532807
TCGA-77-7337-01A-21D-2042-08	others	-0.292221949889001
TCGA-77-7463-01A-11D-2042-08	others	-0.572501692092064
TCGA-77-7465-01A-11D-2042-08	others	0.0502347436086421
TCGA-77-8008-01A-21D-2184-08	others	-1.11103148547391
TCGA-77-8128-01A-11D-2244-08	others	-0.717832559277696
TCGA-77-8130-01A-11D-2244-08	others	-0.95266411615177
TCGA-77-8133-01A-12D-2244-08	others	-0.678730154870494
TCGA-77-8136-01A-11D-2244-08	AAS5	-0.0591765233814847
TCGA-77-8139-01A-11D-2244-08	others	-0.650951683973797
TCGA-77-8140-01A-11D-2244-08	others	-1.97075368725745
TCGA-77-8143-01A-11D-2244-08	others	-0.528059414335243
TCGA-77-8144-01A-11D-2244-08	others	-0.294412137188505
TCGA-77-8146-01A-11D-2244-08	others	-0.88653302107413
TCGA-77-8148-01A-11D-2244-08	others	-0.37107134867528
TCGA-77-8150-01A-11D-2244-08	others	-0.0722434301157393
TCGA-77-8153-01A-11D-2395-08	others	-0.804536986499806
TCGA-77-8154-01A-11D-2244-08	others	-7.3126150282661
TCGA-77-8156-01A-11D-2244-08	others	-0.265732744740424
TCGA-77-A5G1-01A-11D-A27K-08	others	-0.794970011521353
TCGA-77-A5G3-01A-31D-A27K-08	others	-0.700107308889177
TCGA-77-A5G6-01A-11D-A27K-08	others	-1.04882286776907
TCGA-77-A5G7-01B-11D-A27K-08	others	-0.125429780715844
TCGA-77-A5G8-01B-11D-A27K-08	others	-0.62974781669409
TCGA-77-A5GB-01B-11D-A27K-08	AAS5	-0.428942632724644
TCGA-77-A5GF-01A-21D-A27K-08	others	-0.440119357074976
TCGA-78-7145-01A-11D-2036-08	others	-1.88303994272675
TCGA-78-7147-01A-11D-2036-08	others	-0.154908632512146
TCGA-78-7148-01A-11D-2036-08	others	-0.668455292731015
TCGA-78-7149-01A-11D-2036-08	AAS5	-0.502140520325653
TCGA-78-7150-01A-21D-2036-08	AAS5	-0.825077012099768
TCGA-78-7152-01A-11D-2036-08	AAS5	-0.696920313052834
TCGA-78-7154-01A-11D-2036-08	AAS5	-0.43160762228908
TCGA-78-7155-01A-11D-2036-08	others	-0.631016625071695
TCGA-78-7156-01A-11D-2036-08	AAS5	-0.104368175579751
TCGA-78-7158-01A-11D-2036-08	others	-1.02784511159903
TCGA-78-7159-01A-11D-2036-08	others	-0.552062759210738
TCGA-78-7160-01A-11D-2036-08	AAS4	-0.640998780281366
TCGA-78-7161-01A-11D-2036-08	others	-7.22367206318665
TCGA-78-7162-01A-21D-2063-08	others	-0.657715580207416
TCGA-78-7163-01A-12D-2063-08	others	-1.1016561302789
TCGA-78-7166-01A-12D-2063-08	others	-0.229958455932088
TCGA-78-7167-01A-11D-2063-08	AAS5	-0.839500847804119
TCGA-78-7535-01A-11D-2063-08	others	-7.71304278154686
TCGA-78-7536-01A-11D-2063-08	others	-0.715467466904275
TCGA-78-7537-01A-11D-2063-08	others	-1.85622801617208
TCGA-78-7539-01A-11D-2063-08	AAS5	-0.441130175148547
TCGA-78-7540-01A-11D-2063-08	others	-3.01496824973278
TCGA-78-7542-01A-21D-2063-08	others	-0.0420583056253771
TCGA-78-7633-01A-11D-2063-08	others	-7.61456285769672
TCGA-78-8640-01A-11D-2393-08	others	-0.522943680729218
TCGA-78-8655-01A-11D-2393-08	others	-0.666299466728255
TCGA-78-8660-01A-11D-2393-08	others	-0.602267344726972
TCGA-78-8662-01A-11D-2393-08	others	-0.322950783813046
TCGA-79-5596-01A-31D-1945-08	others	-7.24252577055718
TCGA-80-5607-01A-31D-1945-08	AAS5	-0.40185281535076
TCGA-80-5608-01A-31D-1945-08	others	-0.606544980677543
TCGA-83-5908-01A-21D-2284-08	others	-0.219788539365812
TCGA-85-6560-01A-11D-1817-08	others	-0.642986597764573
TCGA-85-6561-01A-11D-1817-08	others	-0.424807110756058
TCGA-85-7696-01A-11D-2122-08	others	-0.65638775927879
TCGA-85-7697-01A-11D-2122-08	others	-0.377545808882077
TCGA-85-7699-01A-11D-2122-08	others	-0.197933562366854
TCGA-85-7710-01A-11D-2122-08	others	-0.27324700220407
TCGA-85-7844-01A-11D-2122-08	others	-0.989959075686563
TCGA-85-7950-01A-11D-2184-08	others	-0.186352846440077
TCGA-85-8049-01A-11D-2244-08	others	-0.606170020432767
TCGA-85-8070-01A-11D-2244-08	others	-6.55469180770403
TCGA-85-8071-01A-11D-2244-08	others	-0.149682233045294
TCGA-85-8072-01A-31D-2244-08	others	-0.856016967901036
TCGA-85-8276-01A-11D-2293-08	others	-0.178952580449323
TCGA-85-8287-01A-11D-2293-08	others	-0.416771932444129
TCGA-85-8288-01A-11D-2293-08	others	-0.152021170202664
TCGA-85-8350-01A-11D-2293-08	others	-0.996492654061695
TCGA-85-8352-01A-31D-2323-08	others	-0.437103172353004
TCGA-85-8353-01A-21D-2293-08	others	-0.550898669588934
TCGA-85-8355-01A-11D-2293-08	others	-0.713861150812988
TCGA-85-8481-01A-11D-2323-08	others	-1.1288623871726
TCGA-85-8580-01A-31D-2395-08	others	-0.719996947466043
TCGA-85-8582-01A-21D-2395-08	others	-0.432321438285155
TCGA-85-8584-01A-11D-2395-08	others	0.122861829805424
TCGA-85-8664-01A-11D-2395-08	others	-0.428141261682454
TCGA-85-8666-01A-11D-2395-08	others	-0.999246085310581
TCGA-85-A4CL-01A-41D-A26M-08	AAS5	-0.131897915235029
TCGA-85-A4CN-01A-11D-A24D-08	others	-0.830890850471221
TCGA-85-A4JB-01A-51D-A25L-08	others	0.371798372691439
TCGA-85-A4JC-01A-11D-A257-08	AAS5	-0.52362066878997
TCGA-85-A4QQ-01A-41D-A25L-08	AAS5	-7.34557004414876
TCGA-85-A50M-01A-21D-A25L-08	others	-1.45018777179077
TCGA-85-A50Z-01A-21D-A25L-08	others	-0.617152252577773
TCGA-85-A510-01A-11D-A26M-08	others	-0.409130610650473
TCGA-85-A511-01A-21D-A25L-08	others	-0.368187104947985
TCGA-85-A512-01A-11D-A26M-08	others	-0.359387065130457
TCGA-85-A513-01A-12D-A26M-08	others	-0.489199014290367
TCGA-85-A53L-01A-21D-A26M-08	others	-0.610480287015674
TCGA-85-A5B5-01A-21D-A26M-08	others	-0.533074875283065
TCGA-86-6851-01A-11D-1945-08	others	-0.340357015864667
TCGA-86-7713-01A-11D-2063-08	others	-0.685858525721616
TCGA-86-7714-01A-12D-2167-08	others	-7.52907809035002
TCGA-86-8054-01A-11D-2238-08	others	-2.40347842446567
TCGA-86-8056-01A-11D-2238-08	AAS5	-1.01262202003995
TCGA-86-8073-01A-11D-2238-08	others	-1.22075411578585
TCGA-86-8074-01A-11D-2238-08	AAS4	-0.659208013940557
TCGA-86-8075-01A-11D-2238-08	others	-0.86478792245923
TCGA-86-8278-01A-11D-2284-08	AAS5	-0.977462855327706
TCGA-86-8279-01A-11D-2284-08	others	-1.2955944414744
TCGA-86-8281-01A-11D-2284-08	others	-1.30345155325028
TCGA-86-8359-01A-11D-2323-08	others	-0.617592162206923
TCGA-86-8585-01A-11D-2393-08	others	-0.490558038524779
TCGA-86-8668-01A-11D-2393-08	AAS4	-0.697424274731743
TCGA-86-8669-01A-11D-2393-08	others	-1.00418067567933
TCGA-86-8672-01A-21D-2393-08	others	-0.682504027650615
TCGA-86-8673-01A-11D-2393-08	others	-0.975534882336062
TCGA-86-8674-01A-21D-2393-08	others	-0.172005830304235
TCGA-86-A456-01A-11D-A24D-08	others	-0.881307091329166
TCGA-86-A4D0-01A-11D-A24D-08	others	-0.638209665303254
TCGA-86-A4P7-01A-11D-A24P-08	AAS5	-1.26622045536249
TCGA-90-7766-01A-21D-2122-08	others	-1.02749274428462
TCGA-90-7767-01A-11D-2122-08	others	-0.230341005053066
TCGA-90-7769-01A-11D-2122-08	others	-1.95668719407849
TCGA-90-7964-01A-21D-2184-08	others	-7.68302106899508
TCGA-90-A4ED-01A-31D-A257-08	others	-0.634377524574003
TCGA-90-A4EE-01A-11D-A257-08	others	-0.0490074414675456
TCGA-91-6828-01A-11D-1855-08	others	-0.935494225102926
TCGA-91-6829-01A-21D-1855-08	others	-2.89843675522572
TCGA-91-6840-01A-11D-1945-08	AAS5	-0.0907843394954027
TCGA-91-6849-01A-11D-1945-08	others	-7.37845281483118
TCGA-91-7771-01A-11D-2167-08	others	-0.544696506114838
TCGA-91-8496-01A-11D-2393-08	others	-1.37881872407933
TCGA-91-8499-01A-11D-2393-08	others	-0.440022063079612
TCGA-91-A4BC-01A-11D-A24D-08	others	-0.514590867222237
TCGA-91-A4BD-01A-11D-A24D-08	others	-1.78867013430448
TCGA-92-7340-01A-21D-2042-08	others	-0.134442926469543
TCGA-92-7340-01D-01D-A38P-08	others	-0.134442926469543
TCGA-92-7340-01E-01D-A38P-08	others	-0.134442926469543
TCGA-92-8063-01A-11D-2244-08	others	-7.53133384484464
TCGA-92-8063-01G-01D-A38P-08	others	-7.53133384484464
TCGA-92-8063-01H-01D-A38P-08	others	-7.53133384484464
TCGA-92-8064-01A-11D-2244-08	others	-0.23762042664923
TCGA-92-8064-01E-01D-A38P-08	others	-0.23762042664923
TCGA-92-8064-01F-01D-A38P-08	others	-0.23762042664923
TCGA-92-8065-01A-11D-2244-08	AAS5	-0.84860294322992
TCGA-93-7347-01A-11D-2184-08	others	-0.721975375837749
TCGA-93-7348-01A-21D-2036-08	others	-0.690552723440725
TCGA-93-8067-01A-11D-2284-08	AAS5	-0.826958590622181
TCGA-93-8067-01C-01D-A38P-08	AAS5	-0.826958590622181
TCGA-93-8067-01D-01D-A38P-08	AAS5	-0.826958590622181
TCGA-93-A4JP-01D-01D-A38P-08	AAS5	-1.01114525049768
TCGA-93-A4JP-01E-01D-A38P-08	AAS5	-1.01114525049768
TCGA-93-A4JQ-01A-11D-A24P-08	AAS5	-0.346782062137685
TCGA-94-7033-01A-11D-1945-08	AAS5	-0.217029525069099
TCGA-94-7557-01A-11D-2122-08	AAS5	-0.834418791023272
TCGA-94-7943-01A-11D-2184-08	AAS5	-1.1006943611124
TCGA-94-8490-01A-11D-2323-08	AAS4	-0.480140253213651
TCGA-94-8491-01A-11D-2323-08	others	-1.23946569288608
TCGA-94-A4VJ-01A-11D-A257-08	others	-0.543203740436846
TCGA-94-A5I4-01A-11D-A26M-08	others	-1.31182352406797
TCGA-94-A5I6-01A-21D-A27K-08	others	-7.405306452093
TCGA-95-7039-01A-11D-1945-08	others	-0.299884389896778
TCGA-95-7043-01A-11D-1945-08	others	-0.822840909812263
TCGA-95-7562-01A-11D-2238-08	others	-0.519611387747311
TCGA-95-7567-01A-11D-2063-08	AAS4	-0.877665463893918
TCGA-95-7947-01A-11D-2184-08	AAS5	-0.370527980162173
TCGA-95-7948-01A-11D-2184-08	AAS5	-1.11818995617865
TCGA-95-8494-01A-11D-2323-08	AAS5	-7.29853360845629
TCGA-95-A4VK-01A-11D-A25L-08	others	-0.357582182831529
TCGA-95-A4VN-01A-11D-A25L-08	others	-0.527923465467726
TCGA-95-A4VP-01A-21D-A25L-08	others	-0.91258783986292
TCGA-96-7544-01A-11D-2042-08	others	-0.442112110116043
TCGA-96-8169-01A-11D-2293-08	others	-0.695996320438539
TCGA-96-8170-01A-11D-2293-08	others	-1.65333485994836
TCGA-96-A4JL-01A-11D-A257-08	others	0.261600053902721
TCGA-97-7546-01A-11D-2036-08	others	-1.13362917268279
TCGA-97-7547-01A-11D-2036-08	others	-0.968469487503326
TCGA-97-7552-01A-11D-2036-08	others	-0.0446164742270439
TCGA-97-7553-01A-21D-2036-08	others	-0.948164162385954
TCGA-97-7554-01A-11D-2036-08	others	-0.867982688429304
TCGA-97-7937-01A-11D-2167-08	others	-1.0093418683953
TCGA-97-7938-01A-11D-2167-08	others	-1.02106215261961
TCGA-97-7941-01A-11D-2184-08	others	-1.18105009142402
TCGA-97-8172-01A-11D-2284-08	others	-1.21838264239916
TCGA-97-8174-01A-11D-2284-08	others	-0.922026867409318
TCGA-97-8175-01A-11D-2284-08	others	-1.07646942882343
TCGA-97-8176-01A-11D-2393-08	others	-1.47182167798275
TCGA-97-8179-01A-11D-2284-08	others	-1.31209822948078
TCGA-97-8547-01A-11D-2393-08	others	-1.76772257992045
TCGA-97-8552-01A-11D-2393-08	AAS4	-1.60362991742234
TCGA-97-A4LX-01A-11D-A24P-08	others	-0.301445672177766
TCGA-97-A4M0-01A-11D-A24P-08	others	-0.73539500972553
TCGA-97-A4M3-01A-11D-A24P-08	others	-7.42072665325215
TCGA-97-A4M5-01A-11D-A24P-08	AAS5	-1.20381207256472
TCGA-97-A4M7-01A-11D-A24P-08	others	-0.635635584048649
TCGA-98-7454-01A-11D-2042-08	others	-0.321645252902142
TCGA-98-8020-01A-11D-2244-08	AAS5	-0.316036907391278
TCGA-98-8021-01A-11D-2244-08	AAS5	-1.05657348140009
TCGA-98-8023-01A-11D-2244-08	others	-0.323048332859853
TCGA-98-A538-01A-11D-A25L-08	others	-0.354790623102704
TCGA-98-A539-01A-31D-A25L-08	others	-1.79150494543918
TCGA-98-A53A-01A-11D-A25L-08	others	-0.312011082075531
TCGA-98-A53H-01A-12D-A25L-08	others	-0.781825629569712
TCGA-98-A53I-01A-31D-A25L-08	others	-0.0860167294579934
TCGA-99-7458-01A-11D-2036-08	others	-0.495859068889809
TCGA-99-8025-01A-11D-2238-08	others	-2.26672018488087
TCGA-99-8028-01A-11D-2238-08	others	-0.39741339470515
TCGA-99-8032-01A-11D-2238-08	others	-1.13103504735401
TCGA-99-8033-01A-11D-2238-08	others	-0.417368765940199
TCGA-99-AA5R-01A-11D-A397-08	others	-0.989415574026384
TCGA-A1-A0SB-01A-11D-A142-09	others	-7.68997118667002
TCGA-A1-A0SE-01A-11D-A099-09	others	-0.294914471303726
TCGA-A1-A0SF-01A-11D-A142-09	AAS5	-0.324340060165242
TCGA-A1-A0SG-01A-11D-A142-09	AAS4	-0.714384416263169
TCGA-A1-A0SH-01A-11D-A099-09	AAS5	-1.33819021295802
TCGA-A1-A0SI-01A-11D-A142-09	AAS5	-0.476999699843033
TCGA-A1-A0SM-01A-11D-A099-09	others	-2.23558679440274
TCGA-A1-A0SN-01A-11D-A142-09	AAS5	-0.523467191139121
TCGA-A1-A0SO-01A-22D-A099-09	others	-0.434002727065771
TCGA-A1-A0SQ-01A-21D-A142-09	others	-0.980768199797692
TCGA-A2-A04Q-01A-21W-A050-09	AAS4	-0.194962149038433
TCGA-A2-A04R-01A-41D-A117-09	others	-0.476436552418035
TCGA-A2-A04U-01A-11D-A10Y-09	AAS4	-1.06934730733216
TCGA-A2-A04W-01A-31D-A10Y-09	AAS5	-0.928412413495894
TCGA-A2-A04X-01A-21W-A050-09	AAS5	-0.0596535809466568
TCGA-A2-A04Y-01A-21W-A050-09	others	-0.65510928486932
TCGA-A2-A0CL-01A-11D-A10Y-09	AAS5	-0.100959340780907
TCGA-A2-A0CM-01A-31W-A050-09	AAS5	-0.273757653701856
TCGA-A2-A0CP-01A-11W-A050-09	others	-0.428834719304251
TCGA-A2-A0CQ-01A-21W-A050-09	others	-7.71380098374912
TCGA-A2-A0CR-01A-11D-A228-09	AAS5	-0.0977758465630566
TCGA-A2-A0CS-01A-11D-A10Y-09	others	-7.43164097912616
TCGA-A2-A0CT-01A-31W-A071-09	AAS5	-0.982860379838552
TCGA-A2-A0CX-01A-21W-A019-09	AAS5	-0.535312252369599
TCGA-A2-A0D0-01A-11W-A019-09	AAS5	-0.231352172978081
TCGA-A2-A0D3-01A-11D-A10Y-09	others	-0.171718951243805
TCGA-A2-A0D4-01A-11W-A019-09	others	-7.38413584138253
TCGA-A2-A0EM-01A-11W-A050-09	others	-1.07594781790507
TCGA-A2-A0EO-01A-11W-A050-09	others	-0.564008600152701
TCGA-A2-A0EQ-01A-11W-A050-09	AAS5	-0.319647361459281
TCGA-A2-A0ER-01A-21W-A050-09	others	-0.783627140454232
TCGA-A2-A0EU-01A-22W-A071-09	others	-0.244529050380539
TCGA-A2-A0EV-01A-11W-A050-09	others	-0.584200777603259
TCGA-A2-A0EW-01A-21D-A10Y-09	AAS4	-0.83001919839845
TCGA-A2-A0EY-01A-11W-A050-09	AAS5	-0.680363632272835
TCGA-A2-A0SX-01A-12D-A099-09	others	-0.23612808626841
TCGA-A2-A0SY-01A-31D-A099-09	AAS5	-0.335844037160226
TCGA-A2-A0T0-01A-22D-A099-09	AAS4	-0.481232137966218
TCGA-A2-A0T2-01A-11W-A097-09	others	-0.54974752668458
TCGA-A2-A0T3-01A-21D-A10Y-09	others	-0.453848099656862
TCGA-A2-A0T6-01A-11D-A099-09	others	-0.598853689088991
TCGA-A2-A0YC-01A-11D-A117-09	others	-1.06443291915473
TCGA-A2-A0YD-01A-11D-A10G-09	AAS5	-0.74036146317961
TCGA-A2-A0YE-01A-11D-A10G-09	others	-0.464584434304286
TCGA-A2-A0YF-01A-21D-A10G-09	AAS4	-1.06819655759978
TCGA-A2-A0YH-01A-11D-A10G-09	AAS5	-0.735706782998706
TCGA-A2-A0YJ-01A-11D-A10G-09	AAS4	-1.63415671576565
TCGA-A2-A0YK-01A-22D-A117-09	AAS5	-0.204720009251007
TCGA-A2-A0YL-01A-21D-A10G-09	AAS5	-0.326657247008007
TCGA-A2-A0YM-01A-11D-A10G-09	others	-0.582048294204748
TCGA-A2-A1FX-01A-11D-A13L-09	others	-0.950741990317175
TCGA-A2-A1FZ-01A-51D-A17G-09	AAS4	-0.93646616255343
TCGA-A2-A1G4-01A-11D-A13L-09	AAS4	-0.800358406805393
TCGA-A2-A259-01A-11D-A16D-09	others	-0.499489498042983
TCGA-A2-A25A-01A-12D-A16D-09	others	-0.240146251680532
TCGA-A2-A25B-01A-11D-A167-09	others	-0.681594695751021
TCGA-A2-A3XU-01A-12D-A22X-09	others	-1.34244959676681
TCGA-A2-A3Y0-01A-11D-A23C-09	AAS4	-0.261242520297997
TCGA-A2-A4RW-01A-21D-A25Q-09	AAS5	-0.454799593201755
TCGA-A2-A4S1-01A-21D-A25Q-09	others	-1.66983331231898
TCGA-A2-A4S3-01A-21D-A25Q-09	AAS4	-0.300686780073613
TCGA-A3-3308-01A-01D-0966-08	AAS4	-0.793279565350202
TCGA-A3-3311-01A-01D-0966-08	AAS4	-0.695114909442199
TCGA-A3-3313-01A-01D-0966-08	AAS4	-1.34768425856787
TCGA-A3-3316-01A-01D-0966-08	AAS4	-1.2727627388343
TCGA-A3-3317-01A-01D-0966-08	AAS4	-0.521386356350994
TCGA-A3-3319-01A-01D-0966-08	AAS4	-0.80053024554926
TCGA-A3-3319-01A-01W-0886-08	AAS4	-0.80053024554926
TCGA-A3-3320-01A-01D-0966-08	AAS4	-0.711564028194587
TCGA-A3-3320-01A-01W-0886-08	AAS4	-0.711564028194587
TCGA-A3-3323-01A-01D-0966-08	AAS4	-0.596504564121628
TCGA-A3-3326-01A-01D-0966-08	AAS4	-0.565294903964591
TCGA-A3-3331-01A-01W-0886-08	AAS4	-0.593602018495964
TCGA-A3-3346-01A-01D-0966-08	AAS4	-0.763296251286187
TCGA-A3-3346-01A-01W-0886-08	others	-0.763296251286187
TCGA-A3-3349-01A-01D-1251-10	AAS4	-1.58649853800927
TCGA-A3-3357-01A-02D-1421-08	AAS4	-1.87779591542774
TCGA-A3-3363-01A-01D-0966-08	AAS4	-2.23411782667982
TCGA-A3-3363-01A-01W-0886-08	AAS4	-2.23411782667982
TCGA-A3-3365-01A-01D-0966-08	AAS4	-0.790830226074966
TCGA-A3-3367-01A-02D-1421-08	others	-0.690966604062548
TCGA-A3-3370-01A-02D-1421-08	AAS4	-0.463368476491805
TCGA-A3-3372-01A-01W-0886-08	others	-0.390629152014683
TCGA-A3-3373-01A-02D-1421-08	AAS4	-0.529327218548443
TCGA-A3-3374-01A-01D-0966-08	others	-2.02119804254333
TCGA-A3-3374-01A-01W-0886-08	others	-2.02119804254333
TCGA-A3-3376-01A-02D-1421-08	AAS4	-1.57517001667368
TCGA-A3-3378-01A-01D-0966-08	AAS4	-0.791676293107156
TCGA-A3-3378-01A-01W-0886-08	AAS4	-0.791676293107156
TCGA-A3-3380-01A-01D-0966-08	others	-1.86828080816879
TCGA-A3-3380-01A-01W-0886-08	others	-1.86828080816879
TCGA-A3-3385-01A-02D-1421-08	AAS4	-1.38225823337117
TCGA-A3-3387-01A-01D-1534-10	AAS4	-1.36950052620356
TCGA-A3-A6NJ-01A-12D-A33K-10	others	-0.441677512910501
TCGA-A3-A6NN-01A-12D-A33K-10	AAS4	-0.725668779839471
TCGA-A3-A8CQ-01A-11D-A36X-10	AAS4	-1.07309448992024
TCGA-A3-A8OU-01A-11D-A36X-10	AAS4	-0.813329497263703
TCGA-A3-A8OV-01A-11D-A36X-10	AAS4	-0.913718797416979
TCGA-A3-A8OW-01A-11D-A36X-10	others	-0.89129860864059
TCGA-A3-A8OX-01A-11D-A36X-10	AAS4	-0.383876426071657
TCGA-A4-7286-01A-11D-2136-08	AAS4	-2.48585572672273
TCGA-A4-7288-01A-11D-2136-08	AAS4	-2.88408386285446
TCGA-A4-7583-01A-11D-2136-08	AAS4	-1.28851034231894
TCGA-A4-7584-01A-11D-2136-08	AAS4	-2.66270117778742
TCGA-A4-7585-01A-11D-2136-08	AAS4	-0.604455541377374
TCGA-A4-7732-01A-11D-2136-08	AAS4	-2.12358062766813
TCGA-A4-7734-01A-11D-2136-08	AAS4	-1.40838573722306
TCGA-A4-7915-01A-11D-2201-08	others	-0.449052499575448
TCGA-A4-7996-01A-11D-2201-08	AAS4	-1.56718800594563
TCGA-A4-7997-01A-11D-2201-08	AAS4	-1.91054025948769
TCGA-A4-8098-01A-11D-2396-08	AAS4	-0.328779186369356
TCGA-A4-8310-01A-11D-2396-08	AAS4	-1.88589435911676
TCGA-A4-8311-01A-11D-2396-08	AAS4	-2.41309356385949
TCGA-A4-8515-01A-11D-2396-08	others	-1.45872706679793
TCGA-A4-8517-01A-11D-2396-08	AAS4	-2.72308310919437
TCGA-A4-8630-01A-11D-2396-08	AAS4	-7.57928041736766
TCGA-A4-A48D-01A-11D-A25F-10	AAS4	-2.32842840673114
TCGA-A4-A4ZT-01A-11D-A26P-10	AAS4	-2.25228722903364
TCGA-A4-A5XZ-01A-11D-A31X-10	AAS4	-7.84752673130603
TCGA-A4-A5Y0-01A-11D-A31X-10	AAS4	-0.988833314822319
TCGA-A4-A5Y1-01A-11D-A28G-10	AAS4	-1.11074366389524
TCGA-A4-A6HP-01A-11D-A31X-10	AAS4	-2.24136570729574
TCGA-A4-A772-01A-11D-A33Q-10	AAS4	-2.81081534047177
TCGA-A4-A7UZ-01A-12D-A34Z-10	AAS4	-0.300069308748028
TCGA-A5-A0G2-01A-11W-A062-09	others	-0.408224174317613
TCGA-A5-A0G3-01A-11W-A062-09	others	-7.47154998077705
TCGA-A5-A0GA-01A-11W-A062-09	others	-0.288979966568751
TCGA-A5-A0GB-01A-11W-A062-09	others	-0.777182232466337
TCGA-A5-A0GE-01A-11W-A062-09	others	-1.36599724216529
TCGA-A5-A0GH-01A-21W-A062-09	others	-0.952827134697837
TCGA-A5-A0GI-01A-11W-A062-09	others	-7.21358112749223
TCGA-A5-A0GJ-01A-11W-A062-09	AAS4	-0.836332709915546
TCGA-A5-A0GM-01A-11W-A062-09	others	-1.83115585689981
TCGA-A5-A0GQ-01A-11D-A122-09	others	-0.716598889418559
TCGA-A5-A0GU-01A-11W-A062-09	others	-0.866170549882557
TCGA-A5-A0GW-01A-11W-A062-09	others	-0.585330503466767
TCGA-A5-A0GX-01A-11W-A062-09	others	-0.530737173226691
TCGA-A5-A0R6-01A-11D-A10B-09	others	-0.400431238224393
TCGA-A5-A0R7-01A-31D-A10B-09	AAS4	-0.657158522486435
TCGA-A5-A0R8-01A-11D-A10B-09	others	-0.654519617540402
TCGA-A5-A0R9-01A-11D-A10B-09	others	-0.545814926391567
TCGA-A5-A0RA-01A-21D-A10B-09	others	-1.17991967578748
TCGA-A5-A0VO-01A-21D-A10G-09	others	-1.1388107033675
TCGA-A5-A0VP-01A-21D-A10B-09	others	-0.938618031430216
TCGA-A5-A0VQ-01A-11D-A10B-09	others	-0.166049091803417
TCGA-A5-A1OJ-01A-11D-A14G-09	others	-1.80926253661645
TCGA-A5-A1OK-01A-11D-A14K-09	others	-1.05133732266149
TCGA-A5-A2K3-01A-11D-A17W-09	others	-0.560821362110379
TCGA-A5-A2K4-01A-11D-A18P-09	others	-0.929957525326518
TCGA-A5-A2K7-01A-11D-A17W-09	others	-1.32973605409296
TCGA-A5-A3LP-01A-11D-A228-09	others	-0.957080377953966
TCGA-A5-A7WJ-01A-12D-A34Q-09	others	-1.9589833915798
TCGA-A5-A7WK-01A-11D-A34Q-09	AAS5	-0.64852133957718
TCGA-A5-AB3J-01A-11D-A403-09	others	-1.27019102216537
TCGA-A6-2671-01A-01D-1408-10	others	-0.951079477688345
TCGA-A6-2672-01B-03D-2298-08	others	-0.246921012979352
TCGA-A6-2674-01A-02D-1953-10	others	-1.10108812378466
TCGA-A6-2674-01A-02D-A270-10	others	-1.10108812378466
TCGA-A6-2675-01A-02D-1719-10	others	-0.707651142798344
TCGA-A6-2677-01A-01D-A270-10	others	-0.385236812548358
TCGA-A6-2677-01B-02D-A270-10	others	-0.385236812548358
TCGA-A6-2678-01A-01D-1953-10	others	-0.42696473705292
TCGA-A6-2680-01A-01D-1408-10	others	-0.754562106653642
TCGA-A6-2681-01A-01D-1408-10	others	-0.861592364422579
TCGA-A6-2682-01A-01D-1408-10	others	-6.69701100694478
TCGA-A6-2683-01A-01D-1953-10	others	-1.41098816630679
TCGA-A6-2684-01A-01D-A270-10	others	-0.626577914511617
TCGA-A6-2684-01C-08D-A270-10	others	-0.626577914511617
TCGA-A6-2685-01A-01D-1408-10	others	-1.37032232778326
TCGA-A6-2686-01A-01D-1408-10	others	-0.533353229344173
TCGA-A6-3808-01A-01W-0995-10	others	-0.716298075382109
TCGA-A6-3809-01A-01D-A270-10	others	-0.444735629007905
TCGA-A6-3809-01B-04D-A270-10	others	-0.444735629007905
TCGA-A6-3810-01A-01D-A270-10	others	-0.459292473846101
TCGA-A6-4105-01A-02D-1771-10	others	-0.457154635132609
TCGA-A6-4107-01A-02D-1408-10	others	-0.485792631296083
TCGA-A6-5656-01A-21D-1835-10	others	-0.0837197773732253
TCGA-A6-5656-01A-21D-A270-10	others	-0.0837197773732253
TCGA-A6-5657-01A-01D-1650-10	others	-0.0184059099269069
TCGA-A6-5659-01A-01D-1650-10	others	-0.246455824395592
TCGA-A6-5659-01A-01D-A270-10	others	-0.246455824395592
TCGA-A6-5659-01B-04D-A270-10	others	-0.246455824395592
TCGA-A6-5660-01A-01D-1650-10	others	-1.62285308608507
TCGA-A6-5661-01A-01D-1650-10	others	-0.48635245240164
TCGA-A6-5662-01A-01D-1650-10	others	-7.52825073385561
TCGA-A6-5664-01A-21D-1835-10	others	-1.22818495290914
TCGA-A6-5665-01A-01D-1650-10	others	-0.460376642737796
TCGA-A6-5665-01B-03D-2298-08	others	-0.460376642737796
TCGA-A6-5666-01A-01D-1650-10	others	-0.761556332039615
TCGA-A6-5667-01A-21D-1719-10	others	-0.578698959438046
TCGA-A6-6137-01A-11D-1771-10	others	-0.897684836882386
TCGA-A6-6138-01A-11D-1771-10	others	-0.464362723058163
TCGA-A6-6142-01A-11D-1771-10	others	-0.933752561114651
TCGA-A6-6648-01A-11D-1771-10	others	-0.429022126888259
TCGA-A6-6649-01A-11D-1771-10	others	-0.73701462938542
TCGA-A6-6650-01A-11D-1771-10	others	-0.531479197437109
TCGA-A6-6650-01B-02D-A270-10	others	-0.531479197437109
TCGA-A6-6652-01A-11D-1771-10	others	0
TCGA-A6-6653-01A-11D-1771-10	others	-0.26807409617015
TCGA-A6-6654-01A-21D-1835-10	others	-0.706141001702684
TCGA-A6-6780-01A-11D-1835-10	others	-0.403038179643527
TCGA-A6-6780-01A-11D-A270-10	others	-0.403038179643527
TCGA-A6-6780-01B-04D-A270-10	others	-0.403038179643527
TCGA-A6-6781-01A-22D-1924-10	others	-0.677750934780718
TCGA-A6-6781-01A-22D-A270-10	others	-0.677750934780718
TCGA-A6-6781-01B-06D-A270-10	others	-0.677750934780718
TCGA-A6-6782-01A-11D-1835-10	others	-0.381984326956586
TCGA-A6-A565-01A-31D-A28G-10	others	-0.782469837425772
TCGA-A6-A566-01A-11D-A28G-10	others	-7.49999804980167
TCGA-A6-A567-01A-31D-A28G-10	others	-1.00800584970938
TCGA-A6-A56B-01A-31D-A28G-10	others	-1.36149123657505
TCGA-A6-A5ZU-01A-11D-A28G-10	others	-0.691279193287734
TCGA-A7-A0CD-01A-11W-A019-09	others	-0.960179593284193
TCGA-A7-A0CE-01A-11W-A019-09	AAS4	-0.564172537137601
TCGA-A7-A0CH-01A-21W-A019-09	others	-1.11895744989583
TCGA-A7-A0D9-01A-31W-A071-09	AAS4	-1.35630809082143
TCGA-A7-A0DB-01A-11D-A272-09	AAS5	-1.06200498650483
TCGA-A7-A0DB-01C-02D-A272-09	others	-1.06200498650483
TCGA-A7-A13D-01A-13D-A272-09	others	-6.98142275239056
TCGA-A7-A13D-01B-04D-A272-09	others	-6.98142275239056
TCGA-A7-A13E-01A-11D-A12Q-09	others	-1.02928941231114
TCGA-A7-A13E-01A-11D-A272-09	others	-1.02928941231114
TCGA-A7-A13F-01A-11D-A12Q-09	others	-1.34712045035141
TCGA-A7-A13G-01A-11D-A13L-09	AAS4	-1.5407891980256
TCGA-A7-A13G-01B-04D-A22N-09	AAS4	-1.5407891980256
TCGA-A7-A26E-01A-11D-A167-09	others	-1.02170733665339
TCGA-A7-A26E-01A-11D-A272-09	others	-1.02170733665339
TCGA-A7-A26E-01B-06D-A272-09	others	-1.02170733665339
TCGA-A7-A26F-01A-21D-A167-09	others	-1.17299460959666
TCGA-A7-A26F-01B-04D-A22N-09	others	-1.17299460959666
TCGA-A7-A26H-01A-11D-A167-09	AAS5	-0.471103099252735
TCGA-A7-A26J-01A-11D-A167-09	AAS4	-0.920899124556774
TCGA-A7-A26J-01B-02D-A272-09	AAS4	-0.920899124556774
TCGA-A7-A4SE-01A-11D-A25Q-09	AAS5	-0.362930103321365
TCGA-A7-A4SF-01A-11D-A25Q-09	AAS5	-0.422119599274729
TCGA-A7-A56D-01A-11D-A27P-09	AAS5	-1.63574699165942
TCGA-A7-A5ZW-01A-12D-A29N-09	AAS5	-0.752961284169526
TCGA-A7-A5ZX-01A-12D-A29N-09	others	-1.30176792088571
TCGA-A7-A6VW-01A-21D-A33E-09	AAS4	-0.497956198276656
TCGA-A8-A06Q-01A-11W-A050-09	AAS5	-1.42078163583677
TCGA-A8-A06T-01A-11W-A019-09	AAS4	-0.271549383892335
TCGA-A8-A06X-01A-21W-A019-09	others	-0.686632665837952
TCGA-A8-A06Y-01A-21W-A019-09	others	-0.687379396670017
TCGA-A8-A06Z-01A-11W-A019-09	others	-7.65851973805013
TCGA-A8-A07B-01A-11W-A019-09	AAS5	-0.934759276367288
TCGA-A8-A07F-01A-11W-A019-09	others	-0.878029372349026
TCGA-A8-A07I-01A-11W-A019-09	others	-0.361013053666319
TCGA-A8-A07J-01A-11W-A019-09	others	-0.991124407595008
TCGA-A8-A07L-01A-11W-A019-09	AAS4	-1.12363335764728
TCGA-A8-A07O-01A-11W-A019-09	others	-1.07534093159725
TCGA-A8-A07U-01A-11W-A050-09	AAS5	0.343291088488663
TCGA-A8-A07Z-01A-11W-A019-09	others	-0.909890902448571
TCGA-A8-A082-01A-11W-A019-09	others	-7.76820362502215
TCGA-A8-A083-01A-21W-A019-09	AAS4	-1.59053640176125
TCGA-A8-A08B-01A-11W-A019-09	others	-0.32210760023447
TCGA-A8-A08H-01A-21W-A019-09	others	-1.43431661738099
TCGA-A8-A08L-01A-11W-A019-09	AAS5	-0.338466285350824
TCGA-A8-A08O-01A-21W-A071-09	AAS4	-0.747275823642713
TCGA-A8-A08R-01A-11W-A050-09	AAS5	-0.35125985216734
TCGA-A8-A08Z-01A-21W-A019-09	AAS4	-1.23083485397267
TCGA-A8-A091-01A-11W-A019-09	others	-0.967751995613764
TCGA-A8-A092-01A-11W-A019-09	AAS5	-0.809202198866238
TCGA-A8-A093-01A-11W-A019-09	others	-1.46841471926759
TCGA-A8-A094-01A-11W-A019-09	AAS5	-0.489541593122008
TCGA-A8-A095-01A-11W-A019-09	AAS5	-0.458848199457285
TCGA-A8-A096-01A-11W-A019-09	AAS4	-0.572376467843579
TCGA-A8-A09B-01A-11W-A019-09	others	-0.856225958895979
TCGA-A8-A09C-01A-11W-A019-09	AAS4	-0.882070080572918
TCGA-A8-A09D-01A-11W-A019-09	others	-0.847997911069736
TCGA-A8-A09G-01A-21W-A019-09	AAS5	-0.108034409810121
TCGA-A8-A09I-01A-22W-A050-09	AAS5	-0.627702245435386
TCGA-A8-A09N-01A-11W-A019-09	AAS5	-0.261742724410215
TCGA-A8-A0A1-01A-11W-A019-09	others	-0.545112351061951
TCGA-A8-A0A4-01A-11W-A019-09	others	-0.651489471074409
TCGA-A8-A0A6-01A-12W-A071-09	others	-0.346350138317949
TCGA-A8-A0A7-01A-11W-A019-09	AAS5	-0.242602750631079
TCGA-A8-A0A9-01A-11W-A019-09	others	-0.671256083107485
TCGA-AA-3492-01A-01D-1408-10	others	-0.561570774136683
TCGA-AA-3494-01A-01D-1408-10	others	-1.47617310401986
TCGA-AA-3495-01A-01D-1408-10	others	-0.663601248214985
TCGA-AA-3496-01A-21D-1835-10	others	-0.730763936854071
TCGA-AA-3502-01A-01D-1408-10	others	-1.29424150213787
TCGA-AA-3506-01A-01D-2188-10	others	-0.764394831298451
TCGA-AA-3509-01A-01D-1408-10	others	-0.490017798265519
TCGA-AA-3510-01A-01D-1408-10	AAS5	-0.570536271974592
TCGA-AA-3514-01A-02D-1953-10	others	-0.882942012972178
TCGA-AA-3519-01A-02D-1953-10	others	-0.962662450742625
TCGA-AA-3520-01A-01D-1953-10	others	-0.546169431545869
TCGA-AA-3521-01A-01D-1953-10	others	-1.68442730232926
TCGA-AA-3522-01A-01W-0831-10	others	-0.473621070817066
TCGA-AA-3524-01A-02D-1953-10	others	-0.867634315830516
TCGA-AA-3526-01A-02D-1953-10	others	-0.00266070555318985
TCGA-AA-3530-01A-01W-0995-10	others	-0.744709659985217
TCGA-AA-3531-01A-01D-1953-10	others	-0.607148433040044
TCGA-AA-3532-01A-01D-1953-10	others	-0.359304399849174
TCGA-AA-3534-01A-01D-1953-10	others	-1.0040510940897
TCGA-AA-3538-01A-01D-1953-10	others	-2.1034695054342
TCGA-AA-3544-01A-01D-1953-10	others	-0.611364035545221
TCGA-AA-3548-01A-01D-1953-10	others	-0.617164957062504
TCGA-AA-3549-01A-02D-1953-10	others	-0.552915865255555
TCGA-AA-3560-01A-01D-1953-10	AAS4	-0.63857386450891
TCGA-AA-3561-01A-01D-1953-10	others	-0.527048944286667
TCGA-AA-3655-01A-02D-1719-10	others	-0.635667533309621
TCGA-AA-3660-01A-01D-1719-10	others	-7.53007035911604
TCGA-AA-3664-01A-01W-0900-09	others	-0.484464680800188
TCGA-AA-3666-01A-02W-0900-09	AAS4	-0.480796791498377
TCGA-AA-3667-01A-01W-0900-09	others	-7.09088813407889
TCGA-AA-3673-01A-01W-0900-09	others	-0.424498909203299
TCGA-AA-3675-01A-02W-0900-09	others	-0.440132486975068
TCGA-AA-3678-01A-01W-0900-09	others	-0.662086035360802
TCGA-AA-3679-01A-02W-0900-09	others	-0.606403011121422
TCGA-AA-3680-01A-01W-0900-09	others	-1.3657201252767
TCGA-AA-3681-01A-01W-0900-09	others	-0.456738851495347
TCGA-AA-3684-01A-02W-0900-09	others	-0.937455282766137
TCGA-AA-3685-01A-02W-0900-09	others	-0.240538592597111
TCGA-AA-3692-01A-01W-0900-09	others	-1.05775559996605
TCGA-AA-3696-01A-01W-0900-09	others	-1.12829705886529
TCGA-AA-3712-01A-21D-1719-10	AAS5	-1.28932815349577
TCGA-AA-3713-01A-21D-1719-10	others	-0.527000209685883
TCGA-AA-3715-01A-01W-0900-09	others	-0.152308764963534
TCGA-AA-3811-01A-01D-1981-10	others	-0.564233752991067
TCGA-AA-3811-01A-01W-0995-10	others	-0.564233752991067
TCGA-AA-3812-01A-01W-0900-09	others	-0.295621760273837
TCGA-AA-3814-01A-01W-0900-09	others	-0.559152277008365
TCGA-AA-3815-01A-01W-0995-10	others	-0.272926093486477
TCGA-AA-3819-01A-01W-0900-09	others	-7.41556698509023
TCGA-AA-3821-01A-01W-0995-10	others	-0.741025393497673
TCGA-AA-3831-01A-01W-0900-09	others	-0.773686668193511
TCGA-AA-3833-01A-01W-0900-09	others	-0.834556590694654
TCGA-AA-3837-01A-01W-0900-09	others	-7.40608261205634
TCGA-AA-3841-01A-01W-0900-09	others	-7.01755467657219
TCGA-AA-3842-01A-01W-0995-10	others	-0.536473261573457
TCGA-AA-3844-01A-01W-0995-10	others	-0.849215213022377
TCGA-AA-3845-01A-01D-1981-10	others	-0.45164811049402
TCGA-AA-3845-01A-01W-0995-10	others	-0.45164811049402
TCGA-AA-3848-01A-01W-0900-09	others	-0.734257057193198
TCGA-AA-3850-01A-01W-0995-10	others	-1.0024074615627
TCGA-AA-3851-01A-01W-0995-10	others	-0.52796484621597
TCGA-AA-3852-01A-01W-0900-09	others	-1.25395028619474
TCGA-AA-3854-01A-01W-0900-09	others	-1.22986326951724
TCGA-AA-3855-01A-01W-0995-10	others	-0.951111633053181
TCGA-AA-3856-01A-01W-0900-09	others	-0.542174252144527
TCGA-AA-3858-01A-01W-0900-09	others	-0.493286949668694
TCGA-AA-3861-01A-01W-0995-10	others	-0.452200091925972
TCGA-AA-3862-01A-01W-0995-10	AAS4	-0.342863914791585
TCGA-AA-3864-01A-01D-1981-10	others	-0.682077920573557
TCGA-AA-3866-01A-01W-0995-10	others	-0.724847610415038
TCGA-AA-3867-01A-01W-0995-10	others	-1.0688806601554
TCGA-AA-3869-01A-01W-0995-10	others	-0.611253634491944
TCGA-AA-3870-01A-01W-0995-10	others	-0.901135813274042
TCGA-AA-3872-01A-01W-0995-10	others	-0.636170868049303
TCGA-AA-3875-01A-01W-0900-09	others	-0.544701394392238
TCGA-AA-3877-01A-01W-0995-10	others	-0.362330155390705
TCGA-AA-3939-01A-01W-0995-10	others	-0.817927729683606
TCGA-AA-3941-01A-01W-0995-10	others	-7.50516919271133
TCGA-AA-3947-01A-01D-1981-10	others	-0.690455627629657
TCGA-AA-3949-01A-01W-0995-10	others	-0.350333644526675
TCGA-AA-3950-01A-02W-0995-10	others	-0.784870655559986
TCGA-AA-3956-01A-02W-0995-10	others	-0.738177453473945
TCGA-AA-3966-01A-01D-1981-10	others	-1.10352772647179
TCGA-AA-3966-01A-01W-1073-09	others	-1.10352772647179
TCGA-AA-3968-01A-01W-0995-10	others	-0.609425211363463
TCGA-AA-3971-01A-01W-0995-10	others	-0.848620067879924
TCGA-AA-3976-01A-01W-0995-10	others	-0.926720703692373
TCGA-AA-3979-01A-01W-0995-10	AAS4	-1.06865377794054
TCGA-AA-3980-01A-02W-0995-10	others	-0.627195000500655
TCGA-AA-3986-01A-02W-0995-10	others	-0.16014470663179
TCGA-AA-3989-01A-01W-0995-10	others	-0.512485371008613
TCGA-AA-3994-01A-01W-1073-09	others	-1.34710956150471
TCGA-AA-A004-01A-01W-A00E-09	others	-0.100047843525516
TCGA-AA-A00O-01A-02W-A00E-09	others	-0.612254092594914
TCGA-AA-A017-01A-01W-A00E-09	others	-0.929984984422684
TCGA-AA-A01I-01A-02W-A00E-09	others	-0.354993714504103
TCGA-AA-A01P-01A-21D-A17O-10	others	-0.255527545047464
TCGA-AA-A01P-01A-21W-A096-10	others	-0.255527545047464
TCGA-AA-A01R-01A-21D-A17O-10	others	-0.591152302615559
TCGA-AA-A01R-01A-21W-A096-10	others	-0.591152302615559
TCGA-AA-A01S-01A-21W-A096-10	others	-7.27449520197844
TCGA-AA-A01V-01A-23W-A096-10	others	-0.736029344260488
TCGA-AA-A01X-01A-21W-A096-10	others	-0.909067985016898
TCGA-AA-A01Z-01A-11W-A096-10	others	-1.63222237582925
TCGA-AA-A022-01A-21D-A17O-10	others	-0.452831015307656
TCGA-AA-A022-01A-21W-A096-10	others	-0.452831015307656
TCGA-AA-A024-01A-02W-A00E-09	others	0
TCGA-AA-A029-01A-01W-A00E-09	others	-0.886221592168768
TCGA-AA-A02F-01A-01W-A00E-09	others	-0.50485391925458
TCGA-AA-A02H-01A-01W-A00E-09	others	-0.995816425001423
TCGA-AA-A02O-01A-21W-A096-10	others	-1.62543463322376
TCGA-AA-A02R-01A-01W-A00E-09	others	0.0443123569839812
TCGA-AA-A02W-01A-01W-A00E-09	others	-0.218968157974909
TCGA-AA-A02Y-01A-43W-A096-10	others	0.406642777551281
TCGA-AA-A03F-01A-11W-A096-10	others	0
TCGA-AA-A03J-01A-21W-A096-10	others	-0.398101071928008
TCGA-AC-A23C-01A-12D-A167-09	AAS5	-0.37671104396311
TCGA-AC-A23G-01A-11D-A20S-09	others	-0.952229602096917
TCGA-AC-A23H-01A-11D-A159-09	AAS5	-0.833365186412046
TCGA-AC-A2B8-01A-11D-A17D-09	AAS5	-0.653591833634235
TCGA-AC-A2BK-01A-11D-A21Q-09	others	-0.495067555664096
TCGA-AC-A2BM-01A-11D-A21Q-09	others	-0.371192283894865
TCGA-AC-A2FG-01A-11D-A17D-09	AAS5	-1.27591873859594
TCGA-AC-A2FO-01A-11D-A17W-09	AAS5	-0.381650263169836
TCGA-AC-A2QH-01A-11D-A18P-09	others	-7.63990934991286
TCGA-AC-A2QH-01B-04D-A22N-09	others	-7.63990934991286
TCGA-AC-A3QQ-01A-11D-A228-09	AAS4	-0.647465801499757
TCGA-AC-A3QQ-01B-06D-A22N-09	AAS4	-0.647465801499757
TCGA-AC-A3W7-01A-11D-A228-09	AAS5	-0.895565652071052
TCGA-AC-A3YI-01A-21D-A23C-09	AAS5	-0.668373490555979
TCGA-AC-A4ZE-01A-11D-A41F-09	others	-0.699962006852404
TCGA-AC-A5XS-01A-11D-A29N-09	AAS5	-0.704136201334
TCGA-AC-A62X-01A-11D-A29N-09	others	5.76985685324227
TCGA-AC-A62Y-01A-11D-A29N-09	AAS5	-1.12359572944031
TCGA-AC-A6IV-01A-12D-A33E-09	others	-0.810058282154575
TCGA-AC-A6IW-01A-12D-A33E-09	AAS5	-0.140771821257546
TCGA-AC-A6IX-01A-12D-A32I-09	AAS5	-0.630154268950268
TCGA-AC-A6IX-06A-11D-A32I-09	AAS5	-0.630154268950268
TCGA-AC-A6NO-01A-12D-A33E-09	others	-0.475669437086254
TCGA-AC-A7VB-01A-11D-A351-09	others	-1.02386684261731
TCGA-AC-A7VC-01A-11D-A351-09	others	-1.96769562573428
TCGA-AC-A8OR-01A-21D-A41F-09	others	-1.70388285999308
TCGA-AC-A8OS-01A-12D-A41F-09	AAS5	-0.536609709715501
TCGA-AD-5900-01A-11D-1650-10	others	-0.404144886447359
TCGA-AD-6548-01A-11D-1835-10	others	-0.317642758901384
TCGA-AD-6888-01A-11D-1924-10	others	-0.450068475721124
TCGA-AD-6889-01A-11D-1924-10	others	-0.742408324656239
TCGA-AD-6890-01A-11D-1924-10	others	-0.0428980089408312
TCGA-AD-6895-01A-11D-1924-10	others	-0.269321257426268
TCGA-AD-6899-01A-11D-1924-10	others	-0.298657532266585
TCGA-AD-6963-01A-11D-1924-10	others	0.00852380367006309
TCGA-AD-6964-01A-11D-1924-10	others	-0.358816041061844
TCGA-AD-6965-01A-11D-1924-10	others	-0.941634113454404
TCGA-AD-A5EJ-01A-11D-A28G-10	others	-0.779161896891823
TCGA-AF-2687-01A-02D-1733-10	others	-0.140838960236368
TCGA-AF-2690-01A-02D-1733-10	others	-0.873084955298148
TCGA-AF-2691-01A-01D-1989-10	others	-0.694380172679741
TCGA-AF-2693-01A-02D-1733-10	others	-0.719401448145296
TCGA-AF-3400-01A-01D-1989-10	others	-1.37357372058654
TCGA-AF-4110-01A-02D-1733-10	others	-0.608644465895055
TCGA-AF-5654-01A-01D-1657-10	others	-0.407945664416502
TCGA-AF-6136-01A-11D-1826-10	others	-0.653680628124385
TCGA-AF-6655-01A-11D-1826-10	others	-1.47314955010254
TCGA-AF-A56K-01A-32D-A38X-10	others	-0.975374748946809
TCGA-AF-A56L-01A-31D-A38X-10	others	-0.51525912535878
TCGA-AG-3575-01A-01D-1989-10	others	-1.09051812125328
TCGA-AG-3580-01A-01D-1989-10	others	-0.916646844701705
TCGA-AG-3583-01A-01D-1989-10	others	-1.02676644647804
TCGA-AG-3584-01A-01D-1989-10	others	-0.914047990099602
TCGA-AG-3591-01A-01D-1733-10	others	-1.4302808838979
TCGA-AG-3592-01A-02D-1733-10	others	-0.531579364043729
TCGA-AG-3598-01A-01D-1989-10	others	-0.454982880193867
TCGA-AG-3602-01A-02D-1989-10	others	-0.938395248332111
TCGA-AG-3725-01A-11D-1733-10	others	-0.504830871127435
TCGA-AG-3726-01A-02W-0899-10	others	-1.34345801911836
TCGA-AG-3727-01A-01W-0899-10	others	-1.19434177992201
TCGA-AG-3728-01A-01W-0899-10	others	-0.30893411613403
TCGA-AG-3731-01A-11D-1733-10	others	-0.273627728818171
TCGA-AG-3732-01A-11D-1657-10	others	-0.266678897802502
TCGA-AG-3742-01A-11D-1657-10	others	-0.641340176810163
TCGA-AG-3878-01A-02W-0899-10	others	-0.517832428105697
TCGA-AG-3881-01A-01W-0899-10	others	-0.604523788291252
TCGA-AG-3882-01A-01W-0899-10	others	-0.233267408276917
TCGA-AG-3883-01A-02W-0899-10	others	-1.0862735299814
TCGA-AG-3885-01A-01W-0899-10	others	-0.170114590925891
TCGA-AG-3887-01A-01W-1073-09	others	-0.581517951467482
TCGA-AG-3894-01A-01W-1073-09	others	-1.04928772054175
TCGA-AG-3896-01A-01W-1073-09	others	-1.01056572226661
TCGA-AG-3898-01A-01W-1073-09	others	-0.262014191042317
TCGA-AG-3901-01A-01W-1073-09	others	-0.632676398214802
TCGA-AG-3902-01A-01W-1073-09	AAS4	-0.721448684307269
TCGA-AG-3909-01A-01W-1073-09	others	-1.06023214482977
TCGA-AG-3999-01A-01W-1073-09	others	-1.23359890950247
TCGA-AG-4001-01A-02W-1073-09	others	-0.73515983175104
TCGA-AG-4007-01A-01W-1073-09	others	-0.880515909868518
TCGA-AG-4008-01A-01W-1073-09	others	-1.80353316493159
TCGA-AG-4021-01A-01D-1733-10	others	-1.04686211109464
TCGA-AG-4022-01A-01D-1733-10	others	-0.288113190044943
TCGA-AG-A008-01A-01W-A00K-09	others	-4.37965132162439
TCGA-AG-A00C-01A-01W-A00K-09	others	-0.818865262884643
TCGA-AG-A00Y-01A-02W-A00K-09	others	0.801860336079789
TCGA-AG-A016-01A-01W-A00K-09	others	-1.98660210490443
TCGA-AG-A01L-01A-01W-A00K-09	others	-0.762314017006394
TCGA-AG-A01N-01A-01W-A00E-09	others	-1.15818759850653
TCGA-AG-A01Y-01A-41W-A096-10	AAS4	-0.410211523790321
TCGA-AG-A025-01A-01W-A00E-09	others	-0.977647940449818
TCGA-AG-A02G-01A-01W-A00E-09	others	-0.70527700544676
TCGA-AG-A02N-01A-11D-A183-10	others	-0.366274227529353
TCGA-AG-A02N-01A-11W-A096-10	others	-0.366274227529353
TCGA-AG-A02X-01A-01W-A00E-09	others	-0.969261870146005
TCGA-AH-6643-01A-11D-1826-10	AAS4	-6.64673777898681
TCGA-AH-6644-01A-21D-1826-10	others	-0.673713490789363
TCGA-AH-6897-01A-11D-1924-10	others	-0.677454320426259
TCGA-AH-6903-01A-11D-1924-10	others	-6.54338070743594
TCGA-AJ-A23M-01A-11D-A159-09	AAS5	-0.891185602683715
TCGA-AJ-A23O-01A-11D-A159-09	AAS4	-0.405538802768174
TCGA-AJ-A2QL-01A-11D-A18P-09	others	-0.871868049748702
TCGA-AJ-A2QM-01A-11D-A18P-09	AAS5	-0.65410252710613
TCGA-AJ-A2QN-01A-11D-A18P-09	others	-1.48938470561403
TCGA-AJ-A2QO-01A-11D-A18P-09	others	-0.560550128154272
TCGA-AJ-A3BF-01A-11D-A20S-09	others	-0.284461143942343
TCGA-AJ-A3BG-01A-11D-A19Y-09	others	-0.964501744512
TCGA-AJ-A3BH-01A-11D-A19Y-09	others	-0.361987276120684
TCGA-AJ-A3BK-01A-11D-A19Y-09	others	-0.900366591387717
TCGA-AJ-A3EJ-01A-11D-A19Y-09	others	-1.03493991018906
TCGA-AJ-A3EM-01A-11D-A20S-09	others	-0.828744203397165
TCGA-AJ-A3I9-01A-11D-A228-09	others	-7.51122479485263
TCGA-AJ-A3NE-01A-11D-A228-09	others	-0.873438716967919
TCGA-AJ-A3NG-01A-11D-A228-09	others	-7.0066321548587
TCGA-AJ-A3OJ-01A-11D-A228-09	others	-1.33060772846594
TCGA-AJ-A3OK-01A-12D-A228-09	others	-0.808434621494827
TCGA-AJ-A3OL-01A-11D-A228-09	others	-7.47612234129345
TCGA-AJ-A3QS-01A-11D-A228-09	AAS5	-0.179913205362202
TCGA-AJ-A3TW-01A-11D-A228-09	AAS5	-0.674806885266834
TCGA-AJ-A5DV-01A-11D-A27P-09	others	-1.03519680608399
TCGA-AJ-A6NU-01A-11D-A34Q-09	others	-0.0652501956862446
TCGA-AJ-A8CT-01A-11D-A37N-09	others	-0.225509803132996
TCGA-AJ-A8CV-01A-11D-A37N-09	others	-0.477910074805359
TCGA-AJ-A8CW-01A-11D-A37N-09	others	-0.534069946255638
TCGA-AK-3426-01A-02D-1386-10	AAS4	-0.32615204102257
TCGA-AK-3427-01A-01W-0886-08	AAS4	-1.24205102224737
TCGA-AK-3440-01A-01W-0886-08	others	-7.49610275858848
TCGA-AK-3444-01A-01W-0886-08	AAS4	-0.186848243578501
TCGA-AK-3447-01A-01D-0966-08	others	-0.68067912450027
TCGA-AK-3447-01A-01W-0886-08	others	-0.68067912450027
TCGA-AK-3451-01A-02D-1251-10	AAS4	-0.808883717172748
TCGA-AK-3453-01A-01W-0886-08	others	-0.966600272964276
TCGA-AK-3455-01A-01D-0966-08	AAS4	0.376475368752626
TCGA-AK-3456-01A-02D-1386-10	AAS4	-1.82333102967659
TCGA-AK-3458-01A-01D-1501-10	AAS4	-0.627402211765955
TCGA-AK-3465-01A-01D-0966-08	others	-0.529282002554861
TCGA-AK-3465-01A-01W-0886-08	others	-0.529282002554861
TCGA-AL-3466-01A-01D-1252-08	AAS4	-0.737090063258602
TCGA-AL-3472-01A-01D-1252-08	AAS4	-7.4991717931215
TCGA-AL-7173-01A-11D-2136-08	AAS4	-0.574457051087667
TCGA-AM-5820-01A-01D-1650-10	others	-1.7876883196675
TCGA-AM-5821-01A-01D-1650-10	others	0.213771877732261
TCGA-AN-A03X-01A-21W-A019-09	others	-1.09520468363799
TCGA-AN-A03Y-01A-21W-A019-09	others	-0.313041166813556
TCGA-AN-A041-01A-11W-A050-09	others	-0.901206665032182
TCGA-AN-A046-01A-21W-A050-09	AAS5	-0.0766936180074488
TCGA-AN-A049-01A-21W-A019-09	others	-0.595156943384903
TCGA-AN-A04A-01A-21W-A050-09	others	-0.649798906953873
TCGA-AN-A0AK-01A-21W-A019-09	others	-0.945896334343779
TCGA-AN-A0AS-01A-11W-A019-09	others	-1.18537243883543
TCGA-AN-A0AT-01A-11D-A045-09	AAS4	-0.252083429822706
TCGA-AN-A0FD-01A-11W-A050-09	AAS4	-0.576853910155341
TCGA-AN-A0FF-01A-11W-A050-09	AAS4	-0.93802557094679
TCGA-AN-A0FJ-01A-11W-A019-09	AAS5	-0.41166555436409
TCGA-AN-A0FK-01A-11W-A050-09	others	-0.842563880216601
TCGA-AN-A0FV-01A-11W-A019-09	AAS5	-1.92979257765373
TCGA-AN-A0FY-01A-11W-A050-09	others	-0.629176505210369
TCGA-AN-A0G0-01A-11W-A050-09	others	-1.02280542938248
TCGA-AN-A0XN-01A-21D-A10G-09	AAS4	-1.47353004366615
TCGA-AN-A0XP-01A-11D-A117-09	AAS4	-1.25029152496615
TCGA-AN-A0XR-01A-11D-A10G-09	AAS5	-0.684725833676958
TCGA-AN-A0XV-01A-11D-A10G-09	AAS4	-0.17301931679615
TCGA-AN-A0XW-01A-11D-A10G-09	AAS5	-0.322872645722859
TCGA-AO-A0J2-01A-11W-A050-09	AAS4	-0.290096825840585
TCGA-AO-A0J4-01A-11W-A050-09	AAS5	0.00318964189157715
TCGA-AO-A0J5-01A-11W-A050-09	others	-7.51009717458295
TCGA-AO-A0J6-01A-11W-A050-09	AAS5	-0.397745407796812
TCGA-AO-A0J9-01A-11W-A050-09	AAS5	-1.02621838145672
TCGA-AO-A0JA-01A-11W-A071-09	AAS5	-0.522076857882267
TCGA-AO-A0JC-01A-11W-A071-09	AAS5	-0.686904900396065
TCGA-AO-A0JE-01A-11W-A071-09	AAS5	-0.354279810856006
TCGA-AO-A0JF-01A-11W-A071-09	AAS4	-0.764400365233438
TCGA-AO-A0JG-01A-31D-A099-09	others	-0.506222515525315
TCGA-AO-A0JI-01A-21W-A100-09	others	0.555133902349908
TCGA-AO-A128-01A-11D-A10M-09	others	0.0600055872008669
TCGA-AO-A12A-01A-21D-A10Y-09	others	-0.393552693943901
TCGA-AO-A12D-01A-11D-A10Y-09	AAS5	-0.680223113366597
TCGA-AO-A12F-01A-11D-A10Y-09	others	-7.61162312096144
TCGA-AO-A12H-01A-11D-A10Y-09	AAS5	-2.74640247108697
TCGA-AO-A1KP-01A-11D-A13L-09	AAS4	-5.3194981012558
TCGA-AO-A1KS-01A-11D-A13L-09	others	-0.575206923882832
TCGA-AO-A1KT-01A-11D-A13L-09	AAS4	-1.70109008247492
TCGA-AP-A051-01A-21W-A027-09	others	-0.902113026916156
TCGA-AP-A054-01A-11W-A062-09	AAS4	6.92748540503739
TCGA-AP-A059-01A-21D-A122-09	others	-0.0130590288510892
TCGA-AP-A05A-01A-11W-A027-09	others	-0.256842409677979
TCGA-AP-A05H-01A-11W-A027-09	others	-6.68478291386359
TCGA-AP-A05N-01A-11W-A027-09	others	-1.08605316080205
TCGA-AP-A05P-01A-11W-A062-09	others	-1.06505775172257
TCGA-AP-A0L9-01A-11W-A062-09	AAS5	-1.06790728567048
TCGA-AP-A0LD-01A-11W-A062-09	others	6.41495450586303
TCGA-AP-A0LE-01A-11D-A127-09	others	-6.87370479117007
TCGA-AP-A0LF-01A-11D-A122-09	AAS5	-0.322366966215168
TCGA-AP-A0LG-01A-11W-A062-09	others	-0.86470531931581
TCGA-AP-A0LI-01A-11W-A062-09	AAS5	-0.362316280730013
TCGA-AP-A0LJ-01A-11W-A062-09	others	-1.49745876255052
TCGA-AP-A0LL-01A-12D-A127-09	others	0.0130866139819114
TCGA-AP-A0LM-01A-11D-A122-09	others	-0.513340610068217
TCGA-AP-A0LN-01A-11W-A062-09	others	-1.72018903146075
TCGA-AP-A0LO-01A-11W-A062-09	others	-1.23935831430106
TCGA-AP-A0LP-01A-12D-A10B-09	others	-0.88390178509379
TCGA-AP-A0LS-01A-11D-A14G-09	others	-0.452983259365736
TCGA-AP-A0LT-01A-11W-A062-09	others	-6.88107138952885
TCGA-AP-A1DH-01A-31D-A135-09	others	-0.020545473482462
TCGA-AP-A1DM-01A-21D-A135-09	others	-0.428199541884259
TCGA-AP-A1DO-01A-11D-A135-09	others	-0.444772414470039
TCGA-AP-A1DP-01A-11D-A135-09	others	-7.02952241320094
TCGA-AP-A1DQ-01A-11D-A135-09	others	-0.31771601335172
TCGA-AP-A1DR-01A-11D-A135-09	others	-7.12284058010033
TCGA-AP-A1DV-01A-21D-A135-09	others	-0.933676373148594
TCGA-AP-A1E1-01A-11D-A135-09	others	-0.545343077475768
TCGA-AP-A1E3-01A-11D-A135-09	others	-1.13701734033676
TCGA-AQ-A04H-01B-11D-A10M-09	others	-0.5949395026221
TCGA-AQ-A1H3-01A-31D-A13L-09	others	-0.305293027519744
TCGA-AQ-A54O-01A-11D-A25Q-09	AAS4	-0.734031958569075
TCGA-AQ-A7U7-01A-22D-A351-09	AAS5	-0.249824765871512
TCGA-AR-A0TP-01A-11D-A099-09	others	-7.29364339384953
TCGA-AR-A0TU-01A-31D-A10G-09	AAS5	-0.477966065665919
TCGA-AR-A0TW-01A-11D-A099-09	others	-0.453846609047217
TCGA-AR-A0TX-01A-11D-A099-09	AAS5	-0.472569810998032
TCGA-AR-A0TY-01A-12W-A12T-09	others	-1.21817904211363
TCGA-AR-A0TZ-01A-12D-A099-09	AAS5	-1.16681868858039
TCGA-AR-A0U0-01A-11D-A10G-09	AAS4	-0.119190242870279
TCGA-AR-A0U2-01A-11D-A10G-09	others	-0.570852276351051
TCGA-AR-A0U3-01A-11D-A10G-09	others	-0.569680452912156
TCGA-AR-A1AH-01A-11D-A12B-09	others	-1.17617288673434
TCGA-AR-A1AI-01A-11D-A12Q-09	AAS5	-0.582438258476146
TCGA-AR-A1AJ-01A-21D-A12Q-09	AAS5	-0.303173398158246
TCGA-AR-A1AK-01A-21D-A12Q-09	AAS5	-0.786194197208715
TCGA-AR-A1AN-01A-11D-A12Q-09	AAS5	-0.858361624517771
TCGA-AR-A1AO-01A-11D-A12Q-09	AAS5	-0.74730667618243
TCGA-AR-A1AP-01A-11D-A12Q-09	others	-0.509299228943173
TCGA-AR-A1AR-01A-31D-A135-09	AAS5	-0.413015399061889
TCGA-AR-A1AV-01A-21D-A12Q-09	others	-1.2282632144743
TCGA-AR-A1AW-01A-21D-A12Q-09	others	-0.259074973480072
TCGA-AR-A1AX-01A-11D-A12Q-09	others	-0.181302567353346
TCGA-AR-A24K-01A-11D-A167-09	others	-1.41783296924242
TCGA-AR-A24L-01A-11D-A167-09	others	-0.927486652060216
TCGA-AR-A24N-01A-11D-A167-09	others	-0.814071204119165
TCGA-AR-A24R-01A-11D-A167-09	AAS4	-0.337027139393783
TCGA-AR-A24T-01A-11D-A167-09	others	-1.04340591709239
TCGA-AR-A24V-01A-21D-A167-09	others	-1.29865871136025
TCGA-AR-A24W-01A-11D-A17G-09	others	-2.79698337313998
TCGA-AR-A250-01A-31D-A167-09	AAS5	-0.378268111749784
TCGA-AR-A254-01A-21D-A167-09	others	-0.683051695276339
TCGA-AR-A255-01A-11D-A167-09	AAS5	-0.38818514152823
TCGA-AR-A2LE-01A-11D-A17W-09	AAS5	-0.419033730528368
TCGA-AR-A2LH-01A-31D-A18P-09	AAS5	-0.391692987328161
TCGA-AR-A2LN-01A-21D-A18P-09	others	-0.878531423303416
TCGA-AR-A2LO-01A-31D-A18P-09	AAS4	-0.217309338030286
TCGA-AR-A5QN-01A-12D-A28B-09	others	-0.458969664674581
TCGA-AR-A5QP-01A-11D-A28B-09	others	-0.775764960387145
TCGA-AS-3777-01A-01D-0966-08	others	-0.666902018454034
TCGA-AS-3778-01A-01D-0966-08	AAS4	-0.702799960285054
TCGA-AS-3778-01A-01W-0886-08	AAS4	-0.702799960285054
TCGA-AT-A5NU-01A-11D-A28G-10	AAS4	-2.50170174169549
TCGA-AU-3779-01A-01D-1719-10	others	-0.884317667444925
TCGA-AU-6004-01A-11D-1719-10	others	-0.68926777429556
TCGA-AX-A05S-01A-11W-A027-09	others	-0.433062265721768
TCGA-AX-A05W-01A-21W-A027-09	others	-1.5225488648412
TCGA-AX-A05Y-01A-11W-A027-09	others	-7.318735728424
TCGA-AX-A062-01A-11W-A027-09	others	-7.20467348012078
TCGA-AX-A063-01A-11W-A027-09	AAS4	-0.639994854439297
TCGA-AX-A064-01A-11W-A027-09	others	-0.997718346603254
TCGA-AX-A06B-01A-11W-A027-09	others	-0.818812165782087
TCGA-AX-A06H-01A-11D-A122-09	others	-0.104762454735453
TCGA-AX-A06L-01A-11D-A122-09	others	-0.63652463039744
TCGA-AX-A0J1-01A-11W-A062-09	others	-0.45298218905656
TCGA-AX-A1C4-01A-11D-A135-09	others	-0.698505641990507
TCGA-AX-A1C5-01A-11D-A135-09	others	-0.900915284296587
TCGA-AX-A1C7-01A-11D-A135-09	others	-1.04509273695723
TCGA-AX-A1C8-01A-11D-A135-09	AAS5	-2.33087435916735
TCGA-AX-A1C9-01A-11D-A135-09	others	0.0866929504356777
TCGA-AX-A1CA-01A-12D-A135-09	AAS5	0.335407230707626
TCGA-AX-A1CC-01A-11D-A135-09	others	-0.0453270723988313
TCGA-AX-A1CE-01A-11D-A135-09	others	-0.283487366673484
TCGA-AX-A1CI-01A-11D-A135-09	others	-1.50151763410896
TCGA-AX-A1CJ-01A-11D-A135-09	others	-1.572307329667
TCGA-AX-A1CK-01A-11D-A135-09	others	5.18833327534788
TCGA-AX-A2H2-01A-11D-A17W-09	AAS5	-0.0793109594602611
TCGA-AX-A2H4-01A-21D-A18P-09	AAS5	0.126008670201762
TCGA-AX-A2H7-01A-12D-A18P-09	others	-7.10246346721231
TCGA-AX-A2HA-01A-12D-A18P-09	others	0
TCGA-AX-A2HD-01A-21D-A17D-09	others	-0.586396606480946
TCGA-AX-A2HG-01A-11D-A17D-09	others	-0.368580529311913
TCGA-AX-A2HJ-01A-11D-A17D-09	AAS4	-0.654709839316235
TCGA-AX-A2IN-01A-12D-A17W-09	others	-0.251318535709555
TCGA-AX-A2IO-01A-11D-A17W-09	AAS5	-0.521912151847396
TCGA-AX-A3FT-01A-11D-A228-09	others	-0.00723676969173615
TCGA-AX-A3FW-01A-11D-A228-09	others	-1.53782285343034
TCGA-AX-A3FZ-01A-11D-A228-09	others	-7.02514731474378
TCGA-AX-A3G6-01A-11D-A20S-09	others	-1.68153652498922
TCGA-AX-A3G7-01A-12D-A20S-09	AAS4	-1.16142819138547
TCGA-AX-A3G8-01A-11D-A228-09	others	-6.74746372589254
TCGA-AX-A3G9-01A-11D-A228-09	others	-6.8269018512904
TCGA-AX-A3GB-01A-11D-A228-09	others	-0.497862930553809
TCGA-AY-4070-01A-01W-1073-09	others	-0.27978401158653
TCGA-AY-4071-01A-01W-1073-09	AAS4	-0.508883291216083
TCGA-AY-5543-01A-01D-1650-10	others	-0.288060835874528
TCGA-AY-6197-01A-11D-1719-10	others	-0.737742966402437
TCGA-AY-6386-01A-21D-1719-10	others	-0.395700520395127
TCGA-AY-A69D-01A-11D-A36X-10	others	-1.69977932112995
TCGA-AY-A71X-01A-12D-A36X-10	others	-2.38135560490707
TCGA-AY-A8YK-01A-11D-A40P-10	others	-6.48753001168261
TCGA-AZ-4308-01A-01D-1408-10	others	-0.451607959814834
TCGA-AZ-4313-01A-01D-1408-10	others	0.117265248751615
TCGA-AZ-4323-01A-21D-1835-10	others	-0.456834062551285
TCGA-AZ-4615-01A-01D-1408-10	others	-0.369762923154273
TCGA-AZ-4681-01A-01D-1408-10	others	-0.466954952529556
TCGA-AZ-4682-01B-01D-1408-10	others	-1.51851402517734
TCGA-AZ-4684-01A-01D-1408-10	others	-0.735743202693114
TCGA-AZ-5407-01A-01D-1719-10	others	-0.913197945503199
TCGA-AZ-6598-01A-11D-1771-10	others	-0.634055307616781
TCGA-AZ-6599-01A-11D-1771-10	others	-6.58504895855808
TCGA-AZ-6603-01A-11D-1835-10	others	-0.145907399571755
TCGA-AZ-6605-01A-11D-1835-10	others	-0.543080875797343
TCGA-AZ-6606-01A-11D-1835-10	others	-1.26526741612733
TCGA-AZ-6607-01A-11D-1835-10	others	-0.878800443437574
TCGA-B0-4698-01A-01D-1501-10	others	-0.459623532505938
TCGA-B0-4700-01A-02D-1534-10	others	-0.117198593270258
TCGA-B0-4706-01A-01D-1501-10	AAS4	-0.159036182932942
TCGA-B0-4810-01A-01D-1501-10	others	-0.645812142826967
TCGA-B0-4811-01A-01D-1501-10	AAS4	-0.342198846108743
TCGA-B0-4816-01A-01D-1501-10	others	-1.08850023318453
TCGA-B0-4818-01A-01D-1501-10	others	-0.284510068398773
TCGA-B0-4821-01A-01D-1501-10	others	-0.557004595300186
TCGA-B0-4823-01A-02D-1421-08	AAS4	-0.971994976770257
TCGA-B0-4827-01A-02D-1421-08	AAS4	-0.84577404285157
TCGA-B0-4842-01A-02D-1421-08	AAS4	-0.694258454349447
TCGA-B0-4852-01A-01D-1501-10	others	-0.367885850502807
TCGA-B0-4945-01A-01D-1421-08	AAS4	-0.5505934311322
TCGA-B0-5075-01A-01D-1462-08	AAS4	-2.2773203786436
TCGA-B0-5077-01A-01D-1462-08	AAS4	-0.976367438086747
TCGA-B0-5083-01A-02D-1421-08	AAS5	-1.00880285073911
TCGA-B0-5085-01A-01D-1462-08	AAS4	-1.01865610138129
TCGA-B0-5092-01A-01D-1421-08	AAS4	-0.335505631383192
TCGA-B0-5096-01A-01D-1421-08	AAS4	-1.01373253297915
TCGA-B0-5097-01A-01D-1421-08	AAS4	-1.02595363436967
TCGA-B0-5098-01A-01D-1421-08	AAS4	-0.129321795025959
TCGA-B0-5104-01A-01D-1421-08	AAS4	-0.750849003664543
TCGA-B0-5106-01A-01D-1421-08	others	-1.22259176509893
TCGA-B0-5107-01A-01D-1421-08	AAS4	-0.411384343982152
TCGA-B0-5108-01A-01D-1421-08	AAS4	-0.768003381324937
TCGA-B0-5109-01A-02D-1421-08	others	-0.23206207480356
TCGA-B0-5113-01A-01D-1421-08	others	-0.678928047669673
TCGA-B0-5115-01A-01D-1421-08	AAS4	-0.619631870453131
TCGA-B0-5116-01A-02D-1421-08	AAS4	-0.691828171944319
TCGA-B0-5120-01A-01D-1421-08	others	-1.08380326793263
TCGA-B0-5121-01A-02D-1421-08	AAS4	-0.63026936298663
TCGA-B0-5400-01A-01D-1501-10	AAS4	-1.0505408922625
TCGA-B0-5690-01A-11D-1534-10	others	-0.397066289907038
TCGA-B0-5691-01A-11D-1534-10	AAS4	-0.47357455458977
TCGA-B0-5692-01A-11D-1534-10	AAS4	-0.294932917517594
TCGA-B0-5693-01A-11D-1534-10	AAS4	-0.789107437812959
TCGA-B0-5695-01A-11D-1534-10	others	-0.969270673483632
TCGA-B0-5697-01A-11D-1534-10	AAS4	-1.02069379245522
TCGA-B0-5698-01A-11D-1669-08	AAS4	-0.482985122865503
TCGA-B0-5699-01A-11D-1534-10	others	-0.296053594768302
TCGA-B0-5700-01A-11D-1534-10	AAS4	-0.825382959500298
TCGA-B0-5701-01A-11D-1534-10	AAS4	-0.242134352683111
TCGA-B0-5702-01A-11D-1534-10	AAS4	-1.7432974582021
TCGA-B0-5703-01A-11D-1534-10	AAS4	0.362892701347113
TCGA-B0-5705-01A-11D-1534-10	others	-0.332814508264709
TCGA-B0-5707-01A-11D-1534-10	AAS4	-1.7667002166037
TCGA-B0-5711-01A-11D-1669-08	AAS4	-0.647906089561409
TCGA-B0-5713-01A-11D-1669-08	AAS4	-0.000407006212860688
TCGA-B0-5812-01A-11D-1669-08	AAS4	-0.459485557260489
TCGA-B1-5398-01A-02D-1589-08	AAS4	-1.98835447317352
TCGA-B1-7332-01A-11D-2136-08	AAS4	-1.5688007040801
TCGA-B1-A47M-01A-11D-A25F-10	AAS4	-1.12821948214171
TCGA-B1-A47N-01A-11D-A25F-10	AAS4	-2.3794002035654
TCGA-B1-A654-01A-11D-A31X-10	others	-1.83732274138101
TCGA-B1-A655-01A-11D-A31Z-10	AAS4	-3.06728164295322
TCGA-B1-A656-01A-11D-A31X-10	AAS4	-1.60256888709741
TCGA-B1-A657-01A-11D-A31X-10	AAS4	-2.562315572379
TCGA-B2-3923-01A-01D-1458-08	others	-1.10937886231906
[truncated: 4,127 more rows]
