# Supplementary material for: Five dominant amino acid substitution signatures shape tumour immunity
Source: Mol Syst Biol. 2026 Jan 28;22(5):766–86. doi: 10.1038/s44320-026-00193-x (PMC13144524; doi:10.1038/s44320-026-00193-x)
Supplement: Supplementary file 7 — Source data Fig. 5 [file 44320_2026_193_MOESM7_ESM.zip › Figure_5/B/data_ly.csv]

Sample ID	Dominant AAS	Lymphocyte infiltration signature score
TCGA-02-0047-01A-01D-1490-08	others	-1.8586
TCGA-02-0055-01A-01D-1490-08	others	-0.7384
TCGA-02-2483-01A-01D-1494-08	AAS4	-1.2881
TCGA-02-2485-01A-01D-1494-08	others	-1.1057
TCGA-02-2485-01A-01W-0837-08	others	-1.1057
TCGA-02-2486-01A-01D-1494-08	others	-0.1263
TCGA-02-2486-01A-01W-0837-08	others	-0.1263
TCGA-04-1348-01A-01W-0492-08	AAS4	0.7679
TCGA-04-1348-01A-01W-0494-09	AAS4	0.7679
TCGA-05-4244-01A-01D-1105-08	others	0.2229
TCGA-05-4249-01A-01D-1105-08	others	0.9536
TCGA-05-4382-01A-01D-1931-08	others	1.3548
TCGA-05-4384-01A-01D-1753-08	others	0.1829
TCGA-05-4389-01A-01D-1265-08	others	1.6249
TCGA-05-4390-01A-02D-1753-08	others	0.4356
TCGA-05-4395-01A-01D-1265-08	others	0.3167
TCGA-05-4396-01A-21D-1855-08	others	-0.1143
TCGA-05-4398-01A-01D-1265-08	others	1.311
TCGA-05-4402-01A-01D-1265-08	AAS5	1.0036
TCGA-05-4403-01A-01D-1265-08	others	1.0769
TCGA-05-4405-01A-21D-1855-08	others	0.8356
TCGA-05-4410-01A-21D-1855-08	others	1.8069
TCGA-05-4415-01A-22D-1855-08	others	0.1968
TCGA-05-4417-01A-22D-1855-08	others	1.8551
TCGA-05-4418-01A-01D-1265-08	others	1.8467
TCGA-05-4420-01A-01D-1265-08	others	0.1669
TCGA-05-4424-01A-22D-1855-08	others	0.9145
TCGA-05-4425-01A-01D-1753-08	AAS4	0.9734
TCGA-05-4430-01A-02D-1265-08	others	1.2705
TCGA-05-4432-01A-01D-1265-08	others	1.5551
TCGA-05-4433-01A-22D-1855-08	others	1.0588
TCGA-05-5423-01A-01D-1625-08	others	1.5152
TCGA-05-5425-01A-02D-1625-08	others	1.8596
TCGA-05-5428-01A-01D-1625-08	others	0.0562
TCGA-05-5429-01A-01D-1625-08	others	0.3051
TCGA-05-5715-01A-01D-1625-08	AAS5	0.3362
TCGA-06-0125-01A-01D-1490-08	others	-2.4995
TCGA-06-0125-02A-11D-2280-08	others	-2.4995
TCGA-06-0129-01A-01D-1490-08	others	-1.5415
TCGA-06-0130-01A-01D-1490-08	others	0.4182
TCGA-06-0132-01A-02D-1491-08	others	-0.4346
TCGA-06-0141-01A-01D-1490-08	AAS4	-0.2812
TCGA-06-0157-01A-01D-1491-08	others	-0.7796
TCGA-06-0158-01A-01D-1491-08	others	-1.5689
TCGA-06-0168-01A-01D-1491-08	others	-0.9178
TCGA-06-0174-01A-01D-1491-08	others	-2.1341
TCGA-06-0184-01A-01D-1491-08	others	-1.3451
TCGA-06-0187-01A-01D-1491-08	others	-1.8219
TCGA-06-0190-01A-01D-1491-08	others	-0.759
TCGA-06-0210-01B-01D-1491-08	others	-1.2874
TCGA-06-0210-02A-01D-2280-08	others	-1.2874
TCGA-06-0211-01B-01D-1491-08	others	-1.9778
TCGA-06-0211-02A-02D-2280-08	others	-1.9778
TCGA-06-0219-01A-01D-1491-08	others	-0.9738
TCGA-06-0644-01A-02D-1492-08	others	-0.5004
TCGA-06-0645-01A-01D-1492-08	others	-0.9036
TCGA-06-0646-01A-01D-1492-08	others	-1.519
TCGA-06-0686-01A-01D-1492-08	AAS4	-2.0297
TCGA-06-0744-01A-01D-1492-08	others	-1.3284
TCGA-06-0744-01A-01W-0348-08	others	-1.3284
TCGA-06-0745-01A-01W-0348-08	AAS5	-1.2419
TCGA-06-0749-01A-01D-1492-08	others	-1.1109
TCGA-06-0749-01A-01W-0348-08	others	-1.1109
TCGA-06-0750-01A-01D-1492-08	others	-1.0457
TCGA-06-0882-01A-01D-1492-08	others	-1.2019
TCGA-06-1804-01A-01D-1696-08	others	-1.7569
TCGA-06-2559-01A-01D-1494-08	others	-2.041
TCGA-06-2559-01A-01W-0837-08	others	-2.041
TCGA-06-2561-01A-02D-1494-08	others	-1.2876
TCGA-06-2562-01A-01D-1494-08	others	-2.1546
TCGA-06-2563-01A-01D-1494-08	others	-1.4885
TCGA-06-2563-01A-01W-0837-08	others	-1.4885
TCGA-06-2564-01A-01D-1494-08	others	-1.8271
TCGA-06-2565-01A-01D-1494-08	others	-1.354
TCGA-06-2567-01A-01D-1494-08	others	-0.6633
TCGA-06-5408-01A-01D-1696-08	others	-2.0638
TCGA-06-5410-01A-01D-1696-08	AAS4	-0.3031
TCGA-06-5412-01A-01D-1696-08	others	-0.8063
TCGA-06-5413-01A-01D-1696-08	others	-0.0699
TCGA-06-5414-01A-01D-1486-08	others	-1.5858
TCGA-06-5415-01A-01D-1486-08	others	-1.1987
TCGA-06-5418-01A-01D-1486-08	others	-1.9786
TCGA-06-5856-01A-01D-1696-08	AAS4	-1.6533
TCGA-06-5858-01A-01D-1696-08	others	-2.3521
TCGA-06-5859-01A-01D-1696-08	others	-1.0282
TCGA-09-1670-01A-01W-0633-09	others	-0.9419
TCGA-09-2044-01B-01D-0704-01	AAS4	0.1764
TCGA-09-2051-01A-01W-0799-08	others	-0.1141
TCGA-12-0616-01A-01D-1492-08	others	-0.5657
TCGA-12-0618-01A-01D-1492-08	others	-2.2938
TCGA-12-0619-01A-01D-1492-08	others	-1.0139
TCGA-12-0821-01A-01D-1492-08	others	-1.8756
TCGA-12-0821-01A-01W-0424-08	others	-1.8756
TCGA-12-1597-01B-01D-1495-08	others	-2.1517
TCGA-12-3650-01A-01D-1495-08	others	-1.6594
TCGA-12-3650-01A-01W-0922-08	others	-1.6594
TCGA-12-3652-01A-01D-1495-08	others	-1.5252
TCGA-12-3652-01A-01W-0922-08	others	-1.5252
TCGA-12-3653-01A-01D-1495-08	others	-1.6446
TCGA-12-3653-01A-01W-0922-08	others	-1.6446
TCGA-12-5299-01A-02D-1486-08	others	-2.1984
TCGA-13-0890-01A-01W-0420-08	AAS4	0.5196
TCGA-13-0890-01A-01W-0421-09	AAS4	0.5196
TCGA-13-0893-01B-01W-0494-09	others	-0.2699
TCGA-13-0897-01A-01W-0420-08	AAS4	-0.3091
TCGA-13-0897-01A-01W-0421-09	AAS4	-0.3091
TCGA-13-0899-01A-01W-0420-08	others	-0.3904
TCGA-13-0913-01A-01W-0420-08	AAS4	-1.1926
TCGA-13-0916-01A-01W-0420-08	others	0.2537
TCGA-13-0920-01A-01W-0420-08	others	-0.3371
TCGA-13-0920-01A-01W-0421-09	others	-0.3371
TCGA-13-0924-01A-01W-0421-09	AAS4	1.1684
TCGA-13-1405-01A-01W-0494-09	others	0.2659
TCGA-13-1497-01A-01W-0549-09	others	0.1035
TCGA-13-1498-01A-01W-0549-09	AAS4	0.1991
TCGA-13-1505-01A-01W-0545-08	others	0.073
TCGA-13-1506-01A-01W-0549-09	others	-0.494
TCGA-13-1507-01A-01W-0549-09	AAS4	0.811
TCGA-13-1512-01A-01W-0545-08	AAS4	-0.3336
TCGA-13-A5FT-01A-11D-A403-09	AAS4	-0.7769
TCGA-14-0781-01B-01D-1696-08	others	-1.5162
TCGA-14-0787-01A-01D-1492-08	others	-1.7101
TCGA-14-0789-01A-01D-1492-08	others	-1.1196
TCGA-14-0789-01A-01W-0424-08	others	-1.1196
TCGA-14-0790-01B-01D-1494-08	others	-2.1256
TCGA-14-0790-01B-01W-0837-08	others	-2.1256
TCGA-14-0817-01A-01D-1492-08	others	-0.3494
TCGA-14-0871-01A-01D-1492-08	AAS4	-2.4693
TCGA-14-0871-01A-01W-0424-08	others	-2.4693
TCGA-14-1034-01A-01D-1492-08	others	-1.7034
TCGA-14-1034-02B-01D-2280-08	others	-1.7034
TCGA-14-1823-01A-01W-0643-08	others	-1.1772
TCGA-14-1825-01A-01W-0643-08	others	-2.6515
TCGA-14-1829-01A-01D-1494-08	others	-0.4794
TCGA-14-1829-01A-01W-0643-08	others	-0.4794
TCGA-14-2554-01A-01D-1494-08	others	-1.0177
TCGA-14-2554-01A-01W-0837-08	others	-1.0177
TCGA-15-0742-01A-01D-1492-08	others	-2.2542
TCGA-15-0742-01A-01W-0348-08	others	-2.2542
TCGA-16-1045-01B-01D-1492-08	others	-0.9232
TCGA-18-3406-01A-01D-0983-08	AAS5	1.5477
TCGA-18-3408-01A-01D-0983-08	AAS4	0.432
TCGA-18-3410-01A-01D-0983-08	AAS5	1.6387
TCGA-18-3415-01A-01D-0983-08	others	1.1981
TCGA-18-3416-01A-01D-0983-08	others	1.9404
TCGA-18-3417-01A-01D-1441-08	others	0.559
TCGA-18-4083-01A-01D-1352-08	others	0.9304
TCGA-18-4086-01A-01D-1352-08	others	1.1735
TCGA-18-4721-01A-01D-1441-08	others	1.6414
TCGA-18-5592-01A-01D-1632-08	others	0.1928
TCGA-19-1787-01B-01D-1495-08	others	-1.1443
TCGA-19-1787-01B-01W-0922-08	others	-1.1443
TCGA-19-2620-01A-01D-1495-08	others	-2.1883
TCGA-19-2624-01A-01D-1495-08	others	-2.2221
TCGA-19-2624-01A-01W-0922-08	others	-2.2221
TCGA-19-2625-01A-01D-1495-08	AAS4	-2.0687
TCGA-19-2629-01A-01D-1495-08	AAS4	-1.5778
TCGA-19-2629-01A-01W-0922-08	AAS4	-1.5778
TCGA-19-4065-01A-01D-2280-08	others	-0.7908
TCGA-19-4065-02A-11D-2280-08	AAS4	-0.7908
TCGA-19-5960-01A-11D-1696-08	others	-1.9234
TCGA-20-1684-01A-01W-0633-09	others	-2.0822
TCGA-20-1687-01A-01W-0633-09	others	-0.1786
TCGA-21-1071-01A-01D-1521-08	others	0.3581
TCGA-21-1071-01A-01W-0782-08	others	0.3581
TCGA-21-1075-01A-01W-0782-08	others	-1.6447
TCGA-21-1076-01A-01D-1521-08	others	1.9086
TCGA-21-1076-01A-02D-1521-08	others	1.9086
TCGA-21-1076-01A-02W-0782-08	others	1.9086
TCGA-21-1079-01A-01W-0782-08	others	-0.2662
TCGA-21-1080-01A-01W-0782-08	others	0.6292
TCGA-21-1082-01A-01D-1521-08	others	1.2264
TCGA-21-1082-01A-01W-0782-08	others	1.2264
TCGA-21-5782-01A-01D-1632-08	others	1.097
TCGA-21-5783-01A-41D-2184-08	others	-0.2353
TCGA-21-5784-01A-01D-1632-08	others	1.5504
TCGA-21-5786-01A-01D-1632-08	others	0.7016
TCGA-21-5787-01A-01D-1632-08	others	1.8979
TCGA-22-0940-01A-01D-1521-08	others	1.9594
TCGA-22-0940-01A-01W-0782-08	others	1.9594
TCGA-22-0944-01A-01D-1521-08	others	-0.0452
TCGA-22-0944-01A-01W-0782-08	others	-0.0452
TCGA-22-1000-01A-01W-0782-08	others	1.7639
TCGA-22-1002-01A-01D-1521-08	others	1.2031
TCGA-22-1005-01A-01D-1521-08	others	2.8136
TCGA-22-1005-01A-01W-0782-08	others	2.8136
TCGA-22-1011-01A-01D-1521-08	AAS5	2.0353
TCGA-22-1011-01A-01W-0782-08	AAS5	2.0353
TCGA-22-1012-01A-01D-1521-08	others	0.9841
TCGA-22-1012-01A-01W-0782-08	others	0.9841
TCGA-22-1016-01A-01D-1521-08	others	0.6723
TCGA-22-1016-01A-01W-0782-08	others	0.6723
TCGA-22-4591-01A-01D-1267-08	others	0.4784
TCGA-22-4593-01A-21D-1817-08	others	0.0328
TCGA-22-4594-01A-01D-1267-08	others	1.9768
TCGA-22-4595-01A-01D-1267-08	others	0.9704
TCGA-22-4599-01A-01D-1441-08	others	1.6612
TCGA-22-4604-01A-01D-1267-08	others	1.2289
TCGA-22-4609-01A-21D-2122-08	others	1.7686
TCGA-22-4613-01A-01D-1441-08	others	1.5164
TCGA-22-5471-01A-01D-1632-08	others	1.5538
TCGA-22-5472-01A-01D-1632-08	others	-0.3413
TCGA-22-5473-01A-01D-1632-08	others	0.2198
TCGA-22-5474-01A-01D-1632-08	AAS5	1.9134
TCGA-22-5477-01A-01D-1632-08	AAS5	0.3819
TCGA-22-5478-01A-01D-1632-08	others	0.9262
TCGA-22-5480-01A-01D-1632-08	others	1.4252
TCGA-22-5481-01A-31D-1945-08	others	1.3349
TCGA-22-5482-01A-01D-1632-08	others	-0.3679
TCGA-22-5483-01A-01D-1817-08	others	0.5795
TCGA-22-5485-01A-01D-1632-08	others	-0.8071
TCGA-22-5489-01A-01D-1632-08	others	1.9845
TCGA-22-5491-01A-01D-1632-08	AAS5	0.4351
TCGA-22-5492-01A-01D-1632-08	others	1.592
TCGA-22-A5C4-01A-12D-A27K-08	others	-0.0677
TCGA-23-1114-01B-01W-0633-09	others	-1.9503
TCGA-23-1122-01A-01W-0486-08	AAS4	-1.0054
TCGA-23-1123-01A-01W-0486-08	others	0.8823
TCGA-23-1809-01A-01W-0633-09	others	-1.0661
TCGA-23-2084-01A-02W-0722-08	others	-0.9958
TCGA-24-1103-01A-01W-0488-09	AAS4	-1.6327
TCGA-24-1416-01A-01W-0549-09	AAS5	-1.2934
TCGA-24-1417-01A-01W-0549-09	others	0.4431
TCGA-24-1418-01A-01W-0549-09	AAS4	-0.3081
TCGA-24-1424-01A-01W-0549-09	others	-0.5643
TCGA-24-1427-01A-01W-0549-09	others	0.5391
TCGA-24-1430-01A-01W-0545-08	AAS4	-1.7211
TCGA-24-1436-01A-01W-0549-09	AAS4	-0.5397
TCGA-24-1550-01A-01W-0551-08	AAS4	0.2484
TCGA-24-1562-01A-01W-0553-09	others	-0.1624
TCGA-24-1603-01A-01W-0551-08	others	-1.4257
TCGA-24-1844-01A-01W-0639-09	others	-2.3454
TCGA-24-1847-01A-01W-0633-09	others	1.1856
TCGA-24-2033-01A-01W-0722-08	AAS4	-1.3309
TCGA-24-2267-01A-01W-0799-08	AAS4	1.4141
TCGA-24-2271-01A-01W-0799-08	others	0.8987
TCGA-24-2281-01A-01W-0799-08	others	0.631
TCGA-25-1312-01A-01W-0492-08	AAS5	-0.8201
TCGA-25-1314-01A-01W-0492-08	others	-0.1076
TCGA-25-1319-01A-01D-0452-01	others	-0.6804
TCGA-25-1319-01A-01W-0492-08	others	-0.6804
TCGA-25-1326-01A-01W-0492-08	AAS4	-0.0442
TCGA-25-1329-01A-01W-0492-08	others	-0.2072
TCGA-25-2396-01A-01D-0704-01	AAS4	0.043
TCGA-25-2396-01A-01W-0799-08	AAS4	0.043
TCGA-25-2399-01A-01W-0799-08	AAS4	-0.2236
TCGA-25-2404-01A-01W-0799-08	others	-0.6314
TCGA-25-2409-01A-01W-0799-08	AAS5	-0.2582
TCGA-26-1442-01A-01D-1696-08	others	-2.554
TCGA-26-5133-01A-01D-1486-08	AAS4	-1.6967
TCGA-26-5135-01A-01D-1486-08	others	-1.5077
TCGA-26-5136-01B-01D-1486-08	others	-0.496
TCGA-26-5139-01A-01D-1486-08	others	-1.646
TCGA-27-1830-01A-01D-1494-08	others	-0.8856
TCGA-27-1831-01A-01D-1494-08	others	-0.7093
TCGA-27-1831-01A-01W-0837-08	others	-0.7093
TCGA-27-1832-01A-01D-1494-08	others	-0.3602
TCGA-27-1832-01A-01W-0643-08	others	-0.3602
TCGA-27-1834-01A-01D-1494-08	others	-0.7196
TCGA-27-1834-01A-01W-0643-08	others	-0.7196
TCGA-27-1835-01A-01D-1494-08	others	-1.7903
TCGA-27-1837-01A-01D-1494-08	others	-1.8959
TCGA-27-2519-01A-01D-1494-08	others	-0.8636
TCGA-27-2519-01A-01W-0837-08	others	-0.8636
TCGA-27-2521-01A-01D-1494-08	others	-2.6044
TCGA-27-2521-01A-01W-0837-08	AAS4	-2.6044
TCGA-27-2523-01A-01D-1494-08	others	-1.8686
TCGA-27-2523-01A-01W-0837-08	others	-1.8686
TCGA-27-2524-01A-01D-1494-08	others	-1.4348
TCGA-27-2524-01A-01W-0837-08	others	-1.4348
TCGA-27-2528-01A-01D-1494-08	others	-2.0994
TCGA-27-2528-01A-01W-0837-08	others	-2.0994
TCGA-28-1747-01C-01D-1494-08	others	-1.058
TCGA-28-1747-01C-01W-0837-08	others	-1.058
TCGA-28-1753-01A-01D-1494-08	others	-0.9818
TCGA-28-2499-01A-01D-1494-08	others	-2.0486
TCGA-28-2509-01A-01D-1494-08	others	-1.886
TCGA-28-2509-01A-01W-0837-08	others	-1.886
TCGA-28-2510-01A-01D-1696-08	others	-1.8928
TCGA-28-2513-01A-01D-1494-08	others	-0.8612
TCGA-28-2513-01A-01W-0837-08	others	-0.8612
TCGA-28-2514-01A-02D-1494-08	others	-2.1494
TCGA-28-2514-01A-02W-0837-08	others	-2.1494
TCGA-28-5204-01A-01D-1486-08	others	-1.6118
TCGA-28-5208-01A-01D-1486-08	others	-1.2019
TCGA-28-5209-01A-01D-1486-08	others	-2.7851
TCGA-28-5213-01A-01D-1486-08	others	-0.106
TCGA-28-5215-01A-01D-1486-08	others	-0.8099
TCGA-28-5216-01A-01D-1486-08	others	-1.874
TCGA-28-5218-01A-01D-1486-08	AAS4	0.9018
TCGA-29-1693-01A-01W-0633-09	AAS4	-0.9858
TCGA-29-1694-01A-01W-0633-09	others	-0.8152
TCGA-29-1695-01A-01W-0633-09	others	-0.2416
TCGA-29-1696-01A-01W-0633-09	others	-1.0049
TCGA-29-1711-01A-01W-0633-09	AAS4	0.1003
TCGA-29-1762-01A-01W-0633-09	others	-2.0038
TCGA-29-1763-01A-02W-0633-09	others	-0.7737
TCGA-29-1781-01A-01W-0633-09	others	1.7431
TCGA-2A-A8VL-01A-21D-A377-08	others	-0.9068
TCGA-2A-A8VT-01A-11D-A377-08	AAS4	-0.7776
TCGA-2A-A8VV-01A-11D-A377-08	others	-1.3264
TCGA-2A-A8W1-01A-11D-A377-08	AAS4	-1.9646
TCGA-2A-A8W3-01A-11D-A377-08	others	-1.0524
TCGA-2A-AAYO-01A-11D-A41K-08	AAS5	1.2168
TCGA-2A-AAYU-01A-11D-A41K-08	others	-1.1709
TCGA-2E-A9G8-01A-11D-A403-09	AAS4	0.3039
TCGA-2F-A9KO-01A-11D-A38G-08	AAS5	1.3646
TCGA-2F-A9KP-01A-11D-A38G-08	AAS5	-1.5213
TCGA-2F-A9KR-01A-11D-A38G-08	AAS5	-1.0972
TCGA-2F-A9KT-01A-11D-A38G-08	AAS5	-1.8546
TCGA-2G-AAEX-01A-11D-A42Y-10	AAS5	1.8761
TCGA-2G-AAF6-01A-11D-A42Y-10	others	1.5756
TCGA-2G-AAFG-01A-11D-A42Y-10	AAS4	1.9774
TCGA-2G-AAFG-05A-11D-A42Y-10	others	1.9774
TCGA-2G-AAFJ-01A-11D-A42Y-10	others	-1.005
TCGA-2G-AAFM-01A-11D-A42Y-10	others	1.9372
TCGA-2G-AAFZ-01A-11D-A42Y-10	AAS4	-0.4153
TCGA-2G-AAG0-01A-11D-A42Y-10	others	0.8745
TCGA-2G-AAG3-01A-11D-A42Y-10	others	0.864
TCGA-2G-AAG7-01A-11D-A42Y-10	AAS4	0.0086
TCGA-2G-AAG8-01A-31D-A42Y-10	others	1.1481
TCGA-2G-AAG9-01A-11D-A42Y-10	AAS4	1.6673
TCGA-2G-AAGA-01A-11D-A42Y-10	others	-0.0523
TCGA-2G-AAGC-01A-21D-A42Y-10	others	1.1253
TCGA-2G-AAGE-01A-21D-A42Y-10	others	0.127
TCGA-2G-AAGG-01A-11D-A42Y-10	others	1.5839
TCGA-2G-AAGI-01A-11D-A42Y-10	AAS4	1.0807
TCGA-2G-AAGO-01A-11D-A42Y-10	others	-0.1029
TCGA-2G-AAGP-01A-11D-A42Y-10	AAS4	1.9987
TCGA-2G-AAGT-01A-11D-A42Y-10	AAS5	-0.0284
TCGA-2G-AAH3-01A-11D-A42Y-10	others	0.7892
TCGA-2G-AAH8-01A-11D-A42Y-10	AAS4	0.6961
TCGA-2G-AAHL-01A-11D-A42Y-10	others	1.4221
TCGA-2G-AAHN-01A-11D-A42Y-10	AAS4	2.2054
TCGA-2G-AAHP-05A-11D-A42Y-10	AAS4	0.6586
TCGA-2G-AAKG-01A-11D-A42Y-10	AAS4	1.2813
TCGA-2G-AAKG-05A-11D-A42Y-10	others	1.2813
TCGA-2G-AAKL-01A-11D-A42Y-10	AAS5	0.4616
TCGA-2G-AAL7-01A-11D-A42Y-10	others	0.1553
TCGA-2G-AALF-01A-11D-A42Y-10	AAS4	1.2096
TCGA-2G-AALP-01A-12D-A42Y-10	others	0.7251
TCGA-2G-AALQ-01A-12D-A42Y-10	AAS5	0.9634
TCGA-2G-AAM3-01A-11D-A435-10	others	-0.5271
TCGA-2H-A9GI-01A-11D-A37C-09	AAS4	0.4758
TCGA-2H-A9GK-01A-11D-A37C-09	AAS4	1.295
TCGA-2H-A9GL-01A-12D-A37C-09	AAS4	0.9519
TCGA-2H-A9GN-01A-11D-A37C-09	AAS4	-1.0989
TCGA-2H-A9GO-01A-11D-A37C-09	AAS4	-1.5211
TCGA-2H-A9GR-01A-12D-A37C-09	AAS4	0.7302
TCGA-2J-AAB1-01A-11D-A40W-08	others	0.6518
TCGA-2J-AAB6-01A-11D-A40W-08	others	-0.6455
TCGA-2J-AAB9-01A-11D-A40W-08	others	0.8176
TCGA-2J-AABA-01A-21D-A40W-08	others	0.8053
TCGA-2J-AABE-01A-12D-A40W-08	others	0.1449
TCGA-2J-AABF-01A-31D-A40W-08	others	1.1227
TCGA-2J-AABH-01A-21D-A40W-08	others	-0.2919
TCGA-2J-AABI-01A-12D-A40W-08	others	1.1036
TCGA-2J-AABO-01A-21D-A40W-08	others	0.4847
TCGA-2J-AABT-01A-11D-A40W-08	AAS4	0.4203
TCGA-2K-A9WE-01A-11D-A382-10	AAS4	1.1547
TCGA-2L-AAQA-01A-21D-A38G-08	others	-0.5022
TCGA-2L-AAQI-01A-12D-A397-08	others	-0.0351
TCGA-2L-AAQJ-01A-12D-A397-08	others	1.1721
TCGA-2L-AAQL-01A-11D-A38G-08	others	0.5315
TCGA-2W-A8YY-01A-11D-A37N-09	others	0.2321
TCGA-2X-A9D6-01A-11D-A435-10	AAS5	1.8942
TCGA-2Y-A9GT-01A-11D-A382-10	AAS4	1.3423
TCGA-2Y-A9GV-01A-11D-A382-10	AAS4	-0.0641
TCGA-2Y-A9GW-01A-11D-A382-10	AAS4	0.4304
TCGA-2Y-A9GX-01A-11D-A382-10	others	1.1884
TCGA-2Y-A9GY-01A-11D-A382-10	AAS4	1.6441
TCGA-2Y-A9GZ-01A-11D-A38X-10	others	-0.7984
TCGA-2Y-A9H0-01A-11D-A382-10	AAS4	0.5957
TCGA-2Y-A9H1-01A-11D-A382-10	AAS4	0.4598
TCGA-2Y-A9H2-01A-12D-A382-10	AAS4	-0.1959
TCGA-2Y-A9H3-01A-11D-A382-10	AAS4	1.6429
TCGA-2Y-A9HA-01A-11D-A38X-10	others	-1.1484
TCGA-2Y-A9HB-01A-11D-A38X-10	AAS4	0.5781
TCGA-2Z-A9J1-01A-11D-A382-10	AAS4	0.4124
TCGA-2Z-A9J2-01A-11D-A382-10	AAS4	0.2038
TCGA-2Z-A9J3-01A-12D-A382-10	AAS4	-2.0714
TCGA-2Z-A9J5-01A-21D-A382-10	AAS4	0.6852
TCGA-2Z-A9J7-01A-11D-A382-10	AAS4	-2.0359
TCGA-2Z-A9J8-01A-11D-A42J-10	others	-0.9497
TCGA-2Z-A9JD-01A-11D-A42J-10	AAS4	-1.6309
TCGA-2Z-A9JG-01A-11D-A42J-10	AAS4	-0.2396
TCGA-2Z-A9JJ-01A-11D-A42J-10	AAS4	-0.8948
TCGA-2Z-A9JK-01A-11D-A42J-10	AAS4	0.3766
TCGA-2Z-A9JR-01A-12D-A42J-10	AAS4	-0.0944
TCGA-2Z-A9JS-01A-21D-A42J-10	AAS4	-1.234
TCGA-30-1718-01A-01W-0633-09	others	0.2088
TCGA-30-1891-01A-01W-0699-08	others	0.0547
TCGA-32-1970-01A-01D-1494-08	others	-1.8156
TCGA-32-1970-01A-01W-0837-08	others	-1.8156
TCGA-32-1982-01A-01D-1494-08	others	-0.1391
TCGA-32-1982-01A-01W-0837-08	others	-0.1391
TCGA-32-2615-01A-01D-1495-08	others	-1.0575
TCGA-32-2616-01A-01D-1495-08	others	-1.4945
TCGA-32-2616-01A-01W-0922-08	others	-1.4945
TCGA-32-2634-01A-01D-1495-08	AAS4	-1.852
TCGA-32-2634-01A-01W-0922-08	AAS4	-1.852
TCGA-32-2638-01A-01D-1495-08	others	-1.3214
TCGA-32-4213-01A-01D-1353-08	others	-0.5013
TCGA-32-5222-01A-01D-1486-08	others	-1.6794
TCGA-33-4532-01A-01D-1267-08	others	-0.3629
TCGA-33-4533-01A-01D-1267-08	others	-0.274
TCGA-33-4538-01A-01D-1267-08	AAS4	0.3311
TCGA-33-4547-01A-01D-1267-08	AAS5	0.7679
TCGA-33-4566-01A-01D-1441-08	others	0.9822
TCGA-33-4582-01A-01D-1441-08	others	-0.398
TCGA-33-4583-01A-01D-1441-08	others	0.6082
TCGA-33-4587-01A-11D-2122-08	others	-0.2366
TCGA-33-4589-01A-01D-1441-08	AAS5	1.2103
TCGA-33-6738-01A-11D-1945-08	others	0.6848
TCGA-33-A5GW-01A-11D-A27K-08	AAS5	-1.6026
TCGA-33-AAS8-01A-11D-A401-08	others	0.2256
TCGA-33-AASB-01A-11D-A401-08	others	-1.0637
TCGA-33-AASD-01A-11D-A401-08	others	-1.2848
TCGA-33-AASI-01A-22D-A401-08	others	1.2916
TCGA-33-AASJ-01A-11D-A401-08	AAS5	-0.1382
TCGA-33-AASL-01A-11D-A401-08	others	0.3291
TCGA-34-2600-01A-01D-1522-08	AAS5	-0.1023
TCGA-34-2600-01A-01W-0877-08	AAS5	-0.1023
TCGA-34-2608-01A-02D-1522-08	others	1.7089
TCGA-34-5231-01A-21D-1817-08	others	0.9651
TCGA-34-5232-01A-21D-1817-08	others	2.1451
TCGA-34-5234-01A-01D-1632-08	others	2.1664
TCGA-34-5236-01A-21D-1817-08	others	0.6997
TCGA-34-5239-01A-21D-1817-08	others	1.621
TCGA-34-5240-01A-01D-1441-08	others	0.2682
TCGA-34-5241-01A-01D-1441-08	others	1.0651
TCGA-34-5927-01A-11D-1817-08	others	0.0499
TCGA-34-5928-01A-11D-1817-08	AAS5	0.3258
TCGA-34-5929-01A-11D-1817-08	others	0.1758
TCGA-34-7107-01A-11D-1945-08	others	0.23
TCGA-34-8454-01A-11D-2323-08	AAS5	1.6864
TCGA-34-8455-01A-11D-2323-08	others	0.3491
TCGA-34-8456-01A-21D-2323-08	AAS4	0.6414
TCGA-34-A5IX-01A-12D-A27K-08	others	0.0867
TCGA-37-3783-01A-01D-1267-08	AAS5	1.5214
TCGA-37-3789-01A-01D-0983-08	AAS5	0.7567
TCGA-37-3792-01A-01D-0983-08	others	1.4928
TCGA-37-4132-01A-01D-1352-08	others	1.9474
TCGA-37-4135-01A-01D-1352-08	others	0.7164
TCGA-37-4141-01A-02D-1352-08	others	1.2386
TCGA-37-5819-01A-01D-1632-08	others	1.3273
TCGA-37-A5EL-01A-11D-A26M-08	others	-1.1863
TCGA-37-A5EM-01A-21D-A27K-08	others	0.6952
TCGA-37-A5EN-01A-21D-A26M-08	others	1.1291
TCGA-38-4626-01A-01D-1553-08	others	0.3982
TCGA-38-4631-01A-01D-1753-08	others	0.5354
TCGA-38-4632-01A-01D-1753-08	others	1.2436
TCGA-38-6178-01A-11D-1753-08	others	0.4771
TCGA-38-7271-01A-11D-2036-08	others	3.1459
TCGA-39-5011-01A-01D-1441-08	others	1.6688
TCGA-39-5016-01A-01D-1441-08	others	1.5329
TCGA-39-5019-01A-01D-1817-08	others	1.2931
TCGA-39-5021-01A-01D-1441-08	others	1.4783
TCGA-39-5022-01A-21D-1817-08	AAS5	2.4231
TCGA-39-5028-01A-01D-1441-08	AAS5	1.1133
TCGA-39-5030-01A-01D-1441-08	AAS5	2.5484
TCGA-39-5031-01A-01D-1441-08	AAS5	1.4526
TCGA-39-5034-01A-01D-1441-08	others	1.0016
TCGA-39-5035-01A-01D-1441-08	AAS5	1.7896
TCGA-39-5036-01A-01D-1441-08	others	0.3961
TCGA-39-5037-01A-01D-1441-08	others	-1.0815
TCGA-39-5039-01A-01D-1441-08	others	0.9496
TCGA-39-5040-01A-21D-2122-08	others	0.5817
TCGA-3A-A9I5-01A-11D-A38G-08	others	0.5837
TCGA-3A-A9IB-01A-21D-A397-08	AAS5	-0.2992
TCGA-3A-A9IH-01A-12D-A397-08	others	-0.0546
TCGA-3A-A9IU-01A-11D-A397-08	others	0.2444
TCGA-3A-A9IX-01A-11D-A40W-08	others	1.9869
TCGA-3A-A9IZ-01A-12D-A40W-08	AAS5	-0.7565
TCGA-3A-A9J0-01A-11D-A40W-08	others	0.3692
TCGA-3B-A9HI-01A-11D-A387-09	others	0.8128
TCGA-3B-A9HS-01A-11D-A38Z-09	others	1.3328
TCGA-3B-A9HT-01A-11D-A38Z-09	others	1.9952
TCGA-3B-A9HU-01A-11D-A38Z-09	others	1.6284
TCGA-3B-A9HX-01A-11D-A38Z-09	AAS4	-0.2101
TCGA-3B-A9HY-01A-11D-A38Z-09	others	-0.8019
TCGA-3B-A9I0-01A-11D-A38Z-09	others	0.3602
TCGA-3B-A9I1-01A-11D-A38Z-09	others	-1.0725
TCGA-3B-A9I3-01A-11D-A38Z-09	others	0.6301
TCGA-3C-AAAU-01A-11D-A41F-09	AAS4	-0.6788
TCGA-3C-AALI-01A-11D-A41F-09	AAS5	1.258
TCGA-3C-AALJ-01A-31D-A41F-09	others	1.0579
TCGA-3E-AAAY-01A-11D-A38G-08	others	1.1712
TCGA-3E-AAAZ-01A-11D-A38G-08	others	0.2624
TCGA-3G-AB0Q-01A-11D-A423-09	others	1.4433
TCGA-3G-AB19-01A-21D-A423-09	others	1.5558
TCGA-3H-AB3K-01A-11D-A39R-32	others	0.5774
TCGA-3H-AB3L-01A-11D-A39R-32	others	0.6141
TCGA-3H-AB3S-01A-21D-A39R-32	others	-0.6047
TCGA-3H-AB3T-01A-11D-A39R-32	others	1.4903
TCGA-3H-AB3X-01A-11D-A39R-32	AAS4	1.0204
TCGA-3L-AA1B-01A-11D-A36X-10	others	0.641
TCGA-3N-A9WB-06A-11D-A38G-08	others	-2.4644
TCGA-3N-A9WC-06A-11D-A38G-08	others	1.9708
TCGA-3N-A9WD-06A-11D-A38G-08	others	1.9169
TCGA-3P-A9WA-01A-11D-A403-09	AAS4	-1.4774
TCGA-3S-A8YW-01A-11D-A423-09	others	0.6318
TCGA-3U-A98E-01A-11D-A39R-32	AAS4	0.9109
TCGA-3U-A98F-01A-11D-A39R-32	others	-0.8325
TCGA-3U-A98I-01A-11D-A39R-32	others	-0.1949
TCGA-3X-AAV9-01A-72D-A417-09	others	2.0226
TCGA-3X-AAVA-01A-11D-A417-09	AAS4	0.6487
TCGA-3X-AAVB-01A-31D-A417-09	others	0.3346
TCGA-3X-AAVE-01A-11D-A417-09	others	1.6042
TCGA-41-2571-01A-01D-1495-08	others	-2.2256
TCGA-41-2571-01A-01W-0922-08	others	-2.2256
TCGA-41-2572-01A-01D-1353-08	others	-1.5689
TCGA-41-3915-01A-01D-1353-08	others	-0.5638
TCGA-41-5651-01A-01D-1696-08	others	-1.7762
TCGA-43-2576-01A-01D-1522-08	others	1.5804
TCGA-43-2576-01A-01W-0877-08	others	1.5804
TCGA-43-2578-01A-01D-1522-08	others	0.9389
TCGA-43-2578-01A-01W-0877-08	others	0.9389
TCGA-43-2581-01A-01D-1522-08	others	1.0842
TCGA-43-2581-01A-01W-0877-08	others	1.0842
TCGA-43-3394-01A-01D-0983-08	others	-0.0157
TCGA-43-3920-01A-01D-0983-08	others	1.2001
TCGA-43-5668-01A-01D-1632-08	others	2.0901
TCGA-43-5670-01A-21D-2122-08	AAS5	-1.5874
TCGA-43-6143-01A-11D-1817-08	others	-0.0942
TCGA-43-6647-01A-11D-1817-08	others	1.2823
TCGA-43-6770-01A-11D-1817-08	others	-0.0049
TCGA-43-6771-01A-11D-1817-08	others	-0.2991
TCGA-43-7656-01A-11D-2122-08	others	1.9281
TCGA-43-7657-01A-31D-2122-08	others	-0.8436
TCGA-43-7658-01A-11D-2122-08	others	0.8745
TCGA-43-8115-01A-11D-2244-08	others	1.6126
TCGA-43-8116-01A-11D-2244-08	others	1.1384
TCGA-43-8118-01A-11D-2395-08	others	-0.1652
TCGA-43-A474-01A-11D-A24D-08	others	-2.0503
TCGA-43-A475-01A-11D-A24D-08	others	2.0318
TCGA-43-A56U-01A-11D-A26M-08	AAS5	2.4864
TCGA-43-A56V-01A-11D-A26M-08	others	0.4391
TCGA-44-2655-01A-01D-1553-08	others	1.3521
TCGA-44-2655-01A-01W-0928-08	others	1.3521
TCGA-44-2656-01A-02D-0969-08	others	2.1637
TCGA-44-2656-01A-02D-A271-08	others	2.1637
TCGA-44-2656-01A-02W-0928-08	others	2.1637
TCGA-44-2656-01A-12D-A27T-08	others	2.1637
TCGA-44-2656-01A-41D-A27T-08	others	2.1637
TCGA-44-2656-01B-06D-A271-08	others	2.1637
TCGA-44-2657-01A-01D-1105-08	others	2.9071
TCGA-44-2662-01A-01D-0969-08	AAS5	0.6131
TCGA-44-2662-01A-01D-A271-08	AAS5	0.6131
TCGA-44-2662-01A-01W-0928-08	AAS5	0.6131
TCGA-44-2662-01B-02D-A271-08	AAS5	0.6131
TCGA-44-2665-01A-01D-1040-01	AAS4	0.4068
TCGA-44-2665-01A-01D-A271-08	AAS4	0.4068
TCGA-44-2665-01A-01W-0928-08	AAS4	0.4068
TCGA-44-2665-01B-06D-A271-08	AAS4	0.4068
TCGA-44-2666-01A-01D-1489-08	AAS4	0.4267
TCGA-44-3396-01A-01D-1553-08	AAS5	1.7723
TCGA-44-4112-01A-01D-1105-08	others	0.8395
TCGA-44-4112-01A-01D-1458-08	others	0.8395
TCGA-44-4112-01A-01D-A271-08	others	0.8395
TCGA-44-4112-01A-22D-A27T-08	others	0.8395
TCGA-44-4112-01A-31D-A27T-08	others	0.8395
TCGA-44-4112-01B-06D-A271-08	others	0.8395
TCGA-44-5645-01A-01D-1625-08	AAS4	1.7929
TCGA-44-5645-01A-01D-A271-08	AAS4	1.7929
TCGA-44-5645-01A-21D-A27T-08	AAS4	1.7929
TCGA-44-5645-01A-51D-A27T-08	AAS4	1.7929
TCGA-44-5645-01B-04D-A271-08	AAS4	1.7929
TCGA-44-6145-01A-11D-1753-08	others	2.1379
TCGA-44-6146-01B-04D-A271-08	AAS4	-0.3729
TCGA-44-6774-01A-21D-1855-08	others	0.7294
TCGA-44-6775-01A-11D-1855-08	others	0.9586
TCGA-44-6776-01A-11D-1855-08	others	0.1043
TCGA-44-6777-01A-11D-1855-08	others	1.5747
TCGA-44-6779-01A-11D-1855-08	others	1.2662
TCGA-44-7659-01A-11D-2063-08	others	1.0083
TCGA-44-7662-01A-11D-2063-08	others	0.9806
TCGA-44-7670-01A-11D-2063-08	others	0.5511
TCGA-44-7671-01A-11D-2063-08	others	-0.3866
TCGA-44-7672-01A-11D-2063-08	others	2.2361
TCGA-44-8117-01A-11D-2238-08	others	0.3978
TCGA-44-8119-01A-11D-2238-08	others	1.0036
TCGA-44-8120-01A-11D-2238-08	others	0.7251
TCGA-44-A479-01A-31D-A24D-08	others	2.2273
TCGA-44-A47A-01A-21D-A24D-08	AAS5	0.9026
TCGA-44-A4SS-01A-11D-A24P-08	others	1.1992
TCGA-44-A4SU-01A-11D-A24P-08	others	1.3709
TCGA-46-3765-01A-01D-0983-08	others	1.136
TCGA-46-3767-01A-01D-0983-08	others	1.8689
TCGA-46-3768-01A-01D-0983-08	others	-0.3556
TCGA-46-3769-01A-01D-0983-08	others	1.0528
TCGA-49-4486-01A-01D-1265-08	AAS5	0.1189
TCGA-49-4487-01A-21D-1855-08	others	2.4359
TCGA-49-4488-01A-01D-1753-08	others	1.2728
TCGA-49-4490-01A-21D-1855-08	AAS5	0.5477
TCGA-49-4494-01A-01D-1265-08	others	0.8196
TCGA-49-4505-01A-01D-1931-08	others	1.5631
TCGA-49-4506-01A-01D-1265-08	others	1.9721
TCGA-49-4507-01A-01D-1265-08	others	1.987
TCGA-49-4510-01A-01D-1265-08	AAS4	0.7584
TCGA-49-4514-01A-21D-1855-08	others	1.5988
TCGA-49-6742-01A-11D-1855-08	AAS5	-0.4244
TCGA-49-6744-01A-11D-1855-08	others	1.9612
TCGA-49-6745-01A-11D-1855-08	AAS5	1.0438
TCGA-49-6761-01A-31D-1945-08	AAS5	1.4827
TCGA-49-6767-01A-11D-1855-08	others	0.6282
TCGA-49-AAQV-01A-11D-A397-08	AAS5	1.5834
TCGA-49-AAR0-01A-21D-A397-08	others	1.7454
TCGA-49-AAR2-01A-11D-A397-08	others	1.5978
TCGA-49-AAR3-01A-11D-A410-08	others	2.2063
TCGA-49-AAR4-01A-12D-A410-08	others	2.3853
TCGA-49-AAR9-01A-21D-A410-08	others	-0.7268
TCGA-49-AARE-01A-11D-A410-08	others	1.268
TCGA-49-AARN-01A-21D-A410-08	AAS4	1.3644
TCGA-49-AARO-01A-12D-A410-08	others	1.7602
TCGA-49-AARQ-01A-11D-A410-08	others	0.9981
TCGA-4A-A93W-01A-11D-A36X-10	AAS4	-0.3716
TCGA-4A-A93X-01A-11D-A36X-10	AAS4	-1.9909
TCGA-4A-A93Y-01A-11D-A36X-10	others	2.1261
TCGA-4B-A93V-01A-11D-A397-08	others	1.0248
TCGA-4C-A93U-01A-11D-A397-08	AAS5	0.4197
TCGA-4E-A92E-01A-11D-A37N-09	AAS5	0.4009
TCGA-4G-AAZO-01A-12D-A417-09	AAS4	-0.7886
TCGA-4G-AAZT-01A-11D-A417-09	AAS4	-0.0793
TCGA-4H-AAAK-01A-12D-A41F-09	others	-0.0104
TCGA-4J-AA1J-01A-21D-A387-09	AAS5	-0.8189
TCGA-4K-AA1G-01A-11D-A435-10	others	0.4777
TCGA-4P-AA8J-01A-11D-A391-08	AAS5	0.9691
TCGA-4R-AA8I-01A-11D-A382-10	others	-0.762
TCGA-4T-AA8H-01A-11D-A40P-10	others	-0.9853
TCGA-4V-A9QJ-01A-11D-A423-09	AAS4	2.9571
TCGA-4V-A9QR-01A-11D-A423-09	AAS4	2.7027
TCGA-4X-A9FA-01A-11D-A423-09	others	1.8937
TCGA-4Z-AA7M-01A-11D-A391-08	AAS5	-0.8322
TCGA-4Z-AA7O-01A-31D-A391-08	AAS5	0.4391
TCGA-4Z-AA7Q-01A-11D-A391-08	AAS5	1.6229
TCGA-4Z-AA7R-01A-11D-A391-08	AAS5	-1.352
TCGA-4Z-AA7S-01A-11D-A391-08	others	-1.1045
TCGA-4Z-AA7W-01A-11D-A391-08	AAS5	2.139
TCGA-4Z-AA7Y-01A-11D-A391-08	AAS5	-2.472
TCGA-4Z-AA80-01A-11D-A391-08	AAS5	-0.6825
TCGA-4Z-AA81-01A-11D-A391-08	AAS5	0.1221
TCGA-4Z-AA82-01A-11D-A391-08	AAS5	-0.8696
TCGA-4Z-AA83-01A-11D-A391-08	AAS5	-1.1737
TCGA-4Z-AA84-01A-11D-A391-08	others	-1.0134
TCGA-4Z-AA86-01A-11D-A391-08	AAS5	1.3678
TCGA-4Z-AA87-01A-11D-A391-08	AAS5	0.3021
TCGA-4Z-AA89-01A-11D-A391-08	AAS5	-1.4491
TCGA-50-5044-01A-21D-1855-08	AAS5	0.9458
TCGA-50-5045-01A-01D-1625-08	others	2.5693
TCGA-50-5049-01A-01D-1625-08	others	2.8005
TCGA-50-5051-01A-21D-1855-08	others	0.7024
TCGA-50-5055-01A-01D-1625-08	others	3.1334
TCGA-50-5068-01A-01D-1625-08	others	2.4346
TCGA-50-5072-01A-21D-1855-08	others	0.3231
TCGA-50-5930-01A-11D-1753-08	others	1.6898
TCGA-50-5931-01A-11D-1753-08	others	-1.0374
TCGA-50-5932-01A-11D-1753-08	others	-0.2734
TCGA-50-5933-01A-11D-1753-08	others	0.3428
TCGA-50-5935-01A-11D-1753-08	AAS5	1.038
TCGA-50-5936-01A-11D-1625-08	AAS5	0.7086
TCGA-50-5941-01A-11D-1753-08	others	2.1424
TCGA-50-5942-01A-21D-1753-08	AAS4	1.04
TCGA-50-5946-01A-11D-1753-08	others	-0.034
TCGA-50-5946-02A-11D-2107-08	others	-0.034
TCGA-50-6593-01A-11D-1753-08	others	0.5155
TCGA-50-6597-01A-11D-1855-08	AAS5	1.7853
TCGA-50-7109-01A-11D-2036-08	others	1.3986
TCGA-50-8457-01A-11D-2323-08	others	2.1514
TCGA-50-8459-01A-11D-2323-08	others	1.7537
TCGA-51-4079-01A-01D-1458-08	others	0.8401
TCGA-51-4080-01A-01D-1458-08	others	-0.7929
TCGA-51-4081-01A-01D-1458-08	others	-1.5378
TCGA-51-6867-01A-11D-2042-08	others	0.5779
TCGA-52-7622-01A-11D-2122-08	others	1.569
TCGA-52-7809-01A-21D-2122-08	AAS5	0.6666
TCGA-52-7810-01A-11D-2122-08	AAS5	-1.6704
TCGA-52-7811-01A-11D-2122-08	others	0.3617
TCGA-52-7812-01A-11D-2122-08	others	1.2575
TCGA-53-7626-01A-12D-2063-08	others	2.0202
TCGA-53-7813-01A-11D-2167-08	others	1.3086
TCGA-53-A4EZ-01A-12D-A24P-08	others	0.5279
TCGA-55-1592-01A-01D-0969-08	others	0.5601
TCGA-55-1592-01A-01W-0928-08	others	0.5601
TCGA-55-1594-01A-01D-1040-01	others	1.2434
TCGA-55-1594-01A-01W-0928-08	others	1.2434
TCGA-55-1595-01A-01D-0969-08	others	1.1576
TCGA-55-1596-01A-01D-1040-01	others	0.6654
TCGA-55-1596-01A-01W-0928-08	others	0.6654
TCGA-55-6543-01A-11D-1753-08	AAS4	0.2996
TCGA-55-6642-01A-11D-1855-08	others	1.5944
TCGA-55-6712-01A-11D-1855-08	AAS5	1.9617
TCGA-55-6970-01A-11D-1945-08	others	1.3201
TCGA-55-6971-01A-11D-1945-08	others	2.4632
TCGA-55-6972-01A-11D-1945-08	AAS5	-1.0254
TCGA-55-6975-01A-11D-1945-08	others	0.7989
TCGA-55-6978-01A-11D-1945-08	AAS4	1.6619
TCGA-55-6979-01A-11D-1945-08	others	2.0986
TCGA-55-6982-01A-11D-1945-08	AAS5	1.0041
TCGA-55-6983-01A-11D-1945-08	others	2.1524
TCGA-55-6984-01A-11D-1945-08	others	1.0159
TCGA-55-6985-01A-11D-1945-08	others	1.5993
TCGA-55-6986-01A-11D-1945-08	others	0.9769
TCGA-55-7227-01A-11D-2036-08	others	1.1509
TCGA-55-7281-01A-11D-2036-08	others	1.0257
TCGA-55-7283-01A-11D-2036-08	others	0.4459
TCGA-55-7284-01B-11D-2238-08	others	0.8034
TCGA-55-7573-01A-11D-2036-08	others	1.6829
TCGA-55-7574-01A-11D-2036-08	AAS5	2.3839
TCGA-55-7576-01A-11D-2063-08	others	1.0448
TCGA-55-7725-01A-11D-2167-08	others	1.4365
TCGA-55-7726-01A-11D-2167-08	AAS5	-0.146
TCGA-55-7727-01A-11D-2167-08	others	1.2458
TCGA-55-7728-01A-11D-2184-08	others	2.0426
TCGA-55-7815-01A-11D-2167-08	others	0.7881
TCGA-55-7903-01A-11D-2167-08	others	0.8412
TCGA-55-7907-01A-11D-2167-08	others	1.2681
TCGA-55-7911-01A-11D-2167-08	others	1.6764
TCGA-55-7913-01B-11D-2238-08	others	0.0741
TCGA-55-7914-01A-11D-2167-08	others	1.4223
TCGA-55-8085-01A-11D-2238-08	AAS5	1.7319
TCGA-55-8087-01A-11D-2238-08	others	-0.2089
TCGA-55-8089-01A-11D-2238-08	others	2.2159
TCGA-55-8090-01A-11D-2238-08	others	0.7126
TCGA-55-8091-01A-11D-2238-08	others	0.7796
TCGA-55-8092-01A-11D-2238-08	others	2.0258
TCGA-55-8094-01A-11D-2238-08	others	-0.8143
TCGA-55-8096-01A-11D-2238-08	others	1.1023
TCGA-55-8097-01A-11D-2238-08	others	1.1292
TCGA-55-8203-01A-11D-2238-08	others	1.8644
TCGA-55-8205-01A-11D-2238-08	others	1.8731
TCGA-55-8206-01A-11D-2238-08	AAS4	1.1335
TCGA-55-8207-01A-11D-2238-08	others	0.7058
TCGA-55-8208-01A-11D-2238-08	AAS5	2.3728
TCGA-55-8299-01A-11D-2284-08	others	2.1012
TCGA-55-8301-01A-11D-2284-08	others	2.3087
TCGA-55-8302-01A-11D-2323-08	others	1.0151
TCGA-55-8506-01A-11D-2393-08	others	0.3528
TCGA-55-8507-01A-11D-2393-08	others	0.1508
TCGA-55-8508-01A-11D-2393-08	others	1.3128
TCGA-55-8510-01A-11D-2393-08	others	1.6871
TCGA-55-8511-01A-11D-2393-08	others	1.7429
TCGA-55-8512-01A-11D-2393-08	others	0.3541
TCGA-55-8514-01A-11D-2393-08	others	0.1281
TCGA-55-8614-01A-11D-2393-08	others	0.7448
TCGA-55-8615-01A-11D-2393-08	others	-0.4104
TCGA-55-8616-01A-11D-2393-08	others	1.0422
TCGA-55-8619-01A-11D-2393-08	others	2.1559
TCGA-55-8620-01A-11D-2393-08	others	1.3312
TCGA-55-8621-01A-11D-2393-08	others	1.5636
TCGA-55-A48X-01A-11D-A24D-08	others	2.1224
TCGA-55-A48Y-01A-11D-A24D-08	AAS5	0.9192
TCGA-55-A490-01A-11D-A24D-08	others	0.8179
TCGA-55-A491-01A-11D-A24D-08	others	1.4151
TCGA-55-A492-01A-11D-A24D-08	others	0.4266
TCGA-55-A493-01A-11D-A24D-08	others	1.6566
TCGA-55-A494-01A-11D-A24P-08	others	-1.2134
TCGA-55-A4DF-01A-11D-A24D-08	AAS5	1.6231
TCGA-55-A4DG-01A-11D-A24D-08	others	1.6416
TCGA-55-A57B-01A-12D-A397-08	others	0.1888
TCGA-56-1622-01A-01D-1521-08	others	-0.8592
TCGA-56-1622-01A-01W-0782-08	others	-0.8592
TCGA-56-5897-01A-11D-1632-08	AAS5	1.5246
TCGA-56-5898-01A-11D-1632-08	others	0.4172
TCGA-56-6545-01A-11D-1817-08	others	1.3742
TCGA-56-6546-01A-11D-1817-08	others	1.9203
TCGA-56-7221-01A-11D-2042-08	others	-0.7814
TCGA-56-7222-01A-11D-2042-08	others	-1.076
TCGA-56-7223-01A-11D-2042-08	others	-1.6694
TCGA-56-7579-01A-11D-2042-08	others	-0.9879
TCGA-56-7582-01A-11D-2042-08	others	-0.1083
TCGA-56-7730-01A-11D-2122-08	others	-1.0456
TCGA-56-7731-01A-11D-2122-08	others	1.2846
TCGA-56-7822-01A-11D-2122-08	AAS5	-0.3289
TCGA-56-7823-01B-11D-2244-08	others	-1.0356
TCGA-56-8082-01A-11D-2244-08	others	-0.7107
TCGA-56-8083-01A-11D-2244-08	others	-0.8649
TCGA-56-8201-01A-11D-2244-08	others	1.5729
TCGA-56-8304-01A-11D-2323-08	others	0.8321
TCGA-56-8305-01A-11D-2293-08	others	-0.1084
TCGA-56-8307-01A-11D-2293-08	others	0.9905
TCGA-56-8308-01A-11D-2293-08	others	1.0208
TCGA-56-8309-01A-11D-2293-08	others	2.1526
TCGA-56-8503-01A-11D-2395-08	AAS5	1.2157
TCGA-56-8504-01A-11D-2395-08	others	0.7206
TCGA-56-8622-01A-11D-2395-08	others	0.3579
TCGA-56-8624-01A-11D-2395-08	others	0.7418
TCGA-56-8625-01A-11D-2395-08	AAS5	1.8791
TCGA-56-8626-01A-11D-2395-08	others	-0.1392
TCGA-56-8628-01A-11D-2395-08	others	1.4467
TCGA-56-8629-01A-11D-2395-08	others	-0.2414
TCGA-56-A4BW-01A-11D-A24D-08	others	0.5587
TCGA-56-A4BX-01A-11D-A24D-08	others	-1.9196
TCGA-56-A4BY-01A-11D-A24D-08	others	0.5086
TCGA-56-A4ZJ-01A-11D-A25L-08	others	0.4848
TCGA-56-A4ZK-01A-11D-A25L-08	others	0.9201
TCGA-56-A5DR-01A-11D-A27K-08	AAS5	0.0426
TCGA-56-A5DS-01A-11D-A27K-08	others	1.4253
TCGA-56-A62T-01A-11D-A401-08	others	-0.3038
TCGA-57-1993-01A-01W-0699-08	others	-1.1339
TCGA-58-8386-01A-11D-2293-08	others	0.2434
TCGA-58-8387-01A-11D-2293-08	AAS5	1.9152
TCGA-58-8388-01A-11D-2323-08	others	0.9572
TCGA-58-8390-01A-11D-2323-08	others	-3e-04
TCGA-58-8391-01A-11D-2323-08	others	-0.4576
TCGA-58-8392-01A-11D-2323-08	others	-0.0944
TCGA-58-8393-01A-11D-2323-08	AAS5	1.4402
TCGA-58-A46J-01A-11D-A24D-08	others	0.8561
TCGA-58-A46K-01A-11D-A24D-08	AAS5	0.5331
TCGA-58-A46L-01A-11D-A24D-08	others	0.9234
TCGA-58-A46M-01A-11D-A24D-08	others	0.779
TCGA-58-A46N-01A-11D-A24D-08	others	-0.838
TCGA-59-2351-01A-01W-0799-08	AAS4	0.7127
TCGA-59-A5PD-01A-11D-A403-09	AAS4	-0.6507
TCGA-5B-A90C-01A-11D-A37N-09	others	-0.7267
TCGA-5C-AAPD-01A-21D-A38X-10	AAS4	1.5251
TCGA-5L-AAT0-01A-12D-A41F-09	AAS5	1.2537
TCGA-5M-AAT5-01A-21D-A40P-10	others	-0.7616
TCGA-5M-AAT6-01A-11D-A40P-10	others	1.0882
TCGA-5M-AATA-01A-31D-A40P-10	others	-0.1211
TCGA-5M-AATE-01A-11D-A40P-10	others	-0.602
TCGA-5N-A9KI-01A-31D-A42E-08	AAS5	-0.0374
TCGA-5N-A9KM-01A-11D-A42E-08	AAS4	0.1669
TCGA-5P-A9JW-01A-11D-A42J-10	AAS4	-0.1708
TCGA-5P-A9K0-01A-11D-A42J-10	AAS4	-0.6544
TCGA-5P-A9K2-01A-11D-A42J-10	AAS4	-1.2111
TCGA-5P-A9K6-01A-11D-A42J-10	AAS4	-0.0968
TCGA-5P-A9K8-01A-11D-A42J-10	others	-1.4408
TCGA-5P-A9KA-01A-11D-A42J-10	AAS4	1.0054
TCGA-5P-A9KC-01A-11D-A42J-10	AAS4	-0.9439
TCGA-5P-A9KF-01A-11D-A42J-10	AAS4	-0.9391
TCGA-5P-A9KH-01A-11D-A42J-10	others	-1.0012
TCGA-5R-AA1C-01A-11D-A40R-10	AAS4	-1.1336
TCGA-5R-AAAM-01A-12D-A40R-10	AAS4	0.253
TCGA-5S-A9Q8-01A-11D-A403-09	others	-1.2212
TCGA-5T-A9QA-01A-11D-A41F-09	others	-1.6501
TCGA-5X-AA5U-01A-11D-A403-09	AAS4	-2.5161
TCGA-60-2695-01A-01D-1522-08	others	1.0686
TCGA-60-2695-01A-01W-0877-08	others	1.0686
TCGA-60-2698-01A-01D-1522-08	AAS5	1.3262
TCGA-60-2698-01A-01W-0877-08	AAS5	1.3262
TCGA-60-2703-01A-11D-2042-08	others	0.0471
TCGA-60-2706-01A-01W-0877-08	others	1.418
TCGA-60-2707-01A-01D-1522-08	others	0.1836
TCGA-60-2707-01A-01W-0877-08	others	0.1836
TCGA-60-2709-01A-21D-1817-08	others	1.9326
TCGA-60-2710-01A-01D-1522-08	others	1.0419
TCGA-60-2710-01A-01W-0877-08	others	1.0419
TCGA-60-2713-01A-01D-1522-08	others	1.0561
TCGA-60-2713-01A-01W-0877-08	others	1.0561
TCGA-60-2714-01A-01D-1522-08	others	1.1767
TCGA-60-2714-01A-01W-0877-08	others	1.1767
TCGA-60-2716-01A-01D-1522-08	others	-1.2657
TCGA-60-2720-01A-01D-1522-08	others	1.5973
TCGA-60-2721-01A-01D-1522-08	AAS5	1.6849
TCGA-60-2722-01A-01D-1522-08	others	-0.6102
TCGA-60-2722-01A-01W-0877-08	others	-0.6102
TCGA-60-2723-01A-01D-1522-08	others	1.4563
TCGA-60-2723-01A-01W-0877-08	others	1.4563
TCGA-60-2724-01A-01D-1522-08	others	-0.6665
TCGA-60-2724-01A-01W-0877-08	others	-0.6665
TCGA-60-2725-01A-01D-1267-08	others	1.756
TCGA-60-2726-01A-01D-1522-08	others	1.2175
TCGA-60-2726-01A-01W-0877-08	others	1.2175
TCGA-61-1725-01A-01W-0639-09	AAS4	-0.2617
TCGA-61-1736-01B-01W-0722-08	others	-0.8247
TCGA-61-1741-01A-02W-0639-09	others	0.107
TCGA-61-1900-01A-01W-0639-09	others	-0.7656
TCGA-61-1910-01A-01W-0639-09	others	-1.9447
TCGA-61-1995-01A-01W-0722-08	others	-0.2842
TCGA-61-2000-01A-01W-0722-08	AAS4	-0.5024
TCGA-61-2008-01A-02W-0722-08	others	-0.4386
TCGA-61-2088-01A-01W-0722-08	others	-2.0525
TCGA-61-2094-01A-01W-0722-08	AAS5	2.0113
TCGA-61-2102-01A-01W-0722-08	others	-1.8278
TCGA-61-2110-01A-01W-0722-08	others	-1.2023
TCGA-62-8397-01A-11D-2323-08	others	0.1257
TCGA-62-8398-01A-11D-2323-08	others	0.5746
TCGA-62-8399-01A-21D-2323-08	others	0.3551
TCGA-62-A46O-01A-11D-A24D-08	others	-1.0044
TCGA-62-A46P-01A-11D-A24D-08	others	0.2824
TCGA-62-A46R-01A-11D-A24D-08	others	1.134
TCGA-62-A46S-01A-11D-A24D-08	others	0.8448
TCGA-62-A46U-01A-11D-A24D-08	others	1.2964
TCGA-62-A470-01A-11D-A24D-08	others	-0.2399
TCGA-62-A471-01A-12D-A24D-08	AAS5	0.4441
TCGA-63-5128-01A-01D-1441-08	others	-1.0077
TCGA-63-5131-01A-01D-1441-08	others	-0.2174
TCGA-63-6202-01A-11D-1817-08	others	1.6874
TCGA-63-7020-01A-11D-1945-08	others	0.8946
TCGA-63-7021-01A-11D-1945-08	others	1.3334
TCGA-63-7022-01A-11D-1945-08	others	1.8736
TCGA-63-7023-01A-11D-1945-08	others	0.0853
TCGA-63-A5MB-01A-11D-A26M-08	others	0.5438
TCGA-63-A5MG-01A-12D-A27K-08	others	1.2093
TCGA-63-A5MH-01A-12D-A27K-08	AAS5	-0.229
TCGA-63-A5MI-01A-12D-A27K-08	AAS5	-0.4296
TCGA-63-A5MJ-01A-11D-A27K-08	others	-0.1334
TCGA-63-A5ML-01A-31D-A27K-08	others	0.0046
TCGA-63-A5MM-01A-11D-A26M-08	others	1.0208
TCGA-63-A5MS-01A-11D-A26M-08	others	1.2894
TCGA-63-A5MV-01A-21D-A26M-08	others	1.493
TCGA-63-A5MW-01A-11D-A26M-08	others	-0.4294
TCGA-63-A5MY-01A-11D-A26M-08	others	-1.545
TCGA-64-1676-01A-01D-0969-08	others	1.2774
TCGA-64-1676-01A-01W-0928-08	others	1.2774
TCGA-64-1677-01A-01W-0928-08	AAS5	1.7167
TCGA-64-1678-01A-01W-0928-08	others	0.2891
TCGA-64-1679-01A-21D-2063-08	others	0.0353
TCGA-64-1680-01A-02D-0969-08	AAS5	0.0043
TCGA-64-1681-01A-11D-2063-08	AAS4	0.8236
TCGA-64-5774-01A-01D-1625-08	others	0.5766
TCGA-64-5775-01A-01D-1625-08	others	-0.7823
TCGA-64-5778-01A-01D-1625-08	others	2.4054
TCGA-64-5781-01A-01D-1625-08	others	1.9334
TCGA-66-2727-01A-01D-0983-08	others	0.7807
TCGA-66-2734-01A-01D-0983-08	others	-0.2054
TCGA-66-2742-01A-01D-0983-08	others	0.7796
TCGA-66-2744-01A-01D-0983-08	others	2.1507
TCGA-66-2755-01A-01D-1522-08	others	1.6204
TCGA-66-2755-01A-01W-0877-08	others	1.6204
TCGA-66-2756-01A-01D-1522-08	others	0.5181
TCGA-66-2756-01A-01W-0877-08	others	0.5181
TCGA-66-2757-01A-01D-1522-08	others	1.0649
TCGA-66-2757-01A-01W-0877-08	others	1.0649
TCGA-66-2758-01A-02D-1522-08	AAS5	1.6859
TCGA-66-2758-01A-02W-0877-08	others	1.6859
TCGA-66-2763-01A-01D-1522-08	others	0.8961
TCGA-66-2763-01A-01W-0877-08	others	0.8961
TCGA-66-2765-01A-01D-1522-08	others	0.9678
TCGA-66-2765-01A-01W-0877-08	others	0.9678
TCGA-66-2766-01A-01W-0877-08	others	0.3054
TCGA-66-2767-01A-01D-1522-08	others	2.3854
TCGA-66-2768-01A-01W-0877-08	AAS5	0.231
TCGA-66-2770-01A-01D-1522-08	others	1.1546
TCGA-66-2773-01A-01D-1267-08	AAS5	0.8689
TCGA-66-2777-01A-01D-1267-08	others	0.9424
TCGA-66-2778-01A-02D-1522-08	AAS5	0.6777
TCGA-66-2780-01A-01D-1522-08	others	0.6733
TCGA-66-2781-01A-01D-1522-08	others	0.7949
TCGA-66-2782-01A-01D-1522-08	others	1.3247
TCGA-66-2783-01A-01D-1267-08	others	1.0208
TCGA-66-2785-01A-01D-1522-08	AAS5	2.1956
TCGA-66-2787-01A-01D-0983-08	others	1.4137
TCGA-66-2788-01A-01D-0983-08	others	1.5274
TCGA-66-2789-01A-01D-0983-08	others	0.9772
TCGA-66-2792-01A-01D-0983-08	others	0.1056
TCGA-66-2793-01A-01D-1267-08	others	-0.7074
TCGA-66-2794-01A-01D-1267-08	AAS5	1.8799
TCGA-66-2795-01A-02D-0983-08	others	0.9061
TCGA-66-2800-01A-01D-1267-08	others	0.8181
TCGA-67-3770-01A-01D-0969-08	others	0.5904
TCGA-67-3770-01A-01W-0928-08	others	0.5904
TCGA-67-3771-01A-01D-1040-01	others	1.4723
TCGA-67-3771-01A-01W-0928-08	others	1.4723
TCGA-67-3773-01A-01D-1040-01	others	1.4072
TCGA-67-3774-01A-01D-1040-01	others	1.4556
TCGA-67-3774-01A-01W-0928-08	others	1.4556
TCGA-67-4679-01B-01D-1753-08	others	0.6689
TCGA-67-6215-01A-11D-1753-08	AAS4	-0.3554
TCGA-67-6216-01A-11D-1753-08	others	1.4422
TCGA-67-6217-01A-11D-1753-08	others	1.6018
TCGA-68-7755-01A-11D-2122-08	others	-0.336
TCGA-68-7756-01A-11D-2122-08	others	0.1953
TCGA-68-7757-01B-11D-2293-08	others	0.4936
TCGA-68-8250-01A-11D-2293-08	others	0.8256
TCGA-68-8251-01A-11D-2293-08	AAS5	1.0347
TCGA-68-A59J-01A-21D-A26M-08	others	0.7416
TCGA-69-7761-01A-11D-2167-08	AAS4	1.9322
TCGA-69-7763-01A-11D-2167-08	others	0.8465
TCGA-69-7764-01A-11D-2167-08	others	1.1146
TCGA-69-7765-01A-11D-2167-08	others	1.2423
TCGA-69-7980-01A-11D-2184-08	others	1.0799
TCGA-69-8253-01A-11D-2284-08	others	0.8848
TCGA-69-8254-01A-11D-2284-08	AAS4	1.3886
TCGA-69-8255-01A-11D-2284-08	others	1.9764
TCGA-69-A59K-01A-11D-A25L-08	others	1.0531
TCGA-6A-AB49-01A-12D-A401-08	others	-1.5257
TCGA-6D-AA2E-01A-11D-A36X-10	AAS4	0.5504
TCGA-70-6722-01A-11D-1817-08	others	0.7299
TCGA-70-6723-01A-11D-1817-08	others	-1.1121
TCGA-71-6725-01A-11D-1855-08	others	-1.3718
TCGA-73-4658-01A-01D-1753-08	others	1.2308
TCGA-73-4659-01A-01D-1265-08	others	0.2562
TCGA-73-4662-01A-01D-1265-08	others	1.6729
TCGA-73-4666-01A-01D-1265-08	others	1.1073
TCGA-73-4668-01A-01D-1265-08	others	0.2742
TCGA-73-4670-01A-01D-1265-08	others	0.0601
TCGA-73-4676-01A-01D-1753-08	others	-0.2732
TCGA-73-4677-01A-01D-1265-08	others	1.0607
TCGA-73-7498-01A-12D-2184-08	others	1.0796
TCGA-73-A9RS-01A-11D-A410-08	others	0.3142
TCGA-75-5122-01A-01D-1753-08	others	2.2628
TCGA-75-5126-01A-01D-1753-08	others	1.0558
TCGA-75-5146-01A-01D-1625-08	others	1.7552
TCGA-75-6205-01A-11D-1753-08	AAS4	1.9619
TCGA-75-6206-01A-11D-1753-08	others	-0.0099
TCGA-75-6207-01A-11D-1753-08	AAS4	-0.0956
TCGA-75-6211-01A-11D-1753-08	others	0.8776
TCGA-75-6212-01A-11D-1753-08	others	1.4167
TCGA-75-6214-01A-41D-1945-08	others	-0.7574
TCGA-75-7025-01A-12D-1945-08	others	1.6621
TCGA-75-7027-01A-11D-1945-08	others	0.3161
TCGA-75-7031-01A-11D-1945-08	others	0.9678
TCGA-76-4926-01B-01D-1486-08	others	-2.0427
TCGA-76-4927-01A-01D-1486-08	others	-1.5841
TCGA-76-4928-01B-01D-1486-08	others	-1.6531
TCGA-76-4929-01A-01D-1486-08	others	-1.9251
TCGA-76-4931-01A-01D-1486-08	others	-2.1904
TCGA-76-4932-01A-01D-1486-08	others	-2.5039
TCGA-77-6842-01A-11D-1945-08	others	1.9308
TCGA-77-6844-01A-11D-1945-08	others	0.5161
TCGA-77-6845-01A-11D-1945-08	others	-1.0907
TCGA-77-7141-01A-11D-2042-08	AAS5	0.0719
TCGA-77-7142-01A-11D-2042-08	others	-0.1749
TCGA-77-7337-01A-21D-2042-08	others	0.2484
TCGA-77-7463-01A-11D-2042-08	others	-0.1933
TCGA-77-7465-01A-11D-2042-08	others	1.5271
TCGA-77-8008-01A-21D-2184-08	others	0.9641
TCGA-77-8128-01A-11D-2244-08	others	-0.9845
TCGA-77-8130-01A-11D-2244-08	others	-0.4938
TCGA-77-8133-01A-12D-2244-08	others	2.077
TCGA-77-8136-01A-11D-2244-08	AAS5	1.4716
TCGA-77-8139-01A-11D-2244-08	others	0.6239
TCGA-77-8140-01A-11D-2244-08	others	0.2716
TCGA-77-8143-01A-11D-2244-08	others	0.0359
TCGA-77-8144-01A-11D-2244-08	others	-0.7239
TCGA-77-8146-01A-11D-2244-08	others	0.4871
TCGA-77-8148-01A-11D-2244-08	others	0.8141
TCGA-77-8150-01A-11D-2244-08	others	0.9861
TCGA-77-8153-01A-11D-2395-08	others	-0.2537
TCGA-77-8154-01A-11D-2244-08	others	-0.331
TCGA-77-8156-01A-11D-2244-08	others	1.8944
TCGA-77-A5G1-01A-11D-A27K-08	others	1.0719
TCGA-77-A5G3-01A-31D-A27K-08	others	0.051
TCGA-77-A5G6-01A-11D-A27K-08	others	0.1157
TCGA-77-A5G7-01B-11D-A27K-08	others	0.0362
TCGA-77-A5G8-01B-11D-A27K-08	others	0.5504
TCGA-77-A5GB-01B-11D-A27K-08	AAS5	1.0671
TCGA-77-A5GF-01A-21D-A27K-08	others	0.8071
TCGA-78-7145-01A-11D-2036-08	others	-0.4541
TCGA-78-7147-01A-11D-2036-08	others	0.4762
TCGA-78-7148-01A-11D-2036-08	others	0.6906
TCGA-78-7149-01A-11D-2036-08	AAS5	0.4542
TCGA-78-7150-01A-21D-2036-08	AAS5	-0.1616
TCGA-78-7152-01A-11D-2036-08	AAS5	1.5691
TCGA-78-7154-01A-11D-2036-08	AAS5	0.0566
TCGA-78-7155-01A-11D-2036-08	others	-0.2538
TCGA-78-7156-01A-11D-2036-08	AAS5	-0.2283
TCGA-78-7158-01A-11D-2036-08	others	-0.341
TCGA-78-7159-01A-11D-2036-08	others	1.0839
TCGA-78-7160-01A-11D-2036-08	AAS4	1.5556
TCGA-78-7161-01A-11D-2036-08	others	-0.1605
TCGA-78-7162-01A-21D-2063-08	others	1.5946
TCGA-78-7163-01A-12D-2063-08	others	0.3191
TCGA-78-7166-01A-12D-2063-08	others	0.8532
TCGA-78-7167-01A-11D-2063-08	AAS5	0.085
TCGA-78-7535-01A-11D-2063-08	others	-0.2208
TCGA-78-7536-01A-11D-2063-08	others	0.5553
TCGA-78-7537-01A-11D-2063-08	others	0.8954
TCGA-78-7539-01A-11D-2063-08	AAS5	1.4659
TCGA-78-7540-01A-11D-2063-08	others	0.216
TCGA-78-7542-01A-21D-2063-08	others	0.4437
TCGA-78-7633-01A-11D-2063-08	others	-0.9736
TCGA-78-8640-01A-11D-2393-08	others	0.8238
TCGA-78-8655-01A-11D-2393-08	others	1.1313
TCGA-78-8660-01A-11D-2393-08	others	1.7971
TCGA-78-8662-01A-11D-2393-08	others	-0.5548
TCGA-79-5596-01A-31D-1945-08	others	-0.2066
TCGA-80-5607-01A-31D-1945-08	AAS5	1.1904
TCGA-80-5608-01A-31D-1945-08	others	0.6989
TCGA-83-5908-01A-21D-2284-08	others	1.6128
TCGA-85-6560-01A-11D-1817-08	others	1.0131
TCGA-85-6561-01A-11D-1817-08	others	1.8444
TCGA-85-7696-01A-11D-2122-08	others	0.3106
TCGA-85-7697-01A-11D-2122-08	others	1.3384
TCGA-85-7699-01A-11D-2122-08	others	1.8327
TCGA-85-7710-01A-11D-2122-08	others	0.3127
TCGA-85-7844-01A-11D-2122-08	others	0.8187
TCGA-85-7950-01A-11D-2184-08	others	1.3416
TCGA-85-8049-01A-11D-2244-08	others	2.0376
TCGA-85-8070-01A-11D-2244-08	others	-1.0114
TCGA-85-8071-01A-11D-2244-08	others	0.0459
TCGA-85-8072-01A-31D-2244-08	others	0.9341
TCGA-85-8276-01A-11D-2293-08	others	1.743
TCGA-85-8287-01A-11D-2293-08	others	2.069
TCGA-85-8288-01A-11D-2293-08	others	0.725
TCGA-85-8350-01A-11D-2293-08	others	1.1059
TCGA-85-8352-01A-31D-2323-08	others	-0.7558
TCGA-85-8353-01A-21D-2293-08	others	1.3879
TCGA-85-8355-01A-11D-2293-08	others	2.4925
TCGA-85-8481-01A-11D-2323-08	others	0.5621
TCGA-85-8580-01A-31D-2395-08	others	1.0922
TCGA-85-8582-01A-21D-2395-08	others	1.0706
TCGA-85-8584-01A-11D-2395-08	others	2.0997
TCGA-85-8664-01A-11D-2395-08	others	-0.161
TCGA-85-8666-01A-11D-2395-08	others	0.3056
TCGA-85-A4CL-01A-41D-A26M-08	AAS5	1.6269
TCGA-85-A4CN-01A-11D-A24D-08	others	0.6824
TCGA-85-A4JB-01A-51D-A25L-08	others	0.1258
TCGA-85-A4JC-01A-11D-A257-08	AAS5	0.7038
TCGA-85-A4QQ-01A-41D-A25L-08	AAS5	-0.2609
TCGA-85-A50M-01A-21D-A25L-08	others	0.2571
TCGA-85-A50Z-01A-21D-A25L-08	others	0.2816
TCGA-85-A510-01A-11D-A26M-08	others	1.3522
TCGA-85-A511-01A-21D-A25L-08	others	1.2823
TCGA-85-A512-01A-11D-A26M-08	others	-0.7002
TCGA-85-A513-01A-12D-A26M-08	others	2.2172
TCGA-85-A53L-01A-21D-A26M-08	others	0.4797
TCGA-85-A5B5-01A-21D-A26M-08	others	0.0271
TCGA-86-6851-01A-11D-1945-08	others	2.3575
TCGA-86-7713-01A-11D-2063-08	others	-0.0645
TCGA-86-7714-01A-12D-2167-08	others	-0.3541
TCGA-86-8054-01A-11D-2238-08	others	-0.3098
TCGA-86-8056-01A-11D-2238-08	AAS5	0.8277
TCGA-86-8073-01A-11D-2238-08	others	0.3248
TCGA-86-8074-01A-11D-2238-08	AAS4	0.5334
TCGA-86-8075-01A-11D-2238-08	others	0.5239
TCGA-86-8278-01A-11D-2284-08	AAS5	0.8748
TCGA-86-8279-01A-11D-2284-08	others	-0.3828
TCGA-86-8281-01A-11D-2284-08	others	0.8674
TCGA-86-8359-01A-11D-2323-08	others	1.5924
TCGA-86-8585-01A-11D-2393-08	others	1.8629
TCGA-86-8668-01A-11D-2393-08	AAS4	1.3451
TCGA-86-8669-01A-11D-2393-08	others	1.1714
TCGA-86-8672-01A-21D-2393-08	others	1.4102
TCGA-86-8673-01A-11D-2393-08	others	0.8652
TCGA-86-8674-01A-21D-2393-08	others	-0.2551
TCGA-86-A456-01A-11D-A24D-08	others	0.7419
TCGA-86-A4D0-01A-11D-A24D-08	others	0.2438
TCGA-86-A4P7-01A-11D-A24P-08	AAS5	1.7516
TCGA-90-7766-01A-21D-2122-08	others	1.5813
TCGA-90-7767-01A-11D-2122-08	others	1.1868
TCGA-90-7769-01A-11D-2122-08	others	-0.9676
TCGA-90-7964-01A-21D-2184-08	others	0.0697
TCGA-90-A4ED-01A-31D-A257-08	others	0.6778
TCGA-90-A4EE-01A-11D-A257-08	others	2.2692
TCGA-91-6828-01A-11D-1855-08	others	1.3453
TCGA-91-6829-01A-21D-1855-08	others	0.2086
TCGA-91-6840-01A-11D-1945-08	AAS5	1.4033
TCGA-91-6849-01A-11D-1945-08	others	1.5324
TCGA-91-7771-01A-11D-2167-08	others	1.7881
TCGA-91-8496-01A-11D-2393-08	others	0.4451
TCGA-91-8499-01A-11D-2393-08	others	0.6908
TCGA-91-A4BC-01A-11D-A24D-08	others	2.4835
TCGA-91-A4BD-01A-11D-A24D-08	others	0.8752
TCGA-92-7340-01A-21D-2042-08	others	1.1073
TCGA-92-7340-01D-01D-A38P-08	others	1.1073
TCGA-92-7340-01E-01D-A38P-08	others	1.1073
TCGA-92-8063-01A-11D-2244-08	others	0.0711
TCGA-92-8063-01G-01D-A38P-08	others	0.0711
TCGA-92-8063-01H-01D-A38P-08	others	0.0711
TCGA-92-8064-01A-11D-2244-08	others	1.9534
TCGA-92-8064-01E-01D-A38P-08	others	1.9534
TCGA-92-8064-01F-01D-A38P-08	others	1.9534
TCGA-92-8065-01A-11D-2244-08	AAS5	1.3225
TCGA-93-7347-01A-11D-2184-08	others	2.3027
TCGA-93-7348-01A-21D-2036-08	others	1.3504
TCGA-93-8067-01A-11D-2284-08	AAS5	0.2221
TCGA-93-8067-01C-01D-A38P-08	AAS5	0.2221
TCGA-93-8067-01D-01D-A38P-08	AAS5	0.2221
TCGA-93-A4JP-01D-01D-A38P-08	AAS5	0.2334
TCGA-93-A4JP-01E-01D-A38P-08	AAS5	0.2334
TCGA-93-A4JQ-01A-11D-A24P-08	AAS5	2.2117
TCGA-94-7033-01A-11D-1945-08	AAS5	0.0081
TCGA-94-7557-01A-11D-2122-08	AAS5	-0.1901
TCGA-94-7943-01A-11D-2184-08	AAS5	0.4834
TCGA-94-8490-01A-11D-2323-08	AAS4	-0.7546
TCGA-94-8491-01A-11D-2323-08	others	1.5544
TCGA-94-A4VJ-01A-11D-A257-08	others	0.0177
TCGA-94-A5I4-01A-11D-A26M-08	others	-0.2078
TCGA-94-A5I6-01A-21D-A27K-08	others	-0.5149
TCGA-95-7039-01A-11D-1945-08	others	0.4807
TCGA-95-7043-01A-11D-1945-08	others	-0.1792
TCGA-95-7562-01A-11D-2238-08	others	0.4968
TCGA-95-7567-01A-11D-2063-08	AAS4	1.2158
TCGA-95-7947-01A-11D-2184-08	AAS5	1.0696
TCGA-95-7948-01A-11D-2184-08	AAS5	-0.0363
TCGA-95-8494-01A-11D-2323-08	AAS5	-0.4104
TCGA-95-A4VK-01A-11D-A25L-08	others	1.4619
TCGA-95-A4VN-01A-11D-A25L-08	others	1.5421
TCGA-95-A4VP-01A-21D-A25L-08	others	1.7062
TCGA-96-7544-01A-11D-2042-08	others	0.7545
TCGA-96-8169-01A-11D-2293-08	others	0.8242
TCGA-96-8170-01A-11D-2293-08	others	0.8209
TCGA-96-A4JL-01A-11D-A257-08	others	2.2277
TCGA-97-7546-01A-11D-2036-08	others	1.5452
TCGA-97-7547-01A-11D-2036-08	others	0.9526
TCGA-97-7552-01A-11D-2036-08	others	2.6554
TCGA-97-7553-01A-21D-2036-08	others	1.8227
TCGA-97-7554-01A-11D-2036-08	others	1.0519
TCGA-97-7937-01A-11D-2167-08	others	-0.5248
TCGA-97-7938-01A-11D-2167-08	others	0.6884
TCGA-97-7941-01A-11D-2184-08	others	1.1105
TCGA-97-8172-01A-11D-2284-08	others	2.1718
TCGA-97-8174-01A-11D-2284-08	others	1.1334
TCGA-97-8175-01A-11D-2284-08	others	0.5562
TCGA-97-8176-01A-11D-2393-08	others	0.3584
TCGA-97-8179-01A-11D-2284-08	others	-0.346
TCGA-97-8547-01A-11D-2393-08	others	-0.1155
TCGA-97-8552-01A-11D-2393-08	AAS4	1.3206
TCGA-97-A4LX-01A-11D-A24P-08	others	2.3214
TCGA-97-A4M0-01A-11D-A24P-08	others	1.4457
TCGA-97-A4M3-01A-11D-A24P-08	others	0.1755
TCGA-97-A4M5-01A-11D-A24P-08	AAS5	1.0628
TCGA-97-A4M7-01A-11D-A24P-08	others	1.7584
TCGA-98-7454-01A-11D-2042-08	others	1.9522
TCGA-98-8020-01A-11D-2244-08	AAS5	0.5475
TCGA-98-8021-01A-11D-2244-08	AAS5	0.5689
TCGA-98-8023-01A-11D-2244-08	others	1.7745
TCGA-98-A538-01A-11D-A25L-08	others	0.4911
TCGA-98-A539-01A-31D-A25L-08	others	0.2176
TCGA-98-A53A-01A-11D-A25L-08	others	0.6398
TCGA-98-A53H-01A-12D-A25L-08	others	2.1366
TCGA-98-A53I-01A-31D-A25L-08	others	1.8893
TCGA-99-7458-01A-11D-2036-08	others	1.6622
TCGA-99-8025-01A-11D-2238-08	others	0.4294
TCGA-99-8028-01A-11D-2238-08	others	2.6466
TCGA-99-8032-01A-11D-2238-08	others	1.3422
TCGA-99-8033-01A-11D-2238-08	others	1.0195
TCGA-99-AA5R-01A-11D-A397-08	others	2.4485
TCGA-A1-A0SB-01A-11D-A142-09	others	-1.7216
TCGA-A1-A0SE-01A-11D-A099-09	others	0.0617
TCGA-A1-A0SF-01A-11D-A142-09	AAS5	1.1658
TCGA-A1-A0SG-01A-11D-A142-09	AAS4	0.7019
TCGA-A1-A0SH-01A-11D-A099-09	AAS5	-0.6215
TCGA-A1-A0SI-01A-11D-A142-09	AAS5	0.9466
TCGA-A1-A0SM-01A-11D-A099-09	others	-0.8213
TCGA-A1-A0SN-01A-11D-A142-09	AAS5	0.4424
TCGA-A1-A0SO-01A-22D-A099-09	others	-0.7459
TCGA-A1-A0SQ-01A-21D-A142-09	others	-0.4124
TCGA-A2-A04Q-01A-21W-A050-09	AAS4	2.665
TCGA-A2-A04R-01A-41D-A117-09	others	-1.578
TCGA-A2-A04U-01A-11D-A10Y-09	AAS4	-0.8396
TCGA-A2-A04W-01A-31D-A10Y-09	AAS5	-0.5909
TCGA-A2-A04X-01A-21W-A050-09	AAS5	1.4928
TCGA-A2-A04Y-01A-21W-A050-09	others	0.7024
TCGA-A2-A0CL-01A-11D-A10Y-09	AAS5	2.4852
TCGA-A2-A0CM-01A-31W-A050-09	AAS5	1.2309
TCGA-A2-A0CP-01A-11W-A050-09	others	0.1257
TCGA-A2-A0CQ-01A-21W-A050-09	others	-0.7211
TCGA-A2-A0CR-01A-11D-A228-09	AAS5	3.1248
TCGA-A2-A0CS-01A-11D-A10Y-09	others	-1.0235
TCGA-A2-A0CT-01A-31W-A071-09	AAS5	-1.0873
TCGA-A2-A0CX-01A-21W-A019-09	AAS5	0.0476
TCGA-A2-A0D0-01A-11W-A019-09	AAS5	0.0673
TCGA-A2-A0D3-01A-11D-A10Y-09	others	0.5161
TCGA-A2-A0D4-01A-11W-A019-09	others	-1.708
TCGA-A2-A0EM-01A-11W-A050-09	others	-0.8754
TCGA-A2-A0EO-01A-11W-A050-09	others	0.7806
TCGA-A2-A0EQ-01A-11W-A050-09	AAS5	2.3891
TCGA-A2-A0ER-01A-21W-A050-09	others	-0.4701
TCGA-A2-A0EU-01A-22W-A071-09	others	-0.6947
TCGA-A2-A0EV-01A-11W-A050-09	others	0.4299
TCGA-A2-A0EW-01A-21D-A10Y-09	AAS4	0.8222
TCGA-A2-A0EY-01A-11W-A050-09	AAS5	0.7275
TCGA-A2-A0SX-01A-12D-A099-09	others	1.8628
TCGA-A2-A0SY-01A-31D-A099-09	AAS5	1.406
TCGA-A2-A0T0-01A-22D-A099-09	AAS4	-0.1466
TCGA-A2-A0T2-01A-11W-A097-09	others	-0.2053
TCGA-A2-A0T3-01A-21D-A10Y-09	others	-0.5963
TCGA-A2-A0T6-01A-11D-A099-09	others	1.0991
TCGA-A2-A0YC-01A-11D-A117-09	others	-0.1972
TCGA-A2-A0YD-01A-11D-A10G-09	AAS5	0.536
TCGA-A2-A0YE-01A-11D-A10G-09	others	-0.5663
TCGA-A2-A0YF-01A-21D-A10G-09	AAS4	-0.7169
TCGA-A2-A0YH-01A-11D-A10G-09	AAS5	0.7412
TCGA-A2-A0YJ-01A-11D-A10G-09	AAS4	-1.3801
TCGA-A2-A0YK-01A-22D-A117-09	AAS5	2.1871
TCGA-A2-A0YL-01A-21D-A10G-09	AAS5	0.431
TCGA-A2-A0YM-01A-11D-A10G-09	others	0.2099
TCGA-A2-A1FX-01A-11D-A13L-09	others	-0.2892
TCGA-A2-A1FZ-01A-51D-A17G-09	AAS4	-0.1646
TCGA-A2-A1G4-01A-11D-A13L-09	AAS4	0.0154
TCGA-A2-A259-01A-11D-A16D-09	others	0.7411
TCGA-A2-A25A-01A-12D-A16D-09	others	0.8622
TCGA-A2-A25B-01A-11D-A167-09	others	-0.3194
TCGA-A2-A3XU-01A-12D-A22X-09	others	-1.0394
TCGA-A2-A3Y0-01A-11D-A23C-09	AAS4	1.3894
TCGA-A2-A4RW-01A-21D-A25Q-09	AAS5	0.6022
TCGA-A2-A4S1-01A-21D-A25Q-09	others	-0.225
TCGA-A2-A4S3-01A-21D-A25Q-09	AAS4	0.6234
TCGA-A3-3308-01A-01D-0966-08	AAS4	0.1361
TCGA-A3-3311-01A-01D-0966-08	AAS4	0.6936
TCGA-A3-3313-01A-01D-0966-08	AAS4	-1.0045
TCGA-A3-3316-01A-01D-0966-08	AAS4	-0.1148
TCGA-A3-3317-01A-01D-0966-08	AAS4	0.6534
TCGA-A3-3319-01A-01D-0966-08	AAS4	0.4245
TCGA-A3-3319-01A-01W-0886-08	AAS4	0.4245
TCGA-A3-3320-01A-01D-0966-08	AAS4	0.0309
TCGA-A3-3320-01A-01W-0886-08	AAS4	0.0309
TCGA-A3-3323-01A-01D-0966-08	AAS4	0.4005
TCGA-A3-3326-01A-01D-0966-08	AAS4	1.0455
TCGA-A3-3331-01A-01W-0886-08	AAS4	0.4744
TCGA-A3-3346-01A-01D-0966-08	AAS4	0.3838
TCGA-A3-3346-01A-01W-0886-08	others	0.3838
TCGA-A3-3349-01A-01D-1251-10	AAS4	0.3943
TCGA-A3-3357-01A-02D-1421-08	AAS4	0.4441
TCGA-A3-3363-01A-01D-0966-08	AAS4	-0.4259
TCGA-A3-3363-01A-01W-0886-08	AAS4	-0.4259
TCGA-A3-3365-01A-01D-0966-08	AAS4	0.7526
TCGA-A3-3367-01A-02D-1421-08	others	0.1237
TCGA-A3-3370-01A-02D-1421-08	AAS4	0.8426
TCGA-A3-3372-01A-01W-0886-08	others	0.2419
TCGA-A3-3373-01A-02D-1421-08	AAS4	0.0725
TCGA-A3-3374-01A-01D-0966-08	others	-0.2574
TCGA-A3-3374-01A-01W-0886-08	others	-0.2574
TCGA-A3-3376-01A-02D-1421-08	AAS4	0.5342
TCGA-A3-3378-01A-01D-0966-08	AAS4	1.4284
TCGA-A3-3378-01A-01W-0886-08	AAS4	1.4284
TCGA-A3-3380-01A-01D-0966-08	others	0.4686
TCGA-A3-3380-01A-01W-0886-08	others	0.4686
TCGA-A3-3385-01A-02D-1421-08	AAS4	-1.2397
TCGA-A3-3387-01A-01D-1534-10	AAS4	0.6511
TCGA-A3-A6NJ-01A-12D-A33K-10	others	1.3254
TCGA-A3-A6NN-01A-12D-A33K-10	AAS4	0.2699
TCGA-A3-A8CQ-01A-11D-A36X-10	AAS4	-0.2221
TCGA-A3-A8OU-01A-11D-A36X-10	AAS4	0.5761
TCGA-A3-A8OV-01A-11D-A36X-10	AAS4	-0.5204
TCGA-A3-A8OW-01A-11D-A36X-10	others	0.5891
TCGA-A3-A8OX-01A-11D-A36X-10	AAS4	1.0913
TCGA-A4-7286-01A-11D-2136-08	AAS4	-0.2417
TCGA-A4-7288-01A-11D-2136-08	AAS4	-2.3348
TCGA-A4-7583-01A-11D-2136-08	AAS4	0.0882
TCGA-A4-7584-01A-11D-2136-08	AAS4	-2.0072
TCGA-A4-7585-01A-11D-2136-08	AAS4	1.0761
TCGA-A4-7732-01A-11D-2136-08	AAS4	-1.5691
TCGA-A4-7734-01A-11D-2136-08	AAS4	-0.1207
TCGA-A4-7915-01A-11D-2201-08	others	-0.2553
TCGA-A4-7996-01A-11D-2201-08	AAS4	0.0658
TCGA-A4-7997-01A-11D-2201-08	AAS4	-0.8679
TCGA-A4-8098-01A-11D-2396-08	AAS4	-0.1209
TCGA-A4-8310-01A-11D-2396-08	AAS4	-1.6874
TCGA-A4-8311-01A-11D-2396-08	AAS4	-1.1539
TCGA-A4-8515-01A-11D-2396-08	others	-1.8159
TCGA-A4-8517-01A-11D-2396-08	AAS4	-1.1682
TCGA-A4-8630-01A-11D-2396-08	AAS4	-1.5849
TCGA-A4-A48D-01A-11D-A25F-10	AAS4	-0.1989
TCGA-A4-A4ZT-01A-11D-A26P-10	AAS4	-0.2944
TCGA-A4-A5XZ-01A-11D-A31X-10	AAS4	-0.8269
TCGA-A4-A5Y0-01A-11D-A31X-10	AAS4	-2.4242
TCGA-A4-A5Y1-01A-11D-A28G-10	AAS4	-0.0025
TCGA-A4-A6HP-01A-11D-A31X-10	AAS4	0.1231
TCGA-A4-A772-01A-11D-A33Q-10	AAS4	-0.0866
TCGA-A4-A7UZ-01A-12D-A34Z-10	AAS4	1.3986
TCGA-A5-A0G2-01A-11W-A062-09	others	0.4842
TCGA-A5-A0G3-01A-11W-A062-09	others	-1.1268
TCGA-A5-A0GA-01A-11W-A062-09	others	-0.1585
TCGA-A5-A0GB-01A-11W-A062-09	others	-0.5834
TCGA-A5-A0GE-01A-11W-A062-09	others	0.3759
TCGA-A5-A0GH-01A-21W-A062-09	others	-0.4939
TCGA-A5-A0GI-01A-11W-A062-09	others	0.2945
TCGA-A5-A0GJ-01A-11W-A062-09	AAS4	0.7546
TCGA-A5-A0GM-01A-11W-A062-09	others	-0.4381
TCGA-A5-A0GQ-01A-11D-A122-09	others	0.988
TCGA-A5-A0GU-01A-11W-A062-09	others	0.0748
TCGA-A5-A0GW-01A-11W-A062-09	others	1.5916
TCGA-A5-A0GX-01A-11W-A062-09	others	0.5406
TCGA-A5-A0R6-01A-11D-A10B-09	others	0.1002
TCGA-A5-A0R7-01A-31D-A10B-09	AAS4	1.1273
TCGA-A5-A0R8-01A-11D-A10B-09	others	0.9225
TCGA-A5-A0R9-01A-11D-A10B-09	others	0.2125
TCGA-A5-A0RA-01A-21D-A10B-09	others	0.1294
TCGA-A5-A0VO-01A-21D-A10G-09	others	0.3493
TCGA-A5-A0VP-01A-21D-A10B-09	others	0.2528
TCGA-A5-A0VQ-01A-11D-A10B-09	others	0.1054
TCGA-A5-A1OJ-01A-11D-A14G-09	others	0.8343
TCGA-A5-A1OK-01A-11D-A14K-09	others	-0.5678
TCGA-A5-A2K3-01A-11D-A17W-09	others	3.4916
TCGA-A5-A2K4-01A-11D-A18P-09	others	0.1583
TCGA-A5-A2K7-01A-11D-A17W-09	others	-0.9691
TCGA-A5-A3LP-01A-11D-A228-09	others	-0.4667
TCGA-A5-A7WJ-01A-12D-A34Q-09	others	-1.6169
TCGA-A5-A7WK-01A-11D-A34Q-09	AAS5	-1.5305
TCGA-A5-AB3J-01A-11D-A403-09	others	0.5023
TCGA-A6-2671-01A-01D-1408-10	others	-0.6621
TCGA-A6-2672-01B-03D-2298-08	others	0.7565
TCGA-A6-2674-01A-02D-1953-10	others	0.923
TCGA-A6-2674-01A-02D-A270-10	others	0.923
TCGA-A6-2675-01A-02D-1719-10	others	0.2959
TCGA-A6-2677-01A-01D-A270-10	others	-0.8965
TCGA-A6-2677-01B-02D-A270-10	others	-0.8965
TCGA-A6-2678-01A-01D-1953-10	others	-0.1358
TCGA-A6-2680-01A-01D-1408-10	others	-0.0889
TCGA-A6-2681-01A-01D-1408-10	others	0.1826
TCGA-A6-2682-01A-01D-1408-10	others	-0.1592
TCGA-A6-2683-01A-01D-1953-10	others	-1.1308
TCGA-A6-2684-01A-01D-A270-10	others	0.4289
TCGA-A6-2684-01C-08D-A270-10	others	0.4289
TCGA-A6-2685-01A-01D-1408-10	others	0.7588
TCGA-A6-2686-01A-01D-1408-10	others	1.614
TCGA-A6-3808-01A-01W-0995-10	others	0.5654
TCGA-A6-3809-01A-01D-A270-10	others	0.6725
TCGA-A6-3809-01B-04D-A270-10	others	0.6725
TCGA-A6-3810-01A-01D-A270-10	others	0.1809
TCGA-A6-4105-01A-02D-1771-10	others	0.6836
TCGA-A6-4107-01A-02D-1408-10	others	0.6143
TCGA-A6-5656-01A-21D-1835-10	others	-1.4823
TCGA-A6-5656-01A-21D-A270-10	others	-1.4823
TCGA-A6-5657-01A-01D-1650-10	others	1.2876
TCGA-A6-5659-01A-01D-1650-10	others	-0.8159
TCGA-A6-5659-01A-01D-A270-10	others	-0.8159
TCGA-A6-5659-01B-04D-A270-10	others	-0.8159
TCGA-A6-5660-01A-01D-1650-10	others	-0.956
TCGA-A6-5661-01A-01D-1650-10	others	-0.0319
TCGA-A6-5662-01A-01D-1650-10	others	-1.5119
TCGA-A6-5664-01A-21D-1835-10	others	1.0961
TCGA-A6-5665-01A-01D-1650-10	others	0.4935
TCGA-A6-5665-01B-03D-2298-08	others	0.4935
TCGA-A6-5666-01A-01D-1650-10	others	-1.882
TCGA-A6-5667-01A-21D-1719-10	others	-0.9059
TCGA-A6-6137-01A-11D-1771-10	others	0.5246
TCGA-A6-6138-01A-11D-1771-10	others	0.8499
TCGA-A6-6142-01A-11D-1771-10	others	-0.7372
TCGA-A6-6648-01A-11D-1771-10	others	-0.3094
TCGA-A6-6649-01A-11D-1771-10	others	0.8778
TCGA-A6-6650-01A-11D-1771-10	others	-0.8628
TCGA-A6-6650-01B-02D-A270-10	others	-0.8628
TCGA-A6-6652-01A-11D-1771-10	others	-1.7644
TCGA-A6-6653-01A-11D-1771-10	others	-0.7173
TCGA-A6-6654-01A-21D-1835-10	others	1.0764
TCGA-A6-6780-01A-11D-1835-10	others	0.7235
TCGA-A6-6780-01A-11D-A270-10	others	0.7235
TCGA-A6-6780-01B-04D-A270-10	others	0.7235
TCGA-A6-6781-01A-22D-1924-10	others	0.666
TCGA-A6-6781-01A-22D-A270-10	others	0.666
TCGA-A6-6781-01B-06D-A270-10	others	0.666
TCGA-A6-6782-01A-11D-1835-10	others	0.6399
TCGA-A6-A565-01A-31D-A28G-10	others	1.9444
TCGA-A6-A566-01A-11D-A28G-10	others	0.3945
TCGA-A6-A567-01A-31D-A28G-10	others	-0.6853
TCGA-A6-A56B-01A-31D-A28G-10	others	-1.7011
TCGA-A6-A5ZU-01A-11D-A28G-10	others	0.2149
TCGA-A7-A0CD-01A-11W-A019-09	others	-1.0222
TCGA-A7-A0CE-01A-11W-A019-09	AAS4	-0.3153
TCGA-A7-A0CH-01A-21W-A019-09	others	-1.2646
TCGA-A7-A0D9-01A-31W-A071-09	AAS4	-1.2619
TCGA-A7-A0DB-01A-11D-A272-09	AAS5	-0.6221
TCGA-A7-A0DB-01C-02D-A272-09	others	-0.6221
TCGA-A7-A13D-01A-13D-A272-09	others	-1.7497
TCGA-A7-A13D-01B-04D-A272-09	others	-1.7497
TCGA-A7-A13E-01A-11D-A12Q-09	others	-0.9629
TCGA-A7-A13E-01A-11D-A272-09	others	-0.9629
TCGA-A7-A13F-01A-11D-A12Q-09	others	-1.3845
TCGA-A7-A13G-01A-11D-A13L-09	AAS4	-1.9242
TCGA-A7-A13G-01B-04D-A22N-09	AAS4	-1.9242
TCGA-A7-A26E-01A-11D-A167-09	others	-0.9827
TCGA-A7-A26E-01A-11D-A272-09	others	-0.9827
TCGA-A7-A26E-01B-06D-A272-09	others	-0.9827
TCGA-A7-A26F-01A-21D-A167-09	others	0.5332
TCGA-A7-A26F-01B-04D-A22N-09	others	0.5332
TCGA-A7-A26H-01A-11D-A167-09	AAS5	0.3194
TCGA-A7-A26J-01A-11D-A167-09	AAS4	-0.854
TCGA-A7-A26J-01B-02D-A272-09	AAS4	-0.854
TCGA-A7-A4SE-01A-11D-A25Q-09	AAS5	-0.4054
TCGA-A7-A4SF-01A-11D-A25Q-09	AAS5	0.2056
TCGA-A7-A56D-01A-11D-A27P-09	AAS5	0.0068
TCGA-A7-A5ZW-01A-12D-A29N-09	AAS5	0.2139
TCGA-A7-A5ZX-01A-12D-A29N-09	others	-0.5288
TCGA-A7-A6VW-01A-21D-A33E-09	AAS4	0.0114
TCGA-A8-A06Q-01A-11W-A050-09	AAS5	-1.1241
TCGA-A8-A06T-01A-11W-A019-09	AAS4	0.2308
TCGA-A8-A06X-01A-21W-A019-09	others	-0.1669
TCGA-A8-A06Y-01A-21W-A019-09	others	-2.0676
TCGA-A8-A06Z-01A-11W-A019-09	others	-2.1601
TCGA-A8-A07B-01A-11W-A019-09	AAS5	-1.2056
TCGA-A8-A07F-01A-11W-A019-09	others	-0.2879
TCGA-A8-A07I-01A-11W-A019-09	others	0.2815
TCGA-A8-A07J-01A-11W-A019-09	others	-0.0599
TCGA-A8-A07L-01A-11W-A019-09	AAS4	-1.3252
TCGA-A8-A07O-01A-11W-A019-09	others	-0.0045
TCGA-A8-A07U-01A-11W-A050-09	AAS5	2.0825
TCGA-A8-A07Z-01A-11W-A019-09	others	-0.1538
TCGA-A8-A082-01A-11W-A019-09	others	-2.0552
TCGA-A8-A083-01A-21W-A019-09	AAS4	-1.4391
TCGA-A8-A08B-01A-11W-A019-09	others	0.1578
TCGA-A8-A08H-01A-21W-A019-09	others	0.9183
TCGA-A8-A08L-01A-11W-A019-09	AAS5	0.7716
TCGA-A8-A08O-01A-21W-A071-09	AAS4	-0.5842
TCGA-A8-A08R-01A-11W-A050-09	AAS5	1.0808
TCGA-A8-A08Z-01A-21W-A019-09	AAS4	-0.4218
TCGA-A8-A091-01A-11W-A019-09	others	-0.1182
TCGA-A8-A092-01A-11W-A019-09	AAS5	-0.8042
TCGA-A8-A093-01A-11W-A019-09	others	-1.6526
TCGA-A8-A094-01A-11W-A019-09	AAS5	1.0077
TCGA-A8-A095-01A-11W-A019-09	AAS5	-0.099
TCGA-A8-A096-01A-11W-A019-09	AAS4	0.5512
TCGA-A8-A09B-01A-11W-A019-09	others	-0.6761
TCGA-A8-A09C-01A-11W-A019-09	AAS4	-1.18
TCGA-A8-A09D-01A-11W-A019-09	others	-0.1995
TCGA-A8-A09G-01A-21W-A019-09	AAS5	0.9751
TCGA-A8-A09I-01A-22W-A050-09	AAS5	0.1718
TCGA-A8-A09N-01A-11W-A019-09	AAS5	-0.1269
TCGA-A8-A0A1-01A-11W-A019-09	others	0.0841
TCGA-A8-A0A4-01A-11W-A019-09	others	-0.4823
TCGA-A8-A0A6-01A-12W-A071-09	others	1.5968
TCGA-A8-A0A7-01A-11W-A019-09	AAS5	2.7944
TCGA-A8-A0A9-01A-11W-A019-09	others	-0.6456
TCGA-AA-3492-01A-01D-1408-10	others	-0.0916
TCGA-AA-3494-01A-01D-1408-10	others	-0.3751
TCGA-AA-3495-01A-01D-1408-10	others	0.6625
TCGA-AA-3496-01A-21D-1835-10	others	0.6187
TCGA-AA-3502-01A-01D-1408-10	others	0.7236
TCGA-AA-3506-01A-01D-2188-10	others	0.7666
TCGA-AA-3509-01A-01D-1408-10	others	0.0409
TCGA-AA-3510-01A-01D-1408-10	AAS5	0.4139
TCGA-AA-3514-01A-02D-1953-10	others	-0.1347
TCGA-AA-3519-01A-02D-1953-10	others	-0.2284
TCGA-AA-3520-01A-01D-1953-10	others	0.1692
TCGA-AA-3521-01A-01D-1953-10	others	-0.2834
TCGA-AA-3522-01A-01W-0831-10	others	0.635
TCGA-AA-3524-01A-02D-1953-10	others	-0.0164
TCGA-AA-3526-01A-02D-1953-10	others	0.4712
TCGA-AA-3530-01A-01W-0995-10	others	0.7122
TCGA-AA-3531-01A-01D-1953-10	others	-0.6772
TCGA-AA-3532-01A-01D-1953-10	others	0.9402
TCGA-AA-3534-01A-01D-1953-10	others	-0.115
TCGA-AA-3538-01A-01D-1953-10	others	-0.3149
TCGA-AA-3544-01A-01D-1953-10	others	1.0528
TCGA-AA-3548-01A-01D-1953-10	others	0.8792
TCGA-AA-3549-01A-02D-1953-10	others	0.2332
TCGA-AA-3560-01A-01D-1953-10	AAS4	0.1185
TCGA-AA-3561-01A-01D-1953-10	others	-0.68
TCGA-AA-3655-01A-02D-1719-10	others	-0.2039
TCGA-AA-3660-01A-01D-1719-10	others	0.0179
TCGA-AA-3664-01A-01W-0900-09	others	-0.3308
TCGA-AA-3666-01A-02W-0900-09	AAS4	0.0178
TCGA-AA-3667-01A-01W-0900-09	others	-0.3477
TCGA-AA-3673-01A-01W-0900-09	others	0.2726
TCGA-AA-3675-01A-02W-0900-09	others	-0.4516
TCGA-AA-3678-01A-01W-0900-09	others	0.2459
TCGA-AA-3679-01A-02W-0900-09	others	-0.0581
TCGA-AA-3680-01A-01W-0900-09	others	0.7269
TCGA-AA-3681-01A-01W-0900-09	others	0.7538
TCGA-AA-3684-01A-02W-0900-09	others	0.8499
TCGA-AA-3685-01A-02W-0900-09	others	1.0584
TCGA-AA-3692-01A-01W-0900-09	others	0.3988
TCGA-AA-3696-01A-01W-0900-09	others	-1.0893
TCGA-AA-3712-01A-21D-1719-10	AAS5	-0.6496
TCGA-AA-3713-01A-21D-1719-10	others	0.9772
TCGA-AA-3715-01A-01W-0900-09	others	0.9039
TCGA-AA-3811-01A-01D-1981-10	others	0.5279
TCGA-AA-3811-01A-01W-0995-10	others	0.5279
TCGA-AA-3812-01A-01W-0900-09	others	0.1661
TCGA-AA-3814-01A-01W-0900-09	others	0.7042
TCGA-AA-3815-01A-01W-0995-10	others	1.2009
TCGA-AA-3819-01A-01W-0900-09	others	-0.09
TCGA-AA-3821-01A-01W-0995-10	others	-0.4786
TCGA-AA-3831-01A-01W-0900-09	others	0.3171
TCGA-AA-3833-01A-01W-0900-09	others	0.8722
TCGA-AA-3837-01A-01W-0900-09	others	0.1598
TCGA-AA-3841-01A-01W-0900-09	others	0.6711
TCGA-AA-3842-01A-01W-0995-10	others	-0.6717
TCGA-AA-3844-01A-01W-0995-10	others	-0.0686
TCGA-AA-3845-01A-01D-1981-10	others	0.7037
TCGA-AA-3845-01A-01W-0995-10	others	0.7037
TCGA-AA-3848-01A-01W-0900-09	others	-0.1607
TCGA-AA-3850-01A-01W-0995-10	others	0.9039
TCGA-AA-3851-01A-01W-0995-10	others	0.8061
TCGA-AA-3852-01A-01W-0900-09	others	0.3215
TCGA-AA-3854-01A-01W-0900-09	others	-0.4669
TCGA-AA-3855-01A-01W-0995-10	others	0.5612
TCGA-AA-3856-01A-01W-0900-09	others	1.0433
TCGA-AA-3858-01A-01W-0900-09	others	0.0633
TCGA-AA-3861-01A-01W-0995-10	others	0.8422
TCGA-AA-3862-01A-01W-0995-10	AAS4	0.6429
TCGA-AA-3864-01A-01D-1981-10	others	-0.2148
TCGA-AA-3866-01A-01W-0995-10	others	0.6596
TCGA-AA-3867-01A-01W-0995-10	others	0.2078
TCGA-AA-3869-01A-01W-0995-10	others	0.1737
TCGA-AA-3870-01A-01W-0995-10	others	0.707
TCGA-AA-3872-01A-01W-0995-10	others	0.3187
TCGA-AA-3875-01A-01W-0900-09	others	0.6552
TCGA-AA-3877-01A-01W-0995-10	others	0.2547
TCGA-AA-3939-01A-01W-0995-10	others	0.5092
TCGA-AA-3941-01A-01W-0995-10	others	-0.2432
TCGA-AA-3947-01A-01D-1981-10	others	-0.9578
TCGA-AA-3949-01A-01W-0995-10	others	1.3956
TCGA-AA-3950-01A-02W-0995-10	others	0.2348
TCGA-AA-3956-01A-02W-0995-10	others	0.3629
TCGA-AA-3966-01A-01D-1981-10	others	0.752
TCGA-AA-3966-01A-01W-1073-09	others	0.752
TCGA-AA-3968-01A-01W-0995-10	others	0.4383
TCGA-AA-3971-01A-01W-0995-10	others	1.0153
TCGA-AA-3976-01A-01W-0995-10	others	-0.0785
TCGA-AA-3979-01A-01W-0995-10	AAS4	-1.4898
TCGA-AA-3980-01A-02W-0995-10	others	0.5794
TCGA-AA-3986-01A-02W-0995-10	others	1.4576
TCGA-AA-3989-01A-01W-0995-10	others	0.8601
TCGA-AA-3994-01A-01W-1073-09	others	-0.4736
TCGA-AA-A004-01A-01W-A00E-09	others	0.2786
TCGA-AA-A00O-01A-02W-A00E-09	others	-0.5778
TCGA-AA-A017-01A-01W-A00E-09	others	-0.4788
TCGA-AA-A01I-01A-02W-A00E-09	others	-0.5725
TCGA-AA-A01P-01A-21D-A17O-10	others	1.5382
TCGA-AA-A01P-01A-21W-A096-10	others	1.5382
TCGA-AA-A01R-01A-21D-A17O-10	others	1.104
TCGA-AA-A01R-01A-21W-A096-10	others	1.104
TCGA-AA-A01S-01A-21W-A096-10	others	-1.5879
TCGA-AA-A01V-01A-23W-A096-10	others	-0.1163
TCGA-AA-A01X-01A-21W-A096-10	others	-0.1248
TCGA-AA-A01Z-01A-11W-A096-10	others	-1.4695
TCGA-AA-A022-01A-21D-A17O-10	others	1.0343
TCGA-AA-A022-01A-21W-A096-10	others	1.0343
TCGA-AA-A024-01A-02W-A00E-09	others	-0.7004
TCGA-AA-A029-01A-01W-A00E-09	others	-1.2444
TCGA-AA-A02F-01A-01W-A00E-09	others	-1.7203
TCGA-AA-A02H-01A-01W-A00E-09	others	-0.7213
TCGA-AA-A02O-01A-21W-A096-10	others	-0.2658
TCGA-AA-A02R-01A-01W-A00E-09	others	0.5984
TCGA-AA-A02W-01A-01W-A00E-09	others	-0.1844
TCGA-AA-A02Y-01A-43W-A096-10	others	-0.4082
TCGA-AA-A03F-01A-11W-A096-10	others	0.1368
TCGA-AA-A03J-01A-21W-A096-10	others	0.2081
TCGA-AC-A23C-01A-12D-A167-09	AAS5	0.5749
TCGA-AC-A23G-01A-11D-A20S-09	others	0.1541
TCGA-AC-A23H-01A-11D-A159-09	AAS5	-1.5218
TCGA-AC-A2B8-01A-11D-A17D-09	AAS5	0.1525
TCGA-AC-A2BK-01A-11D-A21Q-09	others	-1.1449
TCGA-AC-A2BM-01A-11D-A21Q-09	others	0.3963
TCGA-AC-A2FG-01A-11D-A17D-09	AAS5	0.1212
TCGA-AC-A2FO-01A-11D-A17W-09	AAS5	1.7159
TCGA-AC-A2QH-01A-11D-A18P-09	others	-1.9971
TCGA-AC-A2QH-01B-04D-A22N-09	others	-1.9971
TCGA-AC-A3QQ-01A-11D-A228-09	AAS4	0.9386
TCGA-AC-A3QQ-01B-06D-A22N-09	AAS4	0.9386
TCGA-AC-A3W7-01A-11D-A228-09	AAS5	-0.1769
TCGA-AC-A3YI-01A-21D-A23C-09	AAS5	0.135
TCGA-AC-A4ZE-01A-11D-A41F-09	others	-0.2661
TCGA-AC-A5XS-01A-11D-A29N-09	AAS5	1.4765
TCGA-AC-A62X-01A-11D-A29N-09	others	-1.6206
TCGA-AC-A62Y-01A-11D-A29N-09	AAS5	-0.2813
TCGA-AC-A6IV-01A-12D-A33E-09	others	1.035
TCGA-AC-A6IW-01A-12D-A33E-09	AAS5	1.5366
TCGA-AC-A6IX-01A-12D-A32I-09	AAS5	0.6145
TCGA-AC-A6IX-06A-11D-A32I-09	AAS5	0.6145
TCGA-AC-A6NO-01A-12D-A33E-09	others	-0.1931
TCGA-AC-A7VB-01A-11D-A351-09	others	-1.5426
TCGA-AC-A7VC-01A-11D-A351-09	others	-1.3968
TCGA-AC-A8OR-01A-21D-A41F-09	others	-1.7248
TCGA-AC-A8OS-01A-12D-A41F-09	AAS5	1.0926
TCGA-AD-5900-01A-11D-1650-10	others	0.8819
TCGA-AD-6548-01A-11D-1835-10	others	0.5099
TCGA-AD-6888-01A-11D-1924-10	others	-1.4584
TCGA-AD-6889-01A-11D-1924-10	others	-0.9776
TCGA-AD-6890-01A-11D-1924-10	others	-0.0136
TCGA-AD-6895-01A-11D-1924-10	others	0.39
TCGA-AD-6899-01A-11D-1924-10	others	0.8626
TCGA-AD-6963-01A-11D-1924-10	others	0.1788
TCGA-AD-6964-01A-11D-1924-10	others	1.5414
TCGA-AD-6965-01A-11D-1924-10	others	-0.1589
TCGA-AD-A5EJ-01A-11D-A28G-10	others	-0.6096
TCGA-AF-2687-01A-02D-1733-10	others	0.5923
TCGA-AF-2690-01A-02D-1733-10	others	1.6086
TCGA-AF-2691-01A-01D-1989-10	others	0.6225
TCGA-AF-2693-01A-02D-1733-10	others	0.3468
TCGA-AF-3400-01A-01D-1989-10	others	0.1887
TCGA-AF-4110-01A-02D-1733-10	others	1.2788
TCGA-AF-5654-01A-01D-1657-10	others	-1.2856
TCGA-AF-6136-01A-11D-1826-10	others	9e-04
TCGA-AF-6655-01A-11D-1826-10	others	-0.6824
TCGA-AF-A56K-01A-32D-A38X-10	others	0.2696
TCGA-AF-A56L-01A-31D-A38X-10	others	-0.2792
TCGA-AG-3575-01A-01D-1989-10	others	-0.0284
TCGA-AG-3580-01A-01D-1989-10	others	0.2818
TCGA-AG-3583-01A-01D-1989-10	others	0.3361
TCGA-AG-3584-01A-01D-1989-10	others	0.2084
TCGA-AG-3591-01A-01D-1733-10	others	0.0926
TCGA-AG-3592-01A-02D-1733-10	others	-0.0294
TCGA-AG-3598-01A-01D-1989-10	others	0.1224
TCGA-AG-3602-01A-02D-1989-10	others	0.3626
TCGA-AG-3725-01A-11D-1733-10	others	-0.1799
TCGA-AG-3726-01A-02W-0899-10	others	-0.7702
TCGA-AG-3727-01A-01W-0899-10	others	-0.5606
TCGA-AG-3728-01A-01W-0899-10	others	1.3328
TCGA-AG-3731-01A-11D-1733-10	others	1.1779
TCGA-AG-3732-01A-11D-1657-10	others	1.6187
TCGA-AG-3742-01A-11D-1657-10	others	-1.3377
TCGA-AG-3878-01A-02W-0899-10	others	1.0186
TCGA-AG-3881-01A-01W-0899-10	others	0.2076
TCGA-AG-3882-01A-01W-0899-10	others	1.4171
TCGA-AG-3883-01A-02W-0899-10	others	0.3613
TCGA-AG-3885-01A-01W-0899-10	others	0.3689
TCGA-AG-3887-01A-01W-1073-09	others	0.4802
TCGA-AG-3894-01A-01W-1073-09	others	-0.3583
TCGA-AG-3896-01A-01W-1073-09	others	0.0429
TCGA-AG-3898-01A-01W-1073-09	others	-0.3199
TCGA-AG-3901-01A-01W-1073-09	others	0.6764
TCGA-AG-3902-01A-01W-1073-09	AAS4	1.1204
TCGA-AG-3909-01A-01W-1073-09	others	0.3462
TCGA-AG-3999-01A-01W-1073-09	others	-0.8558
TCGA-AG-4001-01A-02W-1073-09	others	-0.1642
TCGA-AG-4007-01A-01W-1073-09	others	0.7799
TCGA-AG-4008-01A-01W-1073-09	others	0.0054
TCGA-AG-4021-01A-01D-1733-10	others	-0.9187
TCGA-AG-4022-01A-01D-1733-10	others	0.5679
TCGA-AG-A008-01A-01W-A00K-09	others	-1.0824
TCGA-AG-A00C-01A-01W-A00K-09	others	-0.3455
TCGA-AG-A00Y-01A-02W-A00K-09	others	0.2012
TCGA-AG-A016-01A-01W-A00K-09	others	-1.6377
TCGA-AG-A01L-01A-01W-A00K-09	others	-0.3961
TCGA-AG-A01N-01A-01W-A00E-09	others	-1.2203
TCGA-AG-A01Y-01A-41W-A096-10	AAS4	0.2842
TCGA-AG-A025-01A-01W-A00E-09	others	-0.2216
TCGA-AG-A02G-01A-01W-A00E-09	others	-0.0924
TCGA-AG-A02N-01A-11D-A183-10	others	-0.0788
TCGA-AG-A02N-01A-11W-A096-10	others	-0.0788
TCGA-AG-A02X-01A-01W-A00E-09	others	-1.054
TCGA-AH-6643-01A-11D-1826-10	AAS4	-1.514
TCGA-AH-6644-01A-21D-1826-10	others	0.1943
TCGA-AH-6897-01A-11D-1924-10	others	-0.7333
TCGA-AH-6903-01A-11D-1924-10	others	-0.5775
TCGA-AJ-A23M-01A-11D-A159-09	AAS5	-0.3059
TCGA-AJ-A23O-01A-11D-A159-09	AAS4	1.4522
TCGA-AJ-A2QL-01A-11D-A18P-09	others	0.0778
TCGA-AJ-A2QM-01A-11D-A18P-09	AAS5	-2.1625
TCGA-AJ-A2QN-01A-11D-A18P-09	others	-0.4355
TCGA-AJ-A2QO-01A-11D-A18P-09	others	-0.2874
TCGA-AJ-A3BF-01A-11D-A20S-09	others	-0.4075
TCGA-AJ-A3BG-01A-11D-A19Y-09	others	-1.3841
TCGA-AJ-A3BH-01A-11D-A19Y-09	others	0.6139
TCGA-AJ-A3BK-01A-11D-A19Y-09	others	0.7142
TCGA-AJ-A3EJ-01A-11D-A19Y-09	others	-0.2712
TCGA-AJ-A3EM-01A-11D-A20S-09	others	-2.0736
TCGA-AJ-A3I9-01A-11D-A228-09	others	-1.3296
TCGA-AJ-A3NE-01A-11D-A228-09	others	-0.1274
TCGA-AJ-A3NG-01A-11D-A228-09	others	-1.1214
TCGA-AJ-A3OJ-01A-11D-A228-09	others	0.2746
TCGA-AJ-A3OK-01A-12D-A228-09	others	0.8762
TCGA-AJ-A3OL-01A-11D-A228-09	others	-2.4974
TCGA-AJ-A3QS-01A-11D-A228-09	AAS5	1.0078
TCGA-AJ-A3TW-01A-11D-A228-09	AAS5	0.545
TCGA-AJ-A5DV-01A-11D-A27P-09	others	-0.0216
TCGA-AJ-A6NU-01A-11D-A34Q-09	others	0.5803
TCGA-AJ-A8CT-01A-11D-A37N-09	others	1.9592
TCGA-AJ-A8CV-01A-11D-A37N-09	others	0.4274
TCGA-AJ-A8CW-01A-11D-A37N-09	others	0.0941
TCGA-AK-3426-01A-02D-1386-10	AAS4	2.3534
TCGA-AK-3427-01A-01W-0886-08	AAS4	-1.628
TCGA-AK-3440-01A-01W-0886-08	others	-1.8683
TCGA-AK-3444-01A-01W-0886-08	AAS4	0.3719
TCGA-AK-3447-01A-01D-0966-08	others	-1.4201
TCGA-AK-3447-01A-01W-0886-08	others	-1.4201
TCGA-AK-3451-01A-02D-1251-10	AAS4	1.0289
TCGA-AK-3453-01A-01W-0886-08	others	-1.3216
TCGA-AK-3455-01A-01D-0966-08	AAS4	1.8656
TCGA-AK-3456-01A-02D-1386-10	AAS4	-0.2526
TCGA-AK-3458-01A-01D-1501-10	AAS4	0.8001
TCGA-AK-3465-01A-01D-0966-08	others	-1.0829
TCGA-AK-3465-01A-01W-0886-08	others	-1.0829
TCGA-AL-3466-01A-01D-1252-08	AAS4	-0.4269
TCGA-AL-3472-01A-01D-1252-08	AAS4	-0.3704
TCGA-AL-7173-01A-11D-2136-08	AAS4	0.6565
TCGA-AM-5820-01A-01D-1650-10	others	-1.8029
TCGA-AM-5821-01A-01D-1650-10	others	0.6749
TCGA-AN-A03X-01A-21W-A019-09	others	-1.5925
TCGA-AN-A03Y-01A-21W-A019-09	others	0.3627
TCGA-AN-A041-01A-11W-A050-09	others	-0.8821
TCGA-AN-A046-01A-21W-A050-09	AAS5	0.7946
TCGA-AN-A049-01A-21W-A019-09	others	0.1126
TCGA-AN-A04A-01A-21W-A050-09	others	-0.3114
TCGA-AN-A0AK-01A-21W-A019-09	others	-0.2438
TCGA-AN-A0AS-01A-11W-A019-09	others	-1.2846
TCGA-AN-A0AT-01A-11D-A045-09	AAS4	0.6699
TCGA-AN-A0FD-01A-11W-A050-09	AAS4	0.0096
TCGA-AN-A0FF-01A-11W-A050-09	AAS4	0.4921
TCGA-AN-A0FJ-01A-11W-A019-09	AAS5	-0.4029
TCGA-AN-A0FK-01A-11W-A050-09	others	-0.6918
TCGA-AN-A0FV-01A-11W-A019-09	AAS5	-2.0272
TCGA-AN-A0FY-01A-11W-A050-09	others	-0.7202
TCGA-AN-A0G0-01A-11W-A050-09	others	-0.3124
TCGA-AN-A0XN-01A-21D-A10G-09	AAS4	-0.6881
TCGA-AN-A0XP-01A-11D-A117-09	AAS4	-1.4982
TCGA-AN-A0XR-01A-11D-A10G-09	AAS5	-1.7714
TCGA-AN-A0XV-01A-11D-A10G-09	AAS4	0.6348
TCGA-AN-A0XW-01A-11D-A10G-09	AAS5	1.0054
TCGA-AO-A0J2-01A-11W-A050-09	AAS4	0.4457
TCGA-AO-A0J4-01A-11W-A050-09	AAS5	1.6183
TCGA-AO-A0J5-01A-11W-A050-09	others	-0.4451
TCGA-AO-A0J6-01A-11W-A050-09	AAS5	0.4292
TCGA-AO-A0J9-01A-11W-A050-09	AAS5	0.9007
TCGA-AO-A0JA-01A-11W-A071-09	AAS5	0.0088
TCGA-AO-A0JC-01A-11W-A071-09	AAS5	3.8104
TCGA-AO-A0JE-01A-11W-A071-09	AAS5	1.1233
TCGA-AO-A0JF-01A-11W-A071-09	AAS4	0.3551
TCGA-AO-A0JG-01A-31D-A099-09	others	1.4413
TCGA-AO-A0JI-01A-21W-A100-09	others	-0.0028
TCGA-AO-A128-01A-11D-A10M-09	others	2.2725
TCGA-AO-A12A-01A-21D-A10Y-09	others	0.5582
TCGA-AO-A12D-01A-11D-A10Y-09	AAS5	1.1951
TCGA-AO-A12F-01A-11D-A10Y-09	others	-1.1089
TCGA-AO-A12H-01A-11D-A10Y-09	AAS5	-1.3347
TCGA-AO-A1KP-01A-11D-A13L-09	AAS4	-1.7816
TCGA-AO-A1KS-01A-11D-A13L-09	others	-0.7373
TCGA-AO-A1KT-01A-11D-A13L-09	AAS4	-0.6718
TCGA-AP-A051-01A-21W-A027-09	others	0.4672
TCGA-AP-A054-01A-11W-A062-09	AAS4	-0.9931
TCGA-AP-A059-01A-21D-A122-09	others	2.2119
TCGA-AP-A05A-01A-11W-A027-09	others	-1.6295
TCGA-AP-A05H-01A-11W-A027-09	others	-1.648
TCGA-AP-A05N-01A-11W-A027-09	others	-0.8496
TCGA-AP-A05P-01A-11W-A062-09	others	0.117
TCGA-AP-A0L9-01A-11W-A062-09	AAS5	-0.9558
TCGA-AP-A0LD-01A-11W-A062-09	others	-0.9166
TCGA-AP-A0LE-01A-11D-A127-09	others	-0.4305
TCGA-AP-A0LF-01A-11D-A122-09	AAS5	2.1322
TCGA-AP-A0LG-01A-11W-A062-09	others	-1.0571
TCGA-AP-A0LI-01A-11W-A062-09	AAS5	1.7989
TCGA-AP-A0LJ-01A-11W-A062-09	others	0.211
TCGA-AP-A0LL-01A-12D-A127-09	others	-0.0071
TCGA-AP-A0LM-01A-11D-A122-09	others	2.0014
TCGA-AP-A0LN-01A-11W-A062-09	others	0.1682
TCGA-AP-A0LO-01A-11W-A062-09	others	-0.5296
TCGA-AP-A0LP-01A-12D-A10B-09	others	0.1119
TCGA-AP-A0LS-01A-11D-A14G-09	others	0.02
TCGA-AP-A0LT-01A-11W-A062-09	others	-0.5331
TCGA-AP-A1DH-01A-31D-A135-09	others	1.4418
TCGA-AP-A1DM-01A-21D-A135-09	others	-0.1491
TCGA-AP-A1DO-01A-11D-A135-09	others	-0.7825
TCGA-AP-A1DP-01A-11D-A135-09	others	-0.6409
TCGA-AP-A1DQ-01A-11D-A135-09	others	-0.1449
TCGA-AP-A1DR-01A-11D-A135-09	others	-0.4784
TCGA-AP-A1DV-01A-21D-A135-09	others	-0.2167
TCGA-AP-A1E1-01A-11D-A135-09	others	-0.125
TCGA-AP-A1E3-01A-11D-A135-09	others	-0.1009
TCGA-AQ-A04H-01B-11D-A10M-09	others	-0.6163
TCGA-AQ-A1H3-01A-31D-A13L-09	others	0.6036
TCGA-AQ-A54O-01A-11D-A25Q-09	AAS4	0.1334
TCGA-AQ-A7U7-01A-22D-A351-09	AAS5	2.4832
TCGA-AR-A0TP-01A-11D-A099-09	others	-1.8878
TCGA-AR-A0TU-01A-31D-A10G-09	AAS5	0.4111
TCGA-AR-A0TW-01A-11D-A099-09	others	0.813
TCGA-AR-A0TX-01A-11D-A099-09	AAS5	1.5001
TCGA-AR-A0TY-01A-12W-A12T-09	others	-0.349
TCGA-AR-A0TZ-01A-12D-A099-09	AAS5	-1.3455
TCGA-AR-A0U0-01A-11D-A10G-09	AAS4	1.2201
TCGA-AR-A0U2-01A-11D-A10G-09	others	0.0761
TCGA-AR-A0U3-01A-11D-A10G-09	others	-0.4677
TCGA-AR-A1AH-01A-11D-A12B-09	others	-1.4049
TCGA-AR-A1AI-01A-11D-A12Q-09	AAS5	1.3911
TCGA-AR-A1AJ-01A-21D-A12Q-09	AAS5	2.0456
TCGA-AR-A1AK-01A-21D-A12Q-09	AAS5	0.7191
TCGA-AR-A1AN-01A-11D-A12Q-09	AAS5	-0.1102
TCGA-AR-A1AO-01A-11D-A12Q-09	AAS5	1.7217
TCGA-AR-A1AP-01A-11D-A12Q-09	others	-0.1542
TCGA-AR-A1AR-01A-31D-A135-09	AAS5	0.8283
TCGA-AR-A1AV-01A-21D-A12Q-09	others	-1.8682
TCGA-AR-A1AW-01A-21D-A12Q-09	others	2.8691
TCGA-AR-A1AX-01A-11D-A12Q-09	others	2.1511
TCGA-AR-A24K-01A-11D-A167-09	others	-1.8188
TCGA-AR-A24L-01A-11D-A167-09	others	-0.8527
TCGA-AR-A24N-01A-11D-A167-09	others	-0.2005
TCGA-AR-A24R-01A-11D-A167-09	AAS4	0.2422
TCGA-AR-A24T-01A-11D-A167-09	others	-0.0132
TCGA-AR-A24V-01A-21D-A167-09	others	-0.6221
TCGA-AR-A24W-01A-11D-A17G-09	others	-0.2781
TCGA-AR-A250-01A-31D-A167-09	AAS5	0.0905
TCGA-AR-A254-01A-21D-A167-09	others	0.6388
TCGA-AR-A255-01A-11D-A167-09	AAS5	0.4514
TCGA-AR-A2LE-01A-11D-A17W-09	AAS5	-0.3029
TCGA-AR-A2LH-01A-31D-A18P-09	AAS5	1.9949
TCGA-AR-A2LN-01A-21D-A18P-09	others	0.7294
TCGA-AR-A2LO-01A-31D-A18P-09	AAS4	1.5375
TCGA-AR-A5QN-01A-12D-A28B-09	others	0.3376
TCGA-AR-A5QP-01A-11D-A28B-09	others	0.5646
TCGA-AS-3777-01A-01D-0966-08	others	-0.0735
TCGA-AS-3778-01A-01D-0966-08	AAS4	0.0198
TCGA-AS-3778-01A-01W-0886-08	AAS4	0.0198
TCGA-AT-A5NU-01A-11D-A28G-10	AAS4	-0.2864
TCGA-AU-3779-01A-01D-1719-10	others	0.9385
TCGA-AU-6004-01A-11D-1719-10	others	0.6701
TCGA-AX-A05S-01A-11W-A027-09	others	0.1629
TCGA-AX-A05W-01A-21W-A027-09	others	0.3534
TCGA-AX-A05Y-01A-11W-A027-09	others	-1.1878
TCGA-AX-A062-01A-11W-A027-09	others	-1.4298
TCGA-AX-A063-01A-11W-A027-09	AAS4	1.4754
TCGA-AX-A064-01A-11W-A027-09	others	-0.9961
TCGA-AX-A06B-01A-11W-A027-09	others	0.7451
TCGA-AX-A06H-01A-11D-A122-09	others	2.3416
TCGA-AX-A06L-01A-11D-A122-09	others	1.0143
TCGA-AX-A0J1-01A-11W-A062-09	others	0.2969
TCGA-AX-A1C4-01A-11D-A135-09	others	-2.1197
TCGA-AX-A1C5-01A-11D-A135-09	others	-1.0894
TCGA-AX-A1C7-01A-11D-A135-09	others	-0.9432
TCGA-AX-A1C8-01A-11D-A135-09	AAS5	-1.0889
TCGA-AX-A1C9-01A-11D-A135-09	others	0.6934
TCGA-AX-A1CA-01A-12D-A135-09	AAS5	0.9165
TCGA-AX-A1CC-01A-11D-A135-09	others	1.2271
TCGA-AX-A1CE-01A-11D-A135-09	others	-0.6928
TCGA-AX-A1CI-01A-11D-A135-09	others	-0.303
TCGA-AX-A1CJ-01A-11D-A135-09	others	0.8479
TCGA-AX-A1CK-01A-11D-A135-09	others	-0.5238
TCGA-AX-A2H2-01A-11D-A17W-09	AAS5	1.0121
TCGA-AX-A2H4-01A-21D-A18P-09	AAS5	1.5796
TCGA-AX-A2H7-01A-12D-A18P-09	others	-0.3866
TCGA-AX-A2HA-01A-12D-A18P-09	others	-0.0908
TCGA-AX-A2HD-01A-21D-A17D-09	others	-0.3078
TCGA-AX-A2HG-01A-11D-A17D-09	others	0.4171
TCGA-AX-A2HJ-01A-11D-A17D-09	AAS4	-0.275
TCGA-AX-A2IN-01A-12D-A17W-09	others	0.2704
TCGA-AX-A2IO-01A-11D-A17W-09	AAS5	-0.0058
TCGA-AX-A3FT-01A-11D-A228-09	others	1.7593
TCGA-AX-A3FW-01A-11D-A228-09	others	-1.0348
TCGA-AX-A3FZ-01A-11D-A228-09	others	-2.1095
TCGA-AX-A3G6-01A-11D-A20S-09	others	-0.2429
TCGA-AX-A3G7-01A-12D-A20S-09	AAS4	-0.1129
TCGA-AX-A3G8-01A-11D-A228-09	others	-1.5975
TCGA-AX-A3G9-01A-11D-A228-09	others	-1.3738
TCGA-AX-A3GB-01A-11D-A228-09	others	0.7909
TCGA-AY-4070-01A-01W-1073-09	others	0.7954
TCGA-AY-4071-01A-01W-1073-09	AAS4	1.1627
TCGA-AY-5543-01A-01D-1650-10	others	0.2301
TCGA-AY-6197-01A-11D-1719-10	others	-0.1866
TCGA-AY-6386-01A-21D-1719-10	others	0.1038
TCGA-AY-A69D-01A-11D-A36X-10	others	-0.0927
TCGA-AY-A71X-01A-12D-A36X-10	others	-1.3786
TCGA-AY-A8YK-01A-11D-A40P-10	others	-0.425
TCGA-AZ-4308-01A-01D-1408-10	others	-0.4715
TCGA-AZ-4313-01A-01D-1408-10	others	-1.0082
TCGA-AZ-4323-01A-21D-1835-10	others	2.5662
TCGA-AZ-4615-01A-01D-1408-10	others	0.4828
TCGA-AZ-4681-01A-01D-1408-10	others	-1.7508
TCGA-AZ-4682-01B-01D-1408-10	others	-0.57
TCGA-AZ-4684-01A-01D-1408-10	others	0.5572
TCGA-AZ-5407-01A-01D-1719-10	others	0.8194
TCGA-AZ-6598-01A-11D-1771-10	others	-0.2344
TCGA-AZ-6599-01A-11D-1771-10	others	-0.1115
TCGA-AZ-6603-01A-11D-1835-10	others	-0.0054
TCGA-AZ-6605-01A-11D-1835-10	others	1.1189
TCGA-AZ-6606-01A-11D-1835-10	others	-0.6557
TCGA-AZ-6607-01A-11D-1835-10	others	0.4866
TCGA-B0-4698-01A-01D-1501-10	others	1.1763
TCGA-B0-4700-01A-02D-1534-10	others	2.2094
TCGA-B0-4706-01A-01D-1501-10	AAS4	0.6041
TCGA-B0-4810-01A-01D-1501-10	others	1.4552
TCGA-B0-4811-01A-01D-1501-10	AAS4	0.5578
TCGA-B0-4816-01A-01D-1501-10	others	0.3758
TCGA-B0-4818-01A-01D-1501-10	others	1.4877
TCGA-B0-4821-01A-01D-1501-10	others	0.8051
TCGA-B0-4823-01A-02D-1421-08	AAS4	0.9643
TCGA-B0-4827-01A-02D-1421-08	AAS4	1.4397
TCGA-B0-4842-01A-02D-1421-08	AAS4	1.5258
TCGA-B0-4852-01A-01D-1501-10	others	0.6484
TCGA-B0-4945-01A-01D-1421-08	AAS4	0.2196
TCGA-B0-5075-01A-01D-1462-08	AAS4	0.6108
TCGA-B0-5077-01A-01D-1462-08	AAS4	0.3168
TCGA-B0-5083-01A-02D-1421-08	AAS5	0.7554
TCGA-B0-5085-01A-01D-1462-08	AAS4	0.1981
TCGA-B0-5092-01A-01D-1421-08	AAS4	1.9326
TCGA-B0-5096-01A-01D-1421-08	AAS4	0.7215
TCGA-B0-5097-01A-01D-1421-08	AAS4	0.6448
TCGA-B0-5098-01A-01D-1421-08	AAS4	-1.2443
TCGA-B0-5104-01A-01D-1421-08	AAS4	-0.0805
TCGA-B0-5106-01A-01D-1421-08	others	1.0338
TCGA-B0-5107-01A-01D-1421-08	AAS4	0.954
TCGA-B0-5108-01A-01D-1421-08	AAS4	1.2236
TCGA-B0-5109-01A-02D-1421-08	others	1.9768
TCGA-B0-5113-01A-01D-1421-08	others	1.0796
TCGA-B0-5115-01A-01D-1421-08	AAS4	0.3394
TCGA-B0-5116-01A-02D-1421-08	AAS4	-0.3994
TCGA-B0-5120-01A-01D-1421-08	others	0.4596
TCGA-B0-5121-01A-02D-1421-08	AAS4	0.6819
TCGA-B0-5400-01A-01D-1501-10	AAS4	0.8841
TCGA-B0-5690-01A-11D-1534-10	others	0.6649
TCGA-B0-5691-01A-11D-1534-10	AAS4	0.8275
TCGA-B0-5692-01A-11D-1534-10	AAS4	1.6929
TCGA-B0-5693-01A-11D-1534-10	AAS4	-0.6792
TCGA-B0-5695-01A-11D-1534-10	others	0.3791
TCGA-B0-5697-01A-11D-1534-10	AAS4	1.2376
TCGA-B0-5698-01A-11D-1669-08	AAS4	0.7977
TCGA-B0-5699-01A-11D-1534-10	others	0.0623
TCGA-B0-5700-01A-11D-1534-10	AAS4	0.0997
TCGA-B0-5701-01A-11D-1534-10	AAS4	0.4118
TCGA-B0-5702-01A-11D-1534-10	AAS4	1.1921
TCGA-B0-5703-01A-11D-1534-10	AAS4	0.6482
TCGA-B0-5705-01A-11D-1534-10	others	0.7029
TCGA-B0-5707-01A-11D-1534-10	AAS4	0.0852
TCGA-B0-5711-01A-11D-1669-08	AAS4	0.7071
TCGA-B0-5713-01A-11D-1669-08	AAS4	0.2469
TCGA-B0-5812-01A-11D-1669-08	AAS4	0.5849
TCGA-B1-5398-01A-02D-1589-08	AAS4	1.1738
TCGA-B1-7332-01A-11D-2136-08	AAS4	-0.5866
TCGA-B1-A47M-01A-11D-A25F-10	AAS4	-0.6169
TCGA-B1-A47N-01A-11D-A25F-10	AAS4	0.1998
TCGA-B1-A654-01A-11D-A31X-10	others	0.1708
TCGA-B1-A655-01A-11D-A31Z-10	AAS4	-0.7996
TCGA-B1-A656-01A-11D-A31X-10	AAS4	1.3326
TCGA-B1-A657-01A-11D-A31X-10	AAS4	0.5024
TCGA-B2-3923-01A-01D-1458-08	others	-1.0381
TCGA-B2-3923-01B-10D-A270-10	others	-1.0381
TCGA-B2-4098-01A-01D-1458-08	AAS4	0.7086
TCGA-B2-4098-01A-02D-1386-10	AAS4	0.7086
TCGA-B2-4099-01A-02D-1458-08	others	0.5281
TCGA-B2-4101-01A-02D-1458-08	AAS4	1.3917
TCGA-B2-4102-01A-02D-1386-10	AAS4	0.594
TCGA-B2-5635-01A-01D-1534-10	AAS4	1.0026
TCGA-B2-5635-01A-01D-A270-10	AAS4	1.0026
TCGA-B2-5635-01B-04D-A270-10	AAS4	1.0026
TCGA-B2-5639-01A-01D-1534-10	AAS4	0.8216
[truncated: 4,117 more rows]
