# Supplementary material for: Five dominant amino acid substitution signatures shape tumour immunity
Source: Mol Syst Biol. 2026 Jan 28;22(5):766–86. doi: 10.1038/s44320-026-00193-x (PMC13144524; doi:10.1038/s44320-026-00193-x)
Supplement: Supplementary file 7 — Source data Fig. 5 [file 44320_2026_193_MOESM7_ESM.zip › Figure_5/B/README]

data_m1m2.csv - contains data for the boxplot indicating M1/M2 macrophage ratio in different groups
data_ly.csv - contains data for the boxplot indicating lyphocyte infiltration signature score in different groups
