# Supplementary material for: Five dominant amino acid substitution signatures shape tumour immunity
Source: Mol Syst Biol. 2026 Jan 28;22(5):766–86. doi: 10.1038/s44320-026-00193-x (PMC13144524; doi:10.1038/s44320-026-00193-x)
Supplement: Supplementary file 8 — Source data Fig. 6 [file 44320_2026_193_MOESM8_ESM.zip]

Archive with 10 entries (6 files):
- Figure_6/
- Figure_6/A/
- Figure_6/A/README
- Figure_6/A/model_data.csv
- Figure_6/C/
- Figure_6/C/README
- Figure_6/C/model_data.csv
- Figure_6/B/
- Figure_6/B/README
- Figure_6/B/model_data.csv
