# Supplementary material for: Five dominant amino acid substitution signatures shape tumour immunity
Source: Mol Syst Biol. 2026 Jan 28;22(5):766–86. doi: 10.1038/s44320-026-00193-x (PMC13144524; doi:10.1038/s44320-026-00193-x)
Supplement: Supplementary file 8 — Source data Fig. 6 [file 44320_2026_193_MOESM8_ESM.zip › Figure_6/A/README]

model_data.csv - contains data for the construction of the logistic regression model in Figure 6A
