# Supplementary material for: Five dominant amino acid substitution signatures shape tumour immunity
Source: Mol Syst Biol. 2026 Jan 28;22(5):766–86. doi: 10.1038/s44320-026-00193-x (PMC13144524; doi:10.1038/s44320-026-00193-x)
Supplement: Supplementary file 8 — Source data Fig. 6 [file 44320_2026_193_MOESM8_ESM.zip › Figure_6/A/model_data.csv]

Patient ID	Response (Roh et al.)	Sex	Pearson corr. with AAS4	Tumor type	Tumor mutational burden
AC-DFCI_AC_PD1-1-Tumor-SM-9LRI9	clinical benefit	Male	-0.125633063317394	Other	7.96666666667
AL4602	clinical benefit	Male	-0.0913328233840783	Lung	5.3
AU5884	no clinical benefit	Male	-0.046810989330985	Lung	3.23333333333
BL3403	clinical benefit	Female	0.0375574911034805	Lung	2.66666666667
BLADDER-15330_CCPM_0700629-Tumor-SM-AVI1C	clinical benefit	Male	-0.00767309419215938	Bladder	10.7333333333
BLADDER-15330_CCPM_0700691-Tumor-SM-AVI13	no clinical benefit	Male	-0.0706143308906461	Bladder	5.53333333333
BLADDER-15330_CCPM_0700692-Tumor-SM-AVI11	no clinical benefit	Male	-0.0717608909418134	Bladder	9.8
BLADDER-15330_CCPM_0700694-Tumor-SM-AVI16	clinical benefit	Male	-0.0790041718145193	Bladder	16.0666666667
BLCA-001-Tumor-SM-CUCGA	no clinical benefit	Male	-0.0435816544631152	Bladder	4.2
BLCA-002-Tumor-SM-CUCGB	clinical benefit	Male	0.00168511072689148	Bladder	6.1
BLCA-003-Tumor-SM-CUCGC	no clinical benefit	Male	0.0561241488854744	Bladder	4.33333333333
BLCA-005-Tumor-SM-CUCGE	clinical benefit	Female	-0.0832775476855396	Bladder	7.26666666667
BLCA-006-Tumor-SM-CUCGF	clinical benefit	Male	0.100236017542798	Bladder	3.56666666667
BLCA-007-Tumor-SM-CUCGH	clinical benefit	Female	0.00673803987663687	Bladder	2.23333333333
BLCA-008-Tumor-SM-CUCGI	no clinical benefit	Female	-0.0138356187973579	Bladder	5.23333333333
BLCA-009-Tumor-SM-CUCGJ	no clinical benefit	Male	0.0358072471979297	Bladder	10.5
BLCA-010-Tumor-SM-CUCGK	clinical benefit	Male	-0.0463953881774069	Bladder	11.6666666667
BLCA-011-Tumor-SM-CUCGL	no clinical benefit	Male	0.0463769084703109	Bladder	11
BLCA-012-Tumor-SM-CUCGM	clinical benefit	Male	-0.0938894648164493	Bladder	34.8
BLCA-014-Tumor-SM-CUCGO	no clinical benefit	Female	0.0650053087038619	Bladder	1.66666666667
BLCA-015-Tumor-SM-CUCGP	no clinical benefit	Male	-0.10078888396842	Bladder	9.8
BLCA-016-Tumor-SM-CUCGQ	clinical benefit	Female	-0.109545731722716	Bladder	4.33333333333
BLCA-IM01-Tumor-SM-79XD9	no clinical benefit	Male	-0.0316456243826897	Bladder	4.53333333333
BLCA-IM04-Tumor-SM-79XDB	no clinical benefit	Female	0.120493354027144	Bladder	2.96666666667
BLCA-IM06-Tumor-SM-79XDL	no clinical benefit	Female	-0.0479653074007186	Bladder	3.46666666667
BLCA-IM07-Tumor-SM-79XDD	clinical benefit	Male	-0.142632253946514	Bladder	9.23333333333
BLCA-IM09-Tumor-SM-79XDF	clinical benefit	Female	-0.0814383580731045	Bladder	9.86666666667
BLCA-IM10-Tumor-SM-79XDG	clinical benefit	Male	-0.130477274687348	Bladder	12.5
BLCA-IM11-Tumor-SM-79XDH	clinical benefit	Male	-0.0710055817982178	Bladder	10.9
BLCA-IM12-Tumor-SM-9RN2L	no clinical benefit	Male	-0.0432189286510897	Bladder	5.5
CA9903	clinical benefit	Male	0.042149234003973	Lung	10.9
CANSEQU01-0100425-Tumor-SM-6ZL67	clinical benefit	Female	-0.0112184443235735	Lung	6.83333333333
CR0095_T	clinical benefit	Male	0.0275032069289048	Melanoma	9.06666666667
CR04885_T	clinical benefit	Female	-0.098592516641324	Melanoma	66
CR06670_T	clinical benefit	Female	-0.0439090121935671	Melanoma	21.0666666667
CR1509_T	clinical benefit	Female	-0.0930635020809409	Melanoma	19.1
CR22640_T	clinical benefit	Male	-0.127299526675911	Melanoma	11.5
CR3665_T	clinical benefit	Male	-0.046054979664109	Melanoma	5.16666666667
CR6126_T	clinical benefit	Female	-0.0697878899659891	Melanoma	19.1
CR6161_T	clinical benefit	Male	-0.104491279699221	Melanoma	27.9333333333
CR9306_T	clinical benefit	Male	-0.0836075572436997	Melanoma	47.6
CR9699_T	clinical benefit	Male	-0.0990697305182623	Melanoma	43.1333333333
CU9061	no clinical benefit	Male	0.0991185842706674	Lung	11.4666666667
DFCI_11-104_011-Tumor-SM-5PA3E	clinical benefit	Male	-0.0574719074470603	Bladder	16.8666666667
DFCI_MM_1-Tumor-SM-BZRJ8	clinical benefit	Female	0.231641142627838	Melanoma	2.16666666667
DFCI_MM_2-Tumor-SM-BZRJA	clinical benefit	Female	-0.0828725414422979	Melanoma	38.3666666667
DI6359	clinical benefit	Female	0.13962236698841	Lung	8.53333333333
DM123062	no clinical benefit	Male	0.231840347732162	Lung	3.53333333333
FR9547	clinical benefit	Female	-0.123095714711134	Lung	8.93333333333
GR4788	no clinical benefit	Male	0.100541162993859	Lung	3.16666666667
HE3202	clinical benefit	Female	-0.032874169703812	Lung	22.7333333333
HNSCC-186-Tumor-SM-AXGDN	clinical benefit	Male	0.0702883798107869	Other	2.03333333333
HNSCC-215-Tumor-SM-CK9VX	no clinical benefit	Male	0.171019447914889	Other	3.26666666667
HNSCC-238-Tumor-SM-AXGF5	clinical benefit	Male	0.0464389893067925	Other	1.33333333333
HNSCC-239-Tumor-SM-AXGCS	no clinical benefit	Male	0.255976115268843	Other	1.73333333333
HNSCC-243-Tumor-SM-CLFNS	no clinical benefit	Male	-0.0138288632798038	Other	1.83333333333
HNSCC-258-Tumor-SM-AXGAI	clinical benefit	Male	-0.166785504419057	Other	12.5
HNSCC-266-Tumor-SM-CK9YG	no clinical benefit	Female	0.0374586853957182	Other	1.23333333333
HNSCC-287-Tumor-SM-AXGEI	no clinical benefit	Male	0.044512752000131	Other	11.4
HNSCC-296-Tumor-SM-CLFOB	no clinical benefit	Male	-0.0281782523920685	Other	14.1666666667
HNSCC-305-Tumor-SM-CK9XQ	no clinical benefit	Male	0.14465369279246	Other	4.06666666667
HNSCC-306-Tumor-SM-CK9Y6	no clinical benefit	Male	0.04283077209767	Other	2.2
HNSCC-323-Tumor-SM-CK9WS	clinical benefit	Male	0.113021797425623	Other	7.46666666667
JB112852	no clinical benefit	Male	0.190316332957216	Lung	3.16666666667
KA3947	clinical benefit	Female	0.0141765016887343	Lung	10.4
LO3793	no clinical benefit	Female	0.0414156856360097	Lung	2.7
LO5004	clinical benefit	Female	0.0396730947502853	Lung	1.5
LSD0167_T	clinical benefit	Male	-0.095484750603878	Melanoma	14.0333333333
LSD2057_T	clinical benefit	Female	-0.0898905326961913	Melanoma	5.86666666667
LSD3484_T	clinical benefit	Male	-0.0920737164233376	Melanoma	17.7
LSD4744_T	clinical benefit	Male	-0.0904759914185535	Melanoma	37.6666666667
LSD6819_T	clinical benefit	Male	-0.11122665692505	Melanoma	7.1
LUAD-BS-08-013532-Tumor-SM-9J2Y1	clinical benefit	Female	0.0253400995976985	Lung	5.1
LUAD-BS-10-J11656-Tumor-SM-9J2Y7	no clinical benefit	Male	0.0244140299413452	Lung	7.66666666667
LUAD-BS-10-R22401-Tumor-SM-9J2XK	no clinical benefit	Male	0.0603239510272381	Lung	5.4
LUAD-BS-11-F1305-Tumor-SM-9J2XG	no clinical benefit	Female	0.148946990579666	Lung	2.53333333333
LUAD-BS-11-R21845-Tumor-SM-9J2YH	clinical benefit	Female	0.168925591802314	Lung	6.9
LUAD-BS-12-R10269-Tumor-SM-9J2XO	clinical benefit	Female	-0.116091842566939	Lung	11.7
LUAD-BS-12-X27523-Tumor-SM-9J2Y5	no clinical benefit	Female	0.263008545388909	Lung	4.13333333333
LUAD-BS-13-F33496-Tumor-SM-9J2XU	no clinical benefit	Female	0.143451636920515	Lung	6.16666666667
LUAD-BS-13-J60666-Tumor-SM-9J2YL	clinical benefit	Female	-0.0741068921297288	Lung	13.1666666667
LUAD-BS-13-N35728-Tumor-SM-9J2XI	clinical benefit	Female	0.0810222861882978	Lung	4.2
LUAD-BS-13-X14864-Tumor-SM-9J2XQ	no clinical benefit	Male	-0.04711249338779	Lung	32.6
LUAD-BS-14-G65174-Tumor-SM-9J2YF	no clinical benefit	Female	0.182985880930053	Lung	9.26666666667
LUAD-BS-14-J45174-Tumor-SM-9J2YJ	no clinical benefit	Female	0.193464647871847	Lung	5.7
LUAD-BS-14-N19784-Tumor-SM-9J2XW	no clinical benefit	Male	0.159471241401496	Lung	4.56666666667
LUNG-2630-Tumor-SM-CLFOY	clinical benefit	Male	-0.0585515118249723	Lung	18.4666666667
Lung-DFCI-11-104-009-Tumor-SM-5YS7O	clinical benefit	Male	-0.113410398291719	Lung	47.7666666667
M4945	clinical benefit	Male	0.166188819276656	Lung	9.43333333333
MA7027	no clinical benefit	Male	-0.0313842167935204	Lung	7.86666666667
MEL-582186-Tumor-SM-CN21Q	clinical benefit	Female	-0.063532860098565	Melanoma	1.93333333333
MEL-587761-Tumor-SM-CN1ZV	clinical benefit	Male	-0.0785652270099259	Melanoma	6.26666666667
MEL-650366-Tumor-SM-CN221	no clinical benefit	Female	-0.0879244029348483	Melanoma	7.33333333333
MEL-682321-Tumor-SM-CN21G	clinical benefit	Female	-0.0870143272267313	Melanoma	33.3666666667
MEL-IPI_Pat02-Tumor-SM-4DJZX	clinical benefit	Female	-0.0821853618576427	Melanoma	7
MEL-IPI_Pat03-Tumor-SM-4DJZY	no clinical benefit	Female	-0.0161757800931969	Melanoma	14.9
MEL-IPI_Pat04-Tumor-SM-4DJZZ	clinical benefit	Male	0.240223782892534	Melanoma	13.8333333333
MEL-IPI_Pat06-Tumor-SM-4DK12	no clinical benefit	Male	-0.0931352013407121	Melanoma	5.06666666667
MEL-IPI_Pat07-Tumor-SM-4DK13	clinical benefit	Male	0.0972474589976229	Melanoma	5.8
MEL-IPI_Pat08-Tumor-SM-4DK14	no clinical benefit	Male	-0.104885053755066	Melanoma	8.7
MEL-IPI_Pat100-Tumor-SM-53U2D	no clinical benefit	Male	-0.0879284706882253	Melanoma	18.4
MEL-IPI_Pat101-Tumor-SM-4CU6O	no clinical benefit	Male	0.0394641067158183	Melanoma	2.46666666667
MEL-IPI_Pat103-Tumor-SM-4CU6Q	clinical benefit	Male	-0.108411043333646	Melanoma	25.3
MEL-IPI_Pat104-Tumor-SM-4CU6R	clinical benefit	Female	-0.0120336703243007	Melanoma	1.23333333333
MEL-IPI_Pat105-Tumor-SM-4CU6S	clinical benefit	Male	-0.0335743858340063	Melanoma	4.8
MEL-IPI_Pat106-Tumor-SM-4CU6T	no clinical benefit	Female	0.114780391423129	Melanoma	0.766666666667
MEL-IPI_Pat11-Tumor-SM-4DK17	no clinical benefit	Male	-0.104352507240567	Melanoma	66.3
MEL-IPI_Pat110-Tumor-SM-4CU6X	no clinical benefit	Male	-0.0931970895475695	Melanoma	216.733333333
MEL-IPI_Pat111-Tumor-SM-4CU6Y	no clinical benefit	Male	-0.107813922673033	Melanoma	46.2
MEL-IPI_Pat113-Tumor-SM-53U2Q	clinical benefit	Male	-0.0215300946652276	Melanoma	10.2
MEL-IPI_Pat115-Tumor-SM-5X2QS	no clinical benefit	Male	-0.0326040798947821	Melanoma	2.4
MEL-IPI_Pat117-Tumor-SM-5X2QU	clinical benefit	Male	-0.0963170523670804	Melanoma	23.6333333333
MEL-IPI_Pat118-Tumor-SM-5X2QV	no clinical benefit	Female	-0.0587150214192032	Melanoma	4.03333333333
MEL-IPI_Pat119-Tumor-SM-7459N	no clinical benefit	Male	0.0136729987308452	Melanoma	10.1
MEL-IPI_Pat12-Tumor-SM-7459O	no clinical benefit	Male	-0.0502779141969004	Melanoma	3.36666666667
MEL-IPI_Pat121-Tumor-SM-7459K	no clinical benefit	Male	0.029666953507346	Melanoma	3.7
MEL-IPI_Pat123-Tumor-SM-5X2R1	clinical benefit	Female	-0.0782179484727348	Melanoma	17.7
MEL-IPI_Pat124-Tumor-SM-7459L	no clinical benefit	Male	-0.0565421225908229	Melanoma	13.3666666667
MEL-IPI_Pat126-Tumor-SM-5X2R4	clinical benefit	Male	-0.0714846783105729	Melanoma	14.2
MEL-IPI_Pat127-Tumor-SM-5X2R5	no clinical benefit	Female	-0.0804447450953446	Melanoma	3.96666666667
MEL-IPI_Pat128-Tumor-SM-5X2R6	no clinical benefit	Male	0.0277728686479785	Melanoma	2.76666666667
MEL-IPI_Pat129-Tumor-SM-5X2R7	no clinical benefit	Male	-0.0581237536214266	Melanoma	3.83333333333
MEL-IPI_Pat13-Tumor-SM-4DK19	no clinical benefit	Male	-0.0471857726671177	Melanoma	4.3
MEL-IPI_Pat132-Tumor-SM-5VWJA	clinical benefit	Male	0.05733314697304	Melanoma	76.5
MEL-IPI_Pat133-Tumor-SM-7A14Z	no clinical benefit	Male	0.121099430320254	Melanoma	9.1
MEL-IPI_Pat134-Tumor-SM-5VWJC	no clinical benefit	Male	-0.0878535103900059	Melanoma	13.1666666667
MEL-IPI_Pat135-Tumor-SM-7A152	no clinical benefit	Female	-0.037186889993705	Melanoma	6.1
MEL-IPI_Pat138-Tumor-SM-7A155	clinical benefit	Female	0.0637938799561154	Melanoma	196.633333333
MEL-IPI_Pat139-Tumor-SM-5VWJH	no clinical benefit	Male	-0.109881030775026	Melanoma	46.4666666667
MEL-IPI_Pat14-Tumor-SM-53U3C	no clinical benefit	Female	0.0339499478918676	Melanoma	1.7
MEL-IPI_Pat140-Tumor-SM-5VWJI	no clinical benefit	Male	-0.076752444451109	Melanoma	11.0666666667
MEL-IPI_Pat143-Tumor-SM-7A156	no clinical benefit	Male	-0.071551253779742	Melanoma	31.5666666667
MEL-IPI_Pat144-Tumor-SM-7A157	clinical benefit	Male	-0.0817163191277261	Melanoma	9.1
MEL-IPI_Pat147-Tumor-SM-7A158	no clinical benefit	Male	-0.100325234231884	Melanoma	19.4666666667
MEL-IPI_Pat148-Tumor-SM-5VWJQ	no clinical benefit	Female	-0.0412331036265806	Melanoma	8.53333333333
MEL-IPI_Pat15-Tumor-SM-4DK1B	no clinical benefit	Male	-0.0294500592721292	Melanoma	8.46666666667
MEL-IPI_Pat151-Tumor-SM-7A15A	no clinical benefit	Male	0.0835643928679749	Melanoma	86.2333333333
MEL-IPI_Pat157-Tumor-SM-7A15B	no clinical benefit	Female	-0.0188187030886287	Melanoma	4.56666666667
MEL-IPI_Pat159-Tumor-SM-5VWK2	no clinical benefit	Male	-0.0858337276009433	Melanoma	19.3333333333
MEL-IPI_Pat16-Tumor-SM-53U3E	no clinical benefit	Female	-0.11109246404232	Melanoma	63
MEL-IPI_Pat160-Tumor-SM-5VWK3	no clinical benefit	Male	0.0709565401179032	Melanoma	1.8
MEL-IPI_Pat162-Tumor-SM-7A15D	no clinical benefit	Female	0.140725949771239	Melanoma	2.6
MEL-IPI_Pat163-Tumor-SM-5VWK6	no clinical benefit	Male	-0.00816829581548739	Melanoma	3.8
MEL-IPI_Pat166-Tumor-SM-7A15G	no clinical benefit	Male	0.0427229374177396	Melanoma	1.26666666667
MEL-IPI_Pat167-Tumor-SM-7A15H	no clinical benefit	Male	0.00719911845645425	Melanoma	2.03333333333
MEL-IPI_Pat168-Tumor-SM-5VOAX	no clinical benefit	Male	-0.0107954292925994	Melanoma	8.96666666667
MEL-IPI_Pat17-Tumor-SM-4DK1D	no clinical benefit	Male	-0.0481873599563152	Melanoma	7.16666666667
MEL-IPI_Pat170-Tumor-SM-5VOAZ	no clinical benefit	Male	-0.106375418793565	Melanoma	7.46666666667
MEL-IPI_Pat171-Tumor-SM-7A15J	no clinical benefit	Male	0.291740391120019	Melanoma	2.96666666667
MEL-IPI_Pat174-Tumor-SM-5VOB4	clinical benefit	Female	-0.0990365090744479	Melanoma	22.1
MEL-IPI_Pat175-Tumor-SM-7A15L	no clinical benefit	Female	0.0345481763185419	Melanoma	3.66666666667
MEL-IPI_Pat18-Tumor-SM-4DK1E	no clinical benefit	Female	0.102525594438616	Melanoma	1.3
MEL-IPI_Pat21-Tumor-SM-4DK1H	clinical benefit	Male	-0.102220240638956	Melanoma	47.6666666667
MEL-IPI_Pat24-Tumor-SM-4DK1K	clinical benefit	Female	0.0535929112237629	Melanoma	1.26666666667
MEL-IPI_Pat27-Tumor-SM-4DK1N	no clinical benefit	Male	-0.0639123012944198	Melanoma	1.56666666667
MEL-IPI_Pat32-Tumor-SM-53U3T	no clinical benefit	Male	-0.0990335301589945	Melanoma	24.0333333333
MEL-IPI_Pat39-Tumor-SM-4DK1Z	clinical benefit	Male	0.0236430320357092	Melanoma	2.6
MEL-IPI_Pat41-Tumor-SM-4DK22	no clinical benefit	Male	-0.118462247366318	Melanoma	11.9333333333
MEL-IPI_Pat43-Tumor-SM-4DK24	no clinical benefit	Female	0.287900056017146	Melanoma	7.36666666667
MEL-IPI_Pat45-Tumor-SM-4DK26	no clinical benefit	Male	-0.0975168407860849	Melanoma	30.7333333333
MEL-IPI_Pat46-Tumor-SM-53U48	no clinical benefit	Female	-0.0802970387304118	Melanoma	9.63333333333
MEL-IPI_Pat47-Tumor-SM-4DK28	clinical benefit	Male	-0.0194208244742012	Melanoma	5.1
MEL-IPI_Pat49-Tumor-SM-4DK2A	no clinical benefit	Male	-0.0812377839398929	Melanoma	22.5333333333
MEL-IPI_Pat50-Tumor-SM-53U69	no clinical benefit	Male	-0.0895758073811917	Melanoma	14.8
MEL-IPI_Pat52-Tumor-SM-4DK2D	no clinical benefit	Male	-0.0929525963277746	Melanoma	13.1
MEL-IPI_Pat54-Tumor-SM-4DK2F	no clinical benefit	Male	-0.103575322475908	Melanoma	29.6
MEL-IPI_Pat55-Tumor-SM-4DK2G	no clinical benefit	Female	-0.0599905390890527	Melanoma	17.3
MEL-IPI_Pat56-Tumor-SM-4DK2H	no clinical benefit	Male	0.0488983210132309	Melanoma	1.83333333333
MEL-IPI_Pat57-Tumor-SM-4DK2I	no clinical benefit	Male	-0.0172839516937428	Melanoma	2.16666666667
MEL-IPI_Pat58-Tumor-SM-4DK2J	no clinical benefit	Female	0.0386797639599471	Melanoma	91.0666666667
MEL-IPI_Pat59-Tumor-SM-4DK2K	no clinical benefit	Male	-0.0985412812007704	Melanoma	9.06666666667
MEL-IPI_Pat60-Tumor-SM-4DK2L	no clinical benefit	Male	-0.0977989414029649	Melanoma	25.9333333333
MEL-IPI_Pat61-Tumor-SM-4DK2M	no clinical benefit	Female	0.115660242924089	Melanoma	0.433333333333
MEL-IPI_Pat62-Tumor-SM-4DK2N	no clinical benefit	Male	-0.046211846954938	Melanoma	56.7333333333
MEL-IPI_Pat64-Tumor-SM-4DK2P	no clinical benefit	Male	-0.089075703025494	Melanoma	22.4
MEL-IPI_Pat66-Tumor-SM-4DK2R	clinical benefit	Female	-0.0782052755171265	Melanoma	10.9
MEL-IPI_Pat67-Tumor-SM-4DK2S	no clinical benefit	Male	0.0376691108181478	Melanoma	1
MEL-IPI_Pat71-Tumor-SM-4DK2W	no clinical benefit	Male	-0.109473463884758	Melanoma	27.4333333333
MEL-IPI_Pat73-Tumor-SM-4DK2Y	clinical benefit	Male	0.0270782093276946	Melanoma	7.73333333333
MEL-IPI_Pat74-Tumor-SM-4DK2Z	no clinical benefit	Male	-0.082064007265125	Melanoma	17.7
MEL-IPI_Pat76-Tumor-SM-4DK32	no clinical benefit	Male	-0.0869818459533771	Melanoma	7.06666666667
MEL-IPI_Pat77-Tumor-SM-4DK33	clinical benefit	Male	-0.110607497980486	Melanoma	12.4666666667
MEL-IPI_Pat79-Tumor-SM-53U2S	clinical benefit	Male	-0.110036608951339	Melanoma	10.2666666667
MEL-IPI_Pat80-Tumor-SM-4DK36	no clinical benefit	Male	0.317046885169334	Melanoma	7.4
MEL-IPI_Pat81-Tumor-SM-4DK37	no clinical benefit	Female	0.0456413164081619	Melanoma	3.6
MEL-IPI_Pat82-Tumor-SM-4DK38	no clinical benefit	Female	0.00369715282794237	Melanoma	14.5666666667
MEL-IPI_Pat83-Tumor-SM-53U2W	no clinical benefit	Male	-0.0755923676336081	Melanoma	1.9
MEL-IPI_Pat85-Tumor-SM-53U2Y	no clinical benefit	Male	-0.0582415678902631	Melanoma	17.7
MEL-IPI_Pat86-Tumor-SM-4DK3C	no clinical benefit	Male	-0.0326912789578418	Melanoma	2.66666666667
MEL-IPI_Pat87-Tumor-SM-4DK3D	no clinical benefit	Male	0.053695193238324	Melanoma	1.33333333333
MEL-IPI_Pat90-Tumor-SM-4DK3G	clinical benefit	Male	-0.0981336154674423	Melanoma	7.5
MEL-IPI_Pat98-Tumor-SM-4CU6L	no clinical benefit	Female	-0.100248738892888	Melanoma	2.33333333333
MEL-IPI_Pat99-Tumor-SM-4CU6M	no clinical benefit	Female	0.0304005766735986	Melanoma	0.866666666667
NI9507	no clinical benefit	Female	-0.0330602188822057	Lung	2.5
NR1867_T	no clinical benefit	Male	0.0317727480293129	Melanoma	2.93333333333
NR2137_T	no clinical benefit	Male	-0.0903127909849163	Melanoma	21.2666666667
NR3549_T	no clinical benefit	Male	-0.092452020875262	Melanoma	13.4333333333
NR4018_T	no clinical benefit	Male	-0.0275970250243933	Melanoma	4.76666666667
NR4045_T	no clinical benefit	Male	-0.079781775333553	Melanoma	14.6333333333
NR4083_T	no clinical benefit	Male	-0.0907299868361342	Melanoma	11.0666666667
NR4631_T	no clinical benefit	Male	-0.123193408686707	Melanoma	38.6333333333
NR4810_T	no clinical benefit	Female	-0.0699863739328279	Melanoma	12.6
NR4949_T	no clinical benefit	Female	-0.0714338322712726	Melanoma	19.8
NR8815_T	no clinical benefit	Female	-0.0969702977673952	Melanoma	56.5666666667
NR9445_T	no clinical benefit	Male	-0.0822799129927938	Melanoma	8.66666666667
NR9449_T	no clinical benefit	Female	-0.0666048391896812	Melanoma	9.7
NR9521_T	no clinical benefit	Male	-0.0998599585849008	Melanoma	36.1
NR9705_T	no clinical benefit	Female	0.359091384637961	Melanoma	0.9
NR9765_T	no clinical benefit	Female	-0.0330376894406746	Melanoma	2.73333333333
PR12117_T	clinical benefit	Male	-0.0983150533346123	Melanoma	37.4
PR4035_T	clinical benefit	Male	-0.056498486738409	Melanoma	17.5666666667
PR4046_T	clinical benefit	Male	-0.101450834309849	Melanoma	4.46666666667
PR4077_T	clinical benefit	Male	-0.126302292805937	Melanoma	57.2333333333
PR4091_T	clinical benefit	Female	-0.105441610547078	Melanoma	9.06666666667
PR4092_T	clinical benefit	Female	0.0420865533406346	Melanoma	116.3
R7495	no clinical benefit	Male	0.157390889406967	Lung	2.53333333333
RH090935	clinical benefit	Female	-0.03978621954284	Lung	4.06666666667
RI1933	clinical benefit	Female	0.0227499661669202	Lung	16.3333333333
RO3338	no clinical benefit	Male	0.125944774027669	Lung	2.4
SA9755	clinical benefit	Female	0.0201041533061508	Lung	40.9333333333
SARC-Sarcoma-PD1_responder-01-Tumor-SM-7KMQP	clinical benefit	Female	0.158198232477123	Other	2.06666666667
SB010944	clinical benefit	Male	0.184409537131166	Lung	8.66666666667
SC0899	clinical benefit	Female	-0.0249289120410741	Lung	13.1
SC6470	clinical benefit	Male	-0.0438905894152633	Lung	7.13333333333
SD0346_T	clinical benefit	Female	-0.0862391101058957	Melanoma	18.8333333333
SD1494_T	clinical benefit	Male	-0.0940979002576463	Melanoma	30.8
SD2051_T	no clinical benefit	Female	0.182131760336216	Melanoma	1.13333333333
SD2056_T	clinical benefit	Female	-0.0853662183823224	Melanoma	5
SD5038_T	no clinical benefit	Male	-0.0518134877210283	Melanoma	9.33333333333
SD5118_T	no clinical benefit	Female	0.223177843366136	Melanoma	2.43333333333
SD5934_T	no clinical benefit	Male	-0.0399614035939578	Melanoma	5.56666666667
SD6336_T	clinical benefit	Male	-0.0220213532802802	Melanoma	11.4333333333
SD6494_T	no clinical benefit	Female	-0.0759517272403535	Melanoma	20.8333333333
SD7357_T	no clinical benefit	Female	-0.116726190210759	Melanoma	40.5666666667
SR070761	no clinical benefit	Female	0.239010339350988	Lung	3.6
SU2C_Lung-SU2C-DFCI-LUAD-1002-Tumor-SM-AOL41	no clinical benefit	Female	-0.0551396825914922	Lung	1.8
SU2C_Lung-SU2C-DFCI-LUAD-1003-Tumor-SM-AOL4D	no clinical benefit	Female	-0.0588174880923512	Lung	4.1
SU2C_Lung-SU2C-DFCI-LUAD-1004-Tumor-SM-AOL4P	no clinical benefit	Male	-0.0213435894557916	Lung	3.83333333333
SU2C_Lung-SU2C-DFCI-LUAD-1005-Tumor-SM-AOL52	no clinical benefit	Female	0.0516598295190027	Lung	3.06666666667
SU2C_Lung-SU2C-DFCI-LUAD-1006-Tumor-SM-AOL5E	no clinical benefit	Female	-0.0146465032921712	Lung	3.56666666667
SU2C_Lung-SU2C-DFCI-LUAD-1010-Tumor-SM-AOL6S	no clinical benefit	Male	0.0716682990191638	Lung	5.73333333333
SU2C_Lung-SU2C-DFCI-LUAD-1011-Tumor-SM-AOL75	no clinical benefit	Male	-0.111918665606935	Lung	4.73333333333
SU2C_Lung-SU2C-DFCI-LUAD-1013-Tumor-SM-AOL7V	no clinical benefit	Male	-0.0271609591711441	Lung	3.66666666667
SU2C_Lung-SU2C-DFCI-LUAD-1016-Tumor-SM-AOL8W	clinical benefit	Female	0.135593763066121	Lung	6.23333333333
SU2C_Lung-SU2C-DFCI-LUAD-1017-Tumor-SM-AOL99	clinical benefit	Female	0.0300597523225249	Lung	39.5333333333
SU2C_Lung-SU2C-DFCI-LUAD-1018-Tumor-SM-AOL9H	no clinical benefit	Female	0.0389332742179476	Lung	2.96666666667
SU2C_Lung-SU2C-DFCI-LUAD-1020-Tumor-SM-AOL3C	clinical benefit	Female	0.00860513221723409	Lung	3.86666666667
WA7899	no clinical benefit	Male	0.365332422139051	Lung	4.06666666667
Y2087	clinical benefit	Female	0.100549375824712	Lung	3.56666666667
