# Supplementary material for: Five dominant amino acid substitution signatures shape tumour immunity
Source: Mol Syst Biol. 2026 Jan 28;22(5):766–86. doi: 10.1038/s44320-026-00193-x (PMC13144524; doi:10.1038/s44320-026-00193-x)
Supplement: Supplementary file 8 — Source data Fig. 6 [file 44320_2026_193_MOESM8_ESM.zip › Figure_6/C/model_data.csv]

Sample ID	AAS group	Age	Sex	Tumor mutational burden	DSS time (days)	DSS event (1 = deceased, 0 = alive)
TCGA-3N-A9WB-06A-11D-A38G-08	AAS2	71	Male	124	518	1
TCGA-3N-A9WC-06A-11D-A38G-08	AAS2	82	Male	1286	2022	0
TCGA-3N-A9WD-06A-11D-A38G-08	AAS2	82	Male	663	395	1
TCGA-BF-A1PU-01A-11D-A19A-08	AAS2	46	Female	56	387	0
TCGA-BF-A1PV-01A-11D-A19A-08	AAS2	74	Female	217	14	0
TCGA-BF-A1PX-01A-12D-A19A-08	AAS2	56	Male	216	282	1
TCGA-BF-A1PZ-01A-11D-A19A-08	AAS2	71	Female	166	853	0
TCGA-BF-A1Q0-01A-21D-A19A-08	AAS2	80	Male	452	831	0
TCGA-BF-A3DJ-01A-11D-A20D-08	AAS2	36	Female	99	464	0
TCGA-BF-A3DL-01A-11D-A20D-08	AAS2	84	Female	339	769	0
TCGA-BF-A3DM-01A-11D-A20D-08	AAS2	63	Male	312	601	0
TCGA-BF-A3DN-01A-11D-A20D-08	AAS2	81	Female	59	717	0
TCGA-BF-A5EO-01A-12D-A27K-08	AAS2	65	Male	448	703	0
TCGA-BF-A5EP-01A-12D-A27K-08	AAS2	75	Female	122	335	0
TCGA-BF-A5EQ-01A-21D-A27K-08	AAS2	63	Male	430	323	0
TCGA-BF-A5ER-01A-12D-A27K-08	AAS2	63	Male	135	327	0
TCGA-BF-A5ES-01A-11D-A27K-08	AAS2	76	Female	369	490	0
TCGA-BF-A9VF-01A-11D-A372-08	AAS2	NA	NA	55	NA	NA
TCGA-BF-AAOU-01A-12D-A397-08	AAS2	NA	NA	232	NA	NA
TCGA-BF-AAOX-01A-11D-A397-08	AAS2	NA	NA	897	NA	NA
TCGA-BF-AAP0-06A-11D-A397-08	AAS2	40	Female	303	454	0
TCGA-BF-AAP1-01A-11D-A397-08	AAS2	NA	NA	602	NA	NA
TCGA-BF-AAP2-01A-11D-A401-08	AAS2	NA	NA	945	NA	NA
TCGA-BF-AAP4-01A-11D-A401-08	AAS2	NA	NA	570	NA	NA
TCGA-BF-AAP6-01A-11D-A401-08	AAS2	NA	NA	51	NA	NA
TCGA-BF-AAP7-01A-11D-A401-08	AAS2	NA	NA	334	NA	NA
TCGA-D3-A1Q3-06A-11D-A196-08	AAS4	64	Male	23	507	1
TCGA-D3-A1Q4-06A-11D-A196-08	AAS2	53	Female	185	3408	0
TCGA-D3-A1Q5-06A-11D-A196-08	AAS2	60	Male	256	3424	1
TCGA-D3-A1Q6-06A-11D-A196-08	AAS2	55	Male	550	2184	1
TCGA-D3-A1Q7-06A-11D-A19A-08	AAS2	42	Female	61	4053	0
TCGA-D3-A1Q8-06A-11D-A19A-08	AAS2	33	Male	160	854	1
TCGA-D3-A1QA-06A-11D-A196-08	AAS2	55	Male	292	2765	0
TCGA-D3-A1QB-06A-11D-A19A-08	AAS2	75	Female	260	2912	0
TCGA-D3-A2J6-06A-11D-A19A-08	AAS2	65	Male	12	1321	1
TCGA-D3-A2J7-06A-11D-A196-08	AAS2	67	Male	251	3136	1
TCGA-D3-A2J8-06A-11D-A196-08	AAS2	48	Male	357	1992	1
TCGA-D3-A2J9-06A-11D-A196-08	AAS2	75	Male	36	723	1
TCGA-D3-A2JA-06A-11D-A196-08	AAS2	68	Male	253	3514	0
TCGA-D3-A2JC-06A-11D-A19A-08	AAS2	53	Female	130	2639	0
TCGA-D3-A2JD-06A-11D-A19A-08	AAS2	58	Male	251	361	1
TCGA-D3-A2JE-06A-11D-A372-08	AAS2	75	Female	204	841	1
TCGA-D3-A2JF-06A-11D-A196-08	AAS2	74	Male	1041	1888	0
TCGA-D3-A2JG-06A-11D-A196-08	AAS2	30	Female	71	3453	1
TCGA-D3-A2JH-06A-11D-A196-08	AAS2	68	Male	421	1280	0
TCGA-D3-A2JK-06A-11D-A196-08	AAS2	24	Male	203	368	1
TCGA-D3-A2JL-06A-11D-A196-08	AAS2	43	Female	206	5219	0
TCGA-D3-A2JN-06A-11D-A196-08	AAS2	46	Female	233	2022	1
TCGA-D3-A2JO-06A-11D-A196-08	AAS2	50	Female	421	2010	0
TCGA-D3-A2JP-06A-11D-A19A-08	AAS2	37	Male	184	1812	0
TCGA-D3-A3BZ-06A-12D-A196-08	AAS4	63	Male	45	3976	0
TCGA-D3-A3C1-06A-12D-A196-08	AAS2	NA	Male	97	NA	0
TCGA-D3-A3C3-06A-12D-A19A-08	AAS2	NA	Female	184	NA	0
TCGA-D3-A3C6-06A-12D-A196-08	AAS2	54	Female	71	1766	1
TCGA-D3-A3C7-06A-11D-A196-08	AAS2	57	Female	679	1429	0
TCGA-D3-A3C8-06A-12D-A19A-08	AAS2	58	Female	277	1409	0
TCGA-D3-A3CB-06A-11D-A196-08	AAS2	39	Male	155	5065	0
TCGA-D3-A3CE-06A-11D-A19A-08	AAS2	74	Female	25	1832	1
TCGA-D3-A3ML-06A-11D-A21A-08	AAS2	70	Male	660	422	1
TCGA-D3-A3MO-06A-11D-A21A-08	AAS2	47	Male	43	284	1
TCGA-D3-A3MR-06A-11D-A21A-08	AAS2	42	Male	583	3151	0
TCGA-D3-A3MU-06A-11D-A21A-08	AAS2	53	Male	366	1209	0
TCGA-D3-A3MV-06A-11D-A21A-08	AAS2	38	Female	346	1378	0
TCGA-D3-A51E-06A-11D-A25O-08	AAS2	39	Female	193	5318	0
TCGA-D3-A51F-06A-11D-A25O-08	AAS2	51	Male	72	1695	0
TCGA-D3-A51G-06A-11D-A25O-08	AAS2	NA	Male	851	NA	NA
TCGA-D3-A51H-06A-12D-A25O-08	AAS2	60	Male	11	1714	0
TCGA-D3-A51J-06A-11D-A25O-08	AAS2	19	Male	322	4414	0
TCGA-D3-A51N-06A-11D-A25O-08	AAS2	56	Female	66	688	0
TCGA-D3-A51R-06A-11D-A25O-08	AAS2	60	Male	505	1941	0
TCGA-D3-A51T-06A-11D-A25O-08	AAS2	59	Female	831	818	0
TCGA-D3-A5GL-06A-11D-A27K-08	AAS2	74	Male	308	3826	0
TCGA-D3-A5GN-06A-11D-A27K-08	AAS2	15	Female	344	4129	0
TCGA-D3-A5GO-06A-12D-A27K-08	AAS2	61	Male	1125	4195	0
TCGA-D3-A5GR-06A-11D-A27K-08	AAS2	23	Female	182	5424	0
TCGA-D3-A5GS-06A-11D-A27K-08	AAS2	58	Male	274	553	0
TCGA-D3-A5GU-06A-11D-A27K-08	AAS2	36	Male	529	3808	0
TCGA-D3-A8GB-06A-11D-A372-08	AAS2	48	Male	709	938	1
TCGA-D3-A8GC-06A-11D-A372-08	AAS2	48	Male	590	2421	1
TCGA-D3-A8GD-06A-11D-A372-08	AAS2	63	Female	80	718	0
TCGA-D3-A8GI-06A-11D-A372-08	AAS2	68	Male	3688	1780	1
TCGA-D3-A8GJ-06A-11D-A372-08	AAS2	18	Male	128	7342	0
TCGA-D3-A8GK-06A-11D-A372-08	AAS2	45	Male	397	5177	0
TCGA-D3-A8GL-06A-11D-A372-08	AAS2	43	Male	1293	2711	1
TCGA-D3-A8GM-06A-11D-A372-08	AAS2	73	Male	2620	3259	1
TCGA-D3-A8GN-06A-11D-A372-08	AAS2	27	Female	160	4897	0
TCGA-D3-A8GO-06A-11D-A372-08	AAS2	NA	Female	387	NA	1
TCGA-D3-A8GP-06A-11D-A372-08	AAS2	77	Male	423	4646	0
TCGA-D3-A8GQ-06A-11D-A372-08	AAS2	66	Male	1004	884	1
TCGA-D3-A8GR-06A-11D-A372-08	AAS2	54	Female	273	NA	NA
TCGA-D3-A8GS-06A-12D-A372-08	AAS2	52	Male	150	3564	1
TCGA-D3-A8GV-06A-11D-A372-08	AAS2	25	Male	285	5101	1
TCGA-D9-A148-06A-11D-A19A-08	AAS2	40	Male	187	4609	0
TCGA-D9-A149-06A-11D-A196-08	AAS2	65	Female	167	1663	0
TCGA-D9-A1JW-06A-11D-A19A-08	AAS2	82	Male	629	111	0
TCGA-D9-A1JX-06A-11D-A19A-08	AAS2	80	Female	128	216	1
TCGA-D9-A1X3-06A-11D-A197-08	AAS2	63	Male	21	551	0
TCGA-D9-A3Z1-06A-11D-A23B-08	AAS2	66	Male	357	468	1
TCGA-D9-A3Z3-06A-11D-A23B-08	AAS2	39	Female	104	678	0
TCGA-D9-A3Z4-01A-11D-A23B-08	AAS2	54	Male	107	519	1
TCGA-D9-A4Z2-01A-11D-A24R-08	AAS4	50	Male	18	190	1
TCGA-D9-A4Z3-01A-11D-A25O-08	AAS2	73	Female	600	505	0
TCGA-D9-A4Z6-06A-12D-A25O-08	AAS2	54	Male	205	561	1
TCGA-D9-A6E9-06A-12D-A30X-08	AAS2	75	Female	128	301	0
TCGA-D9-A6EA-06A-11D-A30X-08	AAS2	70	Male	476	766	0
TCGA-D9-A6EC-06A-11D-A30X-08	AAS2	56	Male	3213	2359	0
TCGA-D9-A6EG-06A-12D-A32N-08	AAS2	56	Male	46	698	1
TCGA-DA-A1HV-06A-21D-A196-08	AAS2	75	Female	974	2329	0
TCGA-DA-A1HW-06A-11D-A19A-08	AAS2	37	Female	231	820	0
TCGA-DA-A1HY-06A-11D-A19A-08	AAS2	42	Male	525	4407	0
TCGA-DA-A1I0-06A-11D-A20D-08	AAS2	63	Male	342	620	1
TCGA-DA-A1I1-06A-12D-A196-08	AAS2	55	Male	281	6768	0
TCGA-DA-A1I2-06A-21D-A19A-08	AAS2	45	Male	83	5370	1
TCGA-DA-A1I4-06A-11D-A196-08	AAS2	51	Male	192	1093	1
TCGA-DA-A1I5-06A-11D-A197-08	AAS2	27	Female	316	4107	0
TCGA-DA-A1I7-06A-22D-A197-08	AAS2	62	Male	303	2703	0
TCGA-DA-A1I8-06A-11D-A197-08	AAS2	63	Female	117	1640	1
TCGA-DA-A1IA-06A-11D-A196-08	AAS2	32	Female	234	2005	1
TCGA-DA-A1IC-06A-11D-A197-08	AAS2	81	Male	698	2071	1
TCGA-DA-A3F3-06A-11D-A20D-08	AAS2	52	Male	226	319	1
TCGA-DA-A3F5-06A-11D-A20D-08	AAS2	45	Male	229	6873	1
TCGA-DA-A3F8-06A-11D-A20D-08	AAS2	39	Male	829	1319	0
TCGA-DA-A95V-06A-11D-A372-08	AAS2	83	Female	190	2193	0
TCGA-DA-A95W-06A-11D-A372-08	AAS2	52	Male	119	1136	0
TCGA-DA-A95X-06A-11D-A372-08	AAS2	62	Male	391	2249	0
TCGA-DA-A95Y-06A-11D-A372-08	AAS2	68	Male	293	430	1
TCGA-DA-A95Z-06A-11D-A372-08	AAS2	87	Male	1382	396	0
TCGA-DA-A960-01A-11D-A372-08	AAS2	NA	NA	612	NA	NA
TCGA-EB-A1NK-01A-11D-A196-08	AAS2	48	Male	94	1039	0
TCGA-EB-A24D-01A-11D-A197-08	AAS2	72	Male	397	645	0
TCGA-EB-A299-01A-21D-A197-08	AAS2	63	Male	97	378	0
TCGA-EB-A3HV-01A-11D-A21A-08	AAS2	37	Male	34	39	0
TCGA-EB-A3XB-01A-11D-A23B-08	AAS2	63	Male	370	796	0
TCGA-EB-A3XC-01A-11D-A23B-08	AAS2	74	Male	287	650	0
TCGA-EB-A3XD-01A-22D-A23B-08	AAS2	53	Female	228	1160	0
TCGA-EB-A3XE-01A-12D-A23B-08	AAS2	77	Female	16	180	0
TCGA-EB-A3XF-01A-31D-A23B-08	AAS2	57	Male	268	278	0
TCGA-EB-A3Y6-01A-21D-A23B-08	AAS2	56	Female	438	126	0
TCGA-EB-A3Y7-01A-11D-A23B-08	AAS2	86	Female	801	326	1
TCGA-EB-A41A-01A-11D-A24R-08	AAS2	90	Male	1334	262	0
TCGA-EB-A41B-01A-11D-A24R-08	AAS2	76	Female	278	291	0
TCGA-EB-A42Z-01A-12D-A24R-08	AAS2	49	Male	74	441	0
TCGA-EB-A430-01A-11D-A24R-08	AAS2	83	Male	296	0	0
TCGA-EB-A431-01A-11D-A25O-08	AAS2	34	Male	1238	568	0
TCGA-EB-A44N-01A-11D-A25O-08	AAS2	59	Male	96	205	1
TCGA-EB-A44O-01A-11D-A25O-08	AAS2	69	Male	356	81	0
TCGA-EB-A44P-01A-11D-A25O-08	AAS2	58	Female	235	741	0
TCGA-EB-A4IS-01A-21D-A25O-08	AAS2	77	Male	378	774	0
TCGA-EB-A4OY-01A-11D-A25O-08	AAS4	65	Female	41	977	0
TCGA-EB-A4P0-01A-41D-A25O-08	AAS2	82	Male	135	326	1
TCGA-EB-A4XL-01A-11D-A27K-08	AAS2	56	Female	334	777	0
TCGA-EB-A51B-01A-11D-A27K-08	AAS2	NA	NA	285	NA	NA
TCGA-EB-A550-01A-61D-A27K-08	AAS2	NA	NA	112	NA	NA
TCGA-EB-A551-01A-21D-A27K-08	AAS2	78	Female	240	590	0
TCGA-EB-A553-01A-12D-A27K-08	AAS2	62	Male	243	226	0
TCGA-EB-A5FP-01A-11D-A27K-08	AAS2	65	Female	284	454	1
TCGA-EB-A5KH-06A-11D-A27K-08	AAS4	55	Male	27	619	1
TCGA-EB-A5SE-01A-11D-A30X-08	AAS2	73	Male	210	401	1
TCGA-EB-A5SG-06A-11D-A30X-08	AAS2	57	Female	180	2076	0
TCGA-EB-A5UL-06A-11D-A30X-08	AAS2	71	Male	312	891	0
TCGA-EB-A5UM-01A-11D-A30X-08	AAS2	48	Female	414	779	0
TCGA-EB-A5UN-06A-11D-A30X-08	AAS2	49	Male	500	1792	0
TCGA-EB-A6QY-01A-12D-A32N-08	AAS2	71	Male	450	382	0
TCGA-EB-A6QZ-01A-12D-A32N-08	AAS2	76	Female	198	352	1
TCGA-EB-A6R0-01A-12D-A32N-08	AAS2	58	Female	269	608	1
TCGA-EB-A82C-01A-11D-A34U-08	AAS2	NA	NA	19	NA	NA
TCGA-EB-A85I-01A-11D-A34U-08	AAS2	NA	NA	140	NA	NA
TCGA-EB-A85J-01A-12D-A34U-08	AAS2	NA	NA	275	NA	NA
TCGA-EB-A97M-01A-11D-A38G-08	AAS2	NA	NA	219	NA	NA
TCGA-EE-A17X-06A-11D-A197-08	AAS2	54	Male	577	907	1
TCGA-EE-A17Y-06A-11D-A196-08	AAS2	69	Male	110	828	1
TCGA-EE-A17Z-06A-11D-A196-08	AAS4	57	Male	17	263	1
TCGA-EE-A180-06A-11D-A21A-08	AAS2	69	Male	382	2889	1
TCGA-EE-A181-06A-11D-A196-08	AAS2	82	Female	1936	1026	1
TCGA-EE-A182-06A-11D-A196-08	AAS2	84	Female	1035	447	1
TCGA-EE-A183-06A-11D-A196-08	AAS2	48	Male	492	NA	NA
TCGA-EE-A185-06A-11D-A196-08	AAS2	55	Female	135	151	1
TCGA-EE-A20B-06A-11D-A196-08	AAS2	66	Female	135	4070	0
TCGA-EE-A20C-06A-11D-A196-08	AAS2	59	Male	1451	NA	NA
TCGA-EE-A20F-06A-21D-A196-08	AAS2	53	Male	320	2785	0
TCGA-EE-A20H-06A-11D-A197-08	AAS2	56	Male	449	5118	1
TCGA-EE-A29A-06A-12D-A196-08	AAS2	68	Male	181	1927	1
TCGA-EE-A29B-06A-11D-A197-08	AAS2	67	Male	412	2588	1
TCGA-EE-A29C-06A-21D-A197-08	AAS2	20	Male	301	2402	1
TCGA-EE-A29D-06A-11D-A197-08	AAS2	87	Male	2641	425	1
TCGA-EE-A29E-06A-11D-A197-08	AAS2	54	Male	2448	1940	0
TCGA-EE-A29G-06A-12D-A196-08	AAS2	53	Male	230	2192	1
TCGA-EE-A29H-06A-12D-A197-08	AAS2	59	Female	224	1966	0
TCGA-EE-A29L-06A-12D-A196-08	AAS2	78	Male	1388	79	1
TCGA-EE-A29M-06A-11D-A196-08	AAS2	33	Female	1714	1729	0
TCGA-EE-A29N-06A-12D-A197-08	AAS2	78	Male	426	566	1
TCGA-EE-A29P-06A-11D-A197-08	AAS2	73	Female	210	1716	0
TCGA-EE-A29Q-06A-11D-A197-08	AAS2	70	Female	206	2030	1
TCGA-EE-A29R-06A-11D-A197-08	AAS2	48	Female	463	440	0
TCGA-EE-A29S-06A-11D-A197-08	AAS2	79	Male	728	1864	1
TCGA-EE-A29T-06A-11D-A197-08	AAS2	51	Female	271	11252	0
TCGA-EE-A29V-06A-12D-A197-08	AAS2	85	Male	733	787	1
TCGA-EE-A29W-06A-11D-A196-08	AAS2	42	Male	55	NA	NA
TCGA-EE-A29X-06A-11D-A196-08	AAS2	58	Female	102	545	1
TCGA-EE-A2A0-06A-11D-A196-08	AAS2	77	Female	307	1424	1
TCGA-EE-A2A1-06A-11D-A197-08	AAS2	46	Male	278	3527	0
TCGA-EE-A2A2-06A-11D-A196-08	AAS2	71	Male	1072	1814	0
TCGA-EE-A2A5-06A-11D-A197-08	AAS2	43	Male	230	1195	1
TCGA-EE-A2A6-06A-11D-A197-08	AAS2	43	Male	204	2620	0
TCGA-EE-A2GB-06A-11D-A197-08	AAS2	51	Male	479	1803	0
TCGA-EE-A2GC-06A-11D-A197-08	AAS2	82	Male	1658	2051	0
TCGA-EE-A2GD-06A-11D-A196-08	AAS2	58	Female	393	10346	1
TCGA-EE-A2GE-06A-11D-A196-08	AAS2	44	Male	165	5286	0
TCGA-EE-A2GH-06A-11D-A196-08	AAS2	34	Male	222	6699	0
TCGA-EE-A2GI-06A-11D-A196-08	AAS2	39	Male	1080	1482	0
TCGA-EE-A2GJ-06A-11D-A196-08	AAS2	83	Male	815	3266	1
TCGA-EE-A2GL-06A-11D-A196-08	AAS2	40	Female	234	2423	0
TCGA-EE-A2GM-06B-11D-A196-08	AAS2	70	Female	492	2296	0
TCGA-EE-A2GN-06A-11D-A196-08	AAS2	67	Male	309	3106	1
TCGA-EE-A2GO-06A-11D-A196-08	AAS2	66	Female	1367	3857	0
TCGA-EE-A2GP-06A-11D-A197-08	AAS2	80	Male	447	423	1
TCGA-EE-A2GR-06A-11D-A197-08	AAS2	78	Male	1093	1301	1
TCGA-EE-A2GS-06A-12D-A197-08	AAS2	28	Female	252	2470	1
TCGA-EE-A2GT-06A-12D-A197-08	AAS2	77	Male	220	1365	0
TCGA-EE-A2GU-06A-11D-A196-08	AAS2	65	Female	411	2884	0
TCGA-EE-A2M5-06A-12D-A197-08	AAS2	49	Male	1420	659	1
TCGA-EE-A2M6-06A-12D-A197-08	AAS2	61	Male	391	3932	0
TCGA-EE-A2M7-06A-11D-A197-08	AAS2	66	Male	37	877	1
TCGA-EE-A2M8-06A-12D-A196-08	AAS2	54	Female	66	601	1
TCGA-EE-A2MC-06A-12D-A197-08	AAS2	73	Male	534	1871	1
TCGA-EE-A2MD-06A-11D-A197-08	AAS2	52	Male	1170	1438	1
TCGA-EE-A2ME-06A-11D-A197-08	AAS2	51	Male	16	3141	1
TCGA-EE-A2MF-06A-11D-A21A-08	AAS2	39	Female	535	8174	1
TCGA-EE-A2MG-06A-11D-A197-08	AAS2	23	Male	145	3139	1
TCGA-EE-A2MH-06A-11D-A197-08	AAS2	66	Male	88	516	1
TCGA-EE-A2MI-06A-11D-A197-08	AAS2	43	Male	770	6225	1
TCGA-EE-A2MJ-06A-11D-A197-08	AAS2	60	Male	1248	2927	1
TCGA-EE-A2MK-06A-11D-A196-08	AAS2	18	Female	207	5487	0
TCGA-EE-A2ML-06A-11D-A197-08	AAS2	35	Male	386	6590	1
TCGA-EE-A2MM-06A-11D-A196-08	AAS2	63	Female	383	5107	1
TCGA-EE-A2MN-06A-11D-A197-08	AAS2	58	Male	107	1446	1
TCGA-EE-A2MP-06A-11D-A197-08	AAS2	34	Female	214	7563	0
TCGA-EE-A2MQ-06A-11D-A197-08	AAS2	70	Female	179	1315	1
TCGA-EE-A2MR-06A-11D-A196-08	AAS2	61	Male	2102	4088	0
TCGA-EE-A2MS-06A-11D-A197-08	AAS2	72	Male	1993	4942	0
TCGA-EE-A2MT-06A-11D-A197-08	AAS2	45	Male	663	2166	0
TCGA-EE-A2MU-06A-21D-A196-08	AAS2	71	Male	452	1620	0
TCGA-EE-A3AA-06A-11D-A196-08	AAS2	47	Male	859	3781	0
TCGA-EE-A3AB-06A-11D-A196-08	AAS2	30	Male	499	3733	0
TCGA-EE-A3AC-06A-11D-A196-08	AAS2	47	Male	683	1948	0
TCGA-EE-A3AD-06A-11D-A196-08	AAS2	50	Male	289	875	1
TCGA-EE-A3AE-06A-11D-A196-08	AAS2	52	Female	1047	1658	0
TCGA-EE-A3AF-06A-11D-A196-08	AAS2	48	Female	757	420	1
TCGA-EE-A3AG-06A-31D-A196-08	AAS2	25	Male	1158	1265	1
TCGA-EE-A3AH-06A-11D-A196-08	AAS2	30	Male	277	4222	1
TCGA-EE-A3J3-06A-11D-A20D-08	AAS2	42	Male	112	5237	1
TCGA-EE-A3J4-06A-11D-A20D-08	AAS2	72	Male	228	3869	1
TCGA-EE-A3J5-06A-11D-A20D-08	AAS2	71	Male	1541	1124	1
TCGA-EE-A3J7-06A-11D-A20D-08	AAS2	43	Male	678	1949	0
TCGA-EE-A3J8-06A-11D-A20D-08	AAS2	59	Male	190	1044	1
TCGA-EE-A3JA-06A-11D-A20D-08	AAS2	44	Male	721	1618	1
TCGA-EE-A3JB-06A-11D-A21A-08	AAS2	60	Female	444	6138	0
TCGA-EE-A3JD-06A-11D-A20D-08	AAS2	70	Male	1303	832	1
TCGA-EE-A3JE-06A-11D-A20D-08	AAS2	75	Male	185	1562	0
TCGA-EE-A3JH-06A-11D-A21A-08	AAS2	54	Male	116	4086	0
TCGA-EE-A3JI-06A-11D-A21A-08	AAS2	48	Male	780	4648	1
TCGA-ER-A193-06A-12D-A197-08	AAS2	62	Male	1408	955	1
TCGA-ER-A194-01A-11D-A197-08	AAS2	77	Male	985	1354	1
TCGA-ER-A195-06A-11D-A196-08	AAS2	46	Male	181	1078	1
TCGA-ER-A196-01A-11D-A197-08	AAS4	64	Female	13	1785	0
TCGA-ER-A197-06A-32D-A197-08	AAS4	83	Female	33	424	1
TCGA-ER-A198-06A-11D-A196-08	AAS2	45	Male	359	1544	1
TCGA-ER-A199-06A-11D-A197-08	AAS2	86	Female	200	279	1
TCGA-ER-A19A-06A-21D-A197-08	AAS2	79	Male	114	2365	0
TCGA-ER-A19B-06A-11D-A196-08	AAS4	42	Male	77	2993	1
TCGA-ER-A19C-06A-11D-A196-08	AAS2	77	Male	53	1487	1
TCGA-ER-A19D-06A-11D-A197-08	AAS2	46	Female	322	383	1
TCGA-ER-A19E-06A-11D-A197-08	AAS2	36	Female	322	396	1
TCGA-ER-A19F-06A-11D-A196-08	AAS2	82	Male	682	802	1
TCGA-ER-A19G-06A-11D-A196-08	AAS2	48	Female	357	9188	0
TCGA-ER-A19H-06A-12D-A196-08	AAS2	40	Male	183	4634	1
TCGA-ER-A19J-06A-11D-A196-08	AAS2	54	Male	143	196	1
TCGA-ER-A19K-01A-21D-A197-08	AAS2	79	Female	269	469	1
TCGA-ER-A19L-06A-12D-A197-08	AAS2	35	Male	38	4000	1
TCGA-ER-A19M-06A-61D-A23B-08	AAS2	36	Male	338	1857	1
TCGA-ER-A19N-06A-11D-A197-08	AAS2	47	Male	303	1341	1
TCGA-ER-A19O-06A-11D-A197-08	AAS2	56	Male	127	NA	1
TCGA-ER-A19P-06A-11D-A196-08	AAS2	47	Female	119	4930	1
TCGA-ER-A19Q-06A-11D-A197-08	AAS2	37	Female	94	1548	1
TCGA-ER-A19S-06A-11D-A196-08	AAS2	81	Female	135	1505	0
TCGA-ER-A19T-06A-11D-A19A-08	AAS4	51	Male	30	270	1
TCGA-ER-A19W-06A-41D-A23B-08	AAS2	48	Female	216	4507	1
TCGA-ER-A1A1-06A-11D-A197-08	AAS2	58	Male	37	3196	0
TCGA-ER-A2NC-06A-11D-A197-08	AAS2	50	Male	276	1333	1
TCGA-ER-A2ND-06A-11D-A196-08	AAS2	57	Female	84	710	1
TCGA-ER-A2NE-06A-21D-A196-08	AAS2	39	Male	91	NA	NA
TCGA-ER-A2NF-01A-11D-A19A-08	AAS2	53	Male	27	877	1
TCGA-ER-A2NF-06A-11D-A19A-08	AAS2	53	Male	24	877	1
TCGA-ER-A2NG-06A-11D-A196-08	AAS2	43	Female	183	1490	1
TCGA-ER-A2NH-06A-11D-A196-08	AAS2	49	Male	211	1264	0
TCGA-ER-A3PL-06A-11D-A23B-08	AAS2	30	Male	242	1010	0
TCGA-ER-A42K-06A-11D-A24R-08	AAS2	40	Female	143	394	1
TCGA-ER-A42L-06A-11D-A24R-08	AAS2	49	Male	609	4533	0
TCGA-FR-A3R1-01A-11D-A23B-08	AAS2	69	Male	287	685	0
TCGA-FR-A3YN-06A-11D-A23B-08	AAS2	44	Male	390	2828	0
TCGA-FR-A3YO-06A-11D-A23B-08	AAS2	NA	Female	590	NA	0
TCGA-FR-A44A-06A-11D-A24R-08	AAS2	29	Female	204	5299	0
TCGA-FR-A69P-06A-21D-A30X-08	AAS2	34	Female	163	478	0
TCGA-FR-A726-01A-11D-A32N-08	AAS2	90	Male	4968	305	1
TCGA-FR-A728-01A-11D-A32N-08	AAS2	54	Female	272	583	0
TCGA-FR-A729-06A-11D-A34U-08	AAS2	38	Female	627	6716	0
TCGA-FR-A7U9-06A-11D-A34U-08	AAS2	63	Female	1287	571	0
TCGA-FR-A7UA-06A-32D-A34U-08	AAS2	65	Female	114	1164	0
TCGA-FR-A8YC-06A-11D-A372-08	AAS2	78	Male	2126	1059	1
TCGA-FR-A8YE-06A-11D-A372-08	AAS2	41	Male	223	3176	0
TCGA-FS-A1YW-06A-11D-A197-08	AAS2	52	Male	107	6598	1
TCGA-FS-A1YY-06A-11D-A197-08	AAS2	55	Female	141	6953	1
TCGA-FS-A1Z0-06A-11D-A197-08	AAS2	32	Female	193	6164	1
TCGA-FS-A1Z3-06A-11D-A197-08	AAS2	72	Female	750	636	1
TCGA-FS-A1Z4-06A-11D-A197-08	AAS2	62	Male	22	854	1
TCGA-FS-A1Z7-06A-11D-A197-08	AAS2	19	Male	128	237	1
TCGA-FS-A1ZA-06A-11D-A197-08	AAS2	45	Female	872	843	1
TCGA-FS-A1ZB-06A-12D-A197-08	AAS2	57	Male	160	1486	1
TCGA-FS-A1ZC-06A-11D-A197-08	AAS2	51	Male	498	10870	1
TCGA-FS-A1ZD-06A-11D-A197-08	AAS2	63	Male	187	1628	1
TCGA-FS-A1ZE-06A-11D-A197-08	AAS2	40	Male	103	1413	1
TCGA-FS-A1ZF-06A-12D-A197-08	AAS2	78	Female	141	470	1
TCGA-FS-A1ZG-06A-11D-A197-08	AAS4	60	Female	20	295	1
TCGA-FS-A1ZH-06A-11D-A197-08	AAS2	71	Female	22	996	1
TCGA-FS-A1ZK-06A-11D-A197-08	AAS2	68	Male	1086	728	1
TCGA-FS-A1ZM-06A-12D-A197-08	AAS2	74	Male	178	3080	0
TCGA-FS-A1ZN-01A-11D-A197-08	AAS2	43	Male	68	730	1
TCGA-FS-A1ZP-06A-11D-A197-08	AAS2	52	Male	286	2273	1
TCGA-FS-A1ZQ-06A-11D-A197-08	AAS2	31	Male	329	4062	1
TCGA-FS-A1ZR-06A-21D-A197-08	AAS2	36	Male	97	347	1
TCGA-FS-A1ZS-06A-12D-A197-08	AAS2	54	Male	178	4526	0
TCGA-FS-A1ZT-06A-11D-A197-08	AAS2	55	Male	120	1617	0
TCGA-FS-A1ZW-06A-12D-A197-08	AAS2	65	Male	476	1505	0
TCGA-FS-A1ZZ-06A-11D-A197-08	AAS2	54	Female	1052	822	1
TCGA-FS-A4F0-06A-11D-A24R-08	AAS2	67	Female	392	2367	0
TCGA-FS-A4F2-06A-11D-A24R-08	AAS2	46	Female	505	1525	1
TCGA-FS-A4F5-06A-11D-A25O-08	AAS2	77	Female	550	874	1
TCGA-FS-A4F8-06A-11D-A25O-08	AAS2	52	Male	125	5318	1
TCGA-FS-A4F9-06A-11D-A24R-08	AAS2	80	Male	295	1035	0
TCGA-FS-A4FB-06A-11D-A25O-08	AAS2	46	Female	134	813	1
TCGA-FS-A4FC-06A-11D-A24R-08	AAS2	75	Female	518	1655	1
TCGA-FS-A4FD-06A-11D-A25O-08	AAS2	39	Male	337	2454	1
TCGA-FW-A3R5-06A-11D-A23B-08	AAS2	68	Male	13001	1124	0
TCGA-FW-A3TU-06A-11D-A23B-08	AAS2	72	Female	548	1691	1
TCGA-FW-A3TV-06A-11D-A23B-08	AAS2	57	Female	236	411	0
TCGA-FW-A5DX-01A-11D-A27K-08	AAS2	71	Male	134	640	0
TCGA-FW-A5DY-06A-11D-A30X-08	AAS2	48	Female	95	587	0
TCGA-GF-A2C7-01A-11D-A197-08	AAS2	48	Male	51	21	0
TCGA-GF-A3OT-06A-23D-A23B-08	AAS2	58	Female	371	301	0
TCGA-GF-A4EO-06A-12D-A24R-08	AAS2	74	Female	170	591	0
TCGA-GF-A6C8-06A-12D-A30X-08	AAS2	62	Female	270	62	0
TCGA-GF-A6C9-06A-11D-A30X-08	AAS2	78	Male	1865	480	0
TCGA-GF-A769-01A-32D-A32N-08	AAS2	39	Male	102	1070	1
TCGA-GN-A262-06A-11D-A196-08	AAS2	47	Female	247	4255	0
TCGA-GN-A263-01A-11D-A196-08	AAS2	24	Male	319	467	1
TCGA-GN-A265-06A-21D-A197-08	AAS2	53	Male	149	2948	0
TCGA-GN-A266-06A-11D-A197-08	AAS2	45	Male	2702	308	1
TCGA-GN-A267-06A-21D-A196-08	AAS2	38	Male	296	1960	1
TCGA-GN-A268-06A-11D-A196-08	AAS2	83	Female	248	1910	1
TCGA-GN-A269-01A-11D-A19A-08	AAS2	70	Male	511	170	1
TCGA-GN-A26A-06A-11D-A19A-08	AAS2	63	Female	243	988	1
TCGA-GN-A26C-01A-11D-A19A-08	AAS2	77	Male	1199	821	1
TCGA-GN-A4U3-06A-11D-A32N-08	AAS2	30	Male	225	3708	0
TCGA-GN-A4U4-06A-11D-A32N-08	AAS2	73	Male	499	1197	0
TCGA-GN-A4U5-01A-11D-A32N-08	AAS2	61	Female	233	1156	0
TCGA-GN-A4U7-06A-21D-A32N-08	AAS2	56	Female	169	317	1
TCGA-GN-A4U8-06A-11D-A32N-08	AAS2	51	Male	283	1487	0
TCGA-GN-A4U9-06A-11D-A32N-08	AAS4	71	Male	49	673	1
TCGA-GN-A8LK-06A-11D-A372-08	AAS2	70	Male	1421	1524	1
TCGA-GN-A8LL-06A-21D-A372-08	AAS4	68	Female	33	650	1
TCGA-GN-A8LN-01A-11D-A372-08	AAS2	NA	NA	191	NA	NA
TCGA-GN-A9SD-06A-11D-A401-08	AAS2	59	Female	95	1807	1
TCGA-HR-A2OG-06A-21D-A197-08	AAS2	50	Female	137	7	0
TCGA-HR-A2OH-06A-11D-A197-08	AAS2	46	Female	79	2004	1
TCGA-HR-A5NC-01A-11D-A27K-08	AAS2	NA	NA	45	NA	NA
TCGA-IH-A3EA-01A-11D-A20D-08	AAS2	61	Male	1085	524	0
TCGA-LH-A9QB-06A-11D-A38G-08	AAS2	24	Female	175	11217	0
TCGA-OD-A75X-06A-12D-A32N-08	AAS2	49	Male	746	9061	1
TCGA-QB-A6FS-06A-11D-A30X-08	AAS2	49	Male	839	220	0
TCGA-QB-AA9O-06A-11D-A397-08	AAS2	73	Male	1075	549	1
TCGA-RP-A693-06A-13D-A30X-08	AAS2	77	Male	568	10	0
TCGA-RP-A694-06A-11D-A30X-08	AAS2	71	Male	508	21	0
TCGA-RP-A695-06A-11D-A30X-08	AAS2	NA	Male	627	NA	0
TCGA-RP-A6K9-06A-41D-A34U-08	AAS4	NA	Female	40	NA	0
TCGA-W3-A824-06A-21D-A34U-08	AAS2	63	Male	1021	6940	0
TCGA-W3-A825-06A-11D-A34U-08	AAS2	60	Female	791	1917	1
TCGA-W3-A828-06A-11D-A34U-08	AAS2	66	Male	985	3683	1
TCGA-W3-AA1O-06A-11D-A38G-08	AAS2	85	Male	547	122	1
TCGA-W3-AA1Q-06A-11D-A38G-08	AAS2	57	Male	661	2101	1
TCGA-W3-AA1R-06A-11D-A397-08	AAS2	71	Male	1236	3379	1
TCGA-W3-AA1V-06B-11D-A401-08	AAS2	63	Male	3872	1280	1
TCGA-W3-AA1W-06A-11D-A38G-08	AAS2	64	Male	492	6666	0
TCGA-W3-AA21-06A-11D-A38G-08	AAS2	26	Male	362	3195	1
TCGA-WE-A8JZ-06A-11D-A372-08	AAS2	70	Male	143	731	0
TCGA-WE-A8K1-06A-21D-A372-08	AAS2	74	Male	243	1492	0
TCGA-WE-A8K4-01A-12D-A372-08	AAS2	NA	NA	586	NA	NA
TCGA-WE-A8K5-06A-11D-A372-08	AAS2	65	Male	807	1860	1
TCGA-WE-A8K6-06A-11D-A372-08	AAS2	79	Male	178	546	0
TCGA-WE-A8ZM-06A-11D-A372-08	AAS4	70	Male	56	3082	0
TCGA-WE-A8ZN-06A-11D-A372-08	AAS2	57	Male	118	1794	0
TCGA-WE-A8ZO-06A-11D-A372-08	AAS2	73	Female	256	2145	0
TCGA-WE-A8ZQ-06A-41D-A372-08	AAS2	48	Male	124	1923	0
TCGA-WE-A8ZT-06A-11D-A372-08	AAS2	25	Female	332	359	0
TCGA-WE-A8ZX-06A-11D-A372-08	AAS2	45	Male	404	1089	0
TCGA-WE-A8ZY-06A-11D-A372-08	AAS2	62	Male	166	1506	1
TCGA-WE-AA9Y-06A-12D-A38G-08	AAS2	37	Male	45	370	0
TCGA-WE-AAA0-06A-11D-A38G-08	AAS2	47	Male	1053	1229	0
TCGA-WE-AAA3-06A-11D-A38G-08	AAS2	84	Female	250	651	0
TCGA-WE-AAA4-06A-12D-A38G-08	AAS2	56	Female	166	760	0
TCGA-XV-A9W5-01A-11D-A38G-08	AAS2	NA	NA	61	NA	NA
TCGA-XV-AAZV-01A-11D-A401-08	AAS2	NA	NA	77	NA	NA
TCGA-XV-AAZW-01A-12D-A401-08	AAS2	NA	NA	107	NA	NA
TCGA-XV-AAZY-01A-12D-A401-08	AAS2	NA	NA	118	NA	NA
TCGA-XV-AB01-06A-12D-A401-08	AAS2	54	Female	151	403	0
TCGA-YD-A89C-06A-11D-A372-08	AAS2	43	Female	1209	210	0
TCGA-YD-A9TA-06A-11D-A397-08	AAS2	75	Male	2375	1496	0
TCGA-YD-A9TB-06A-12D-A401-08	AAS2	NA	Female	243	NA	0
TCGA-YG-AA3N-01A-11D-A38G-08	AAS2	NA	NA	1433	NA	NA
TCGA-YG-AA3O-06A-11D-A38G-08	AAS2	62	Male	816	1154	1
TCGA-YG-AA3P-06A-11D-A38G-08	AAS4	63	Female	54	439	0
TCGA-Z2-A8RT-06A-11D-A372-08	AAS2	42	Female	2106	839	0
TCGA-Z2-AA3S-06A-11D-A397-08	AAS2	58	Male	150	2950	0
TCGA-Z2-AA3V-06A-11D-A397-08	AAS2	57	Female	302	486	0
