# Supplementary material for: Five dominant amino acid substitution signatures shape tumour immunity
Source: Mol Syst Biol. 2026 Jan 28;22(5):766–86. doi: 10.1038/s44320-026-00193-x (PMC13144524; doi:10.1038/s44320-026-00193-x)
Supplement: Supplementary file 9 — Source data Fig. 7 [file 44320_2026_193_MOESM9_ESM.zip]

Archive with 14 entries (10 files):
- Figure_7/
- Figure_7/A/
- Figure_7/A/scatterplot_data.csv
- Figure_7/A/README
- Figure_7/D/
- Figure_7/D/README
- Figure_7/D/boxplot_data.csv
- Figure_7/D/flow_cytometry_data.pdf
- Figure_7/B/
- Figure_7/B/README
- Figure_7/B/motif_dataB2705.csv
- Figure_7/B/motif_dataB0702.csv
- Figure_7/B/motif_dataB4001.csv
- Figure_7/B/barplot_data.csv
