# Supplementary material for: Five dominant amino acid substitution signatures shape tumour immunity
Source: Mol Syst Biol. 2026 Jan 28;22(5):766–86. doi: 10.1038/s44320-026-00193-x (PMC13144524; doi:10.1038/s44320-026-00193-x)
Supplement: Supplementary file 9 — Source data Fig. 7 [file 44320_2026_193_MOESM9_ESM.zip › Figure_7/A/scatterplot_data.csv]

Allele	Enrichment in lymphocyte-rich samples (OR)	Affinity to AAS4
A0101	1.17400541345526	0.380387099953912
A0201	0.861944158017723	0.394815144505016
A0301	0.925776646358512	0.339811782287504
A1101	1.30079040952549	0.316982067840717
A2402	1.34609239827612	0.233200140717656
A2601	0.936416266729763	0.40181752897185
A3201	0.653072228790248	0.295927796483295
B0702	1.62213413846832	0.443456188409182
B0801	0.729933786962209	0.442768621299757
B1501	0.69632780813932	0.265173363261192
B1801	0.441515763750692	0.290401265710006
B2705	2.1665707031598	0.506840650934768
B3501	0.765930233797124	0.326655585533498
B4001	1.87118473015656	0.388487432802754
B4402	0.885255471190001	0.308832081224457
B4403	0.751607094480003	0.322391978572236
B5101	0.606659520722638	0.40862821159008
C0102	1.09196351506987	0.463445101106208
C0202	0.599084907902835	0.286940817601401
C0303	0.722934355523472	0.293738229027757
C0304	0.890971059509156	0.363075355009863
C0401	1.07892712943619	0.320639872102422
C0501	0.990831054770696	0.437975354106808
C0602	0.868109470198403	0.331512577583938
C0701	0.576338417529332	0.352515466835715
C0702	1.8503829420543	0.346892266507436
C0802	1.22493935914894	0.407268523213505
C1203	0.419299316105796	0.323924943564136
C1601	0.298035731692133	0.272303862119111
