# Supplementary material for: Five dominant amino acid substitution signatures shape tumour immunity
Source: Mol Syst Biol. 2026 Jan 28;22(5):766–86. doi: 10.1038/s44320-026-00193-x (PMC13144524; doi:10.1038/s44320-026-00193-x)
Supplement: Supplementary file 9 — Source data Fig. 7 [file 44320_2026_193_MOESM9_ESM.zip › Figure_7/D/boxplot_data.csv]

Division index	HLA PBMC	HLA PBMC (short)	HLA A549	Group
-0.482894525152356	A	A	B	Cell: B, PBMC: A
-0.526882711225219	A	A	B	Cell: B, PBMC: A
1.31351221680867	B	B	B	Cell: B, PBMC: B
-0.416099229883613	AB	B	B	Cell: B, PBMC: B
-0.401665326769365	A	A	B	Cell: B, PBMC: A
1.16033077604677	B	B	B	Cell: B, PBMC: B
-0.24550160064748	B	B	B	Cell: B, PBMC: B
-0.381964731787507	A	A	B	Cell: B, PBMC: A
1.23672753637793	AB	B	B	Cell: B, PBMC: B
-0.385632860795007	B	B	B	Cell: B, PBMC: B
-0.219787129597412	AB	B	B	Cell: B, PBMC: B
-0.0568613761775159	AB	B	B	Cell: B, PBMC: B
-0.299633757072832	A	A	KO	Cell: KO, PBMC: A
-0.448533694782611	A	A	KO	Cell: KO, PBMC: A
-0.601452632742333	B	B	KO	Cell: KO, PBMC: B
-1.16547729381351	AB	B	KO	Cell: KO, PBMC: B
-0.485133959074473	A	A	KO	Cell: KO, PBMC: A
-0.467325195886447	B	B	KO	Cell: KO, PBMC: B
-0.49769354343224	B	B	KO	Cell: KO, PBMC: B
-0.532183832514229	A	A	KO	Cell: KO, PBMC: A
-0.622849041146122	AB	B	KO	Cell: KO, PBMC: B
-0.457013024463007	B	B	KO	Cell: KO, PBMC: B
-0.430188069281559	AB	B	KO	Cell: KO, PBMC: B
-0.280546660866312	AB	B	KO	Cell: KO, PBMC: B
-0.0872528033044426	A	A	A	Cell: A, PBMC: A
0.0476650418228361	A	A	A	Cell: A, PBMC: A
-0.209491732381628	B	B	A	Cell: A, PBMC: B
-0.498862007472059	AB	B	A	Cell: A, PBMC: B
-0.360782543736325	A	A	A	Cell: A, PBMC: A
-0.298171195901172	B	B	A	Cell: A, PBMC: B
-0.474723361165291	B	B	A	Cell: A, PBMC: B
-0.416867660948659	A	A	A	Cell: A, PBMC: A
0.573920324527908	AB	B	A	Cell: A, PBMC: B
-0.366943697646175	B	B	A	Cell: A, PBMC: B
-0.562289585122676	AB	B	A	Cell: A, PBMC: B
-0.584219329190174	AB	B	A	Cell: A, PBMC: B
1.71769213871472	A	A	NA	BEAD, PBMC: A
1.70657010957077	A	A	NA	BEAD, PBMC: A
0.682195152164204	B	B	NA	BEAD, PBMC: B
1.2068754461025	AB	B	NA	BEAD, PBMC: B
1.78459144726968	A	A	NA	BEAD, PBMC: A
0.867567900227729	B	B	NA	BEAD, PBMC: B
1.77622209546472	B	B	NA	BEAD, PBMC: B
1.78606658262939	A	A	NA	BEAD, PBMC: A
0.129891483849272	AB	B	NA	BEAD, PBMC: B
1.78297670341833	B	B	NA	BEAD, PBMC: B
1.77139401754	AB	B	NA	BEAD, PBMC: B
1.71621195244846	AB	B	NA	BEAD, PBMC: B
-0.847911053185094	A	A	NA	CTRL, PBMC: A
-0.778818745385773	A	A	NA	CTRL, PBMC: A
-1.18476300384891	B	B	NA	CTRL, PBMC: B
0.873563085066687	AB	B	NA	CTRL, PBMC: B
-0.537009617689517	A	A	NA	CTRL, PBMC: A
-1.26240228448688	B	B	NA	CTRL, PBMC: B
-0.558303590219713	B	B	NA	CTRL, PBMC: B
-0.455050357378991	A	A	NA	CTRL, PBMC: A
-1.31769030360899	AB	B	NA	CTRL, PBMC: B
-0.573387120514139	B	B	NA	CTRL, PBMC: B
-0.559129233538357	AB	B	NA	CTRL, PBMC: B
-0.794584586214456	AB	B	NA	CTRL, PBMC: B
