# Supplementary material for: Five dominant amino acid substitution signatures shape tumour immunity
Source: Mol Syst Biol. 2026 Jan 28;22(5):766–86. doi: 10.1038/s44320-026-00193-x (PMC13144524; doi:10.1038/s44320-026-00193-x)
Supplement: Supplementary file 9 — Source data Fig. 7 [file 44320_2026_193_MOESM9_ESM.zip › Figure_7/B/README]

barplot_data.csv - contains data for the barplot in Figure 7B
motif_dataB0702.csv - contains data for B0702 binding motif in Figure 7B
motif_dataB2705.csv - contains data for B2702 binding motif in Figure 7B
motif_dataB4001.csv - contains data for B4001 binding motif in Figure 7B
