# Supplementary material for: Five dominant amino acid substitution signatures shape tumour immunity
Source: Mol Syst Biol. 2026 Jan 28;22(5):766–86. doi: 10.1038/s44320-026-00193-x (PMC13144524; doi:10.1038/s44320-026-00193-x)
Supplement: Supplementary file 9 — Source data Fig. 7 [file 44320_2026_193_MOESM9_ESM.zip › Figure_7/B/motif_dataB2705.csv]

Amino acid	Position 1	Position 2	Position 3	Position 4	Position 5	Position 6	Position 7	Position 8	Position 9
A	0.141950737468753	0.0440893354011424	0.041396430021136	0.013725080473435	0.016351657365444	0.0288123201485686	0.0234254853633992	0.0331562553842063	0.0144045229944212
C	0	0	0	0	0	0	0	0	0
D	0	0.00489881504457138	0.00352310042733072	0.0263064042407505	0.00908425409191331	0.0103724352534847	0.00323110142943438	0.0062882553314874	0
E	0.00730628795795055	0.00489881504457138	0.00088077510683268	0.0270689087114968	0.016351657365444	0.0161348992831984	0.0242332607207578	0.0280113192038984	0.00205778899920304
F	0.0219188638738516	0.00979763008914276	0.12154696474291	0.0232563863577649	0.0399707180044186	0.0288123201485686	0.0662375793034047	0.00800323405825669	0.355997496862125
G	0.124206895285159	0.00489881504457138	0.00792697596149412	0.0217313774162721	0.0302808469730444	0.0115249280594274	0.00484665214415156	0.0360145532621551	0.00205778899920304
H	0.0219188638738516	0	0.0229001527776497	0.00533753129522473	0.00423931857622621	0.00691495683565646	0.0113088550030203	0.0131481702385646	0.0123467339952182
I	0.022962619296416	0.0440893354011424	0.0572503819441242	0.0076250447074639	0.0623785447644714	0.060505872311994	0.0694686807328391	0.00571659575589763	0.0823115599681214
K	0.0365314397897527	0	0.0114500763888248	0.0122000715319422	0.0181685081838266	0.0167111456861698	0.00807775357358594	0.0291546383550779	0.102889449960152
L	0.0365314397897527	0.0293928902674283	0.135639366452233	0.0320251877713484	0.0787302021299154	0.0610821187149654	0.128436281820016	0.0503060426518992	0.553545240785616
M	0.0146125759159011	0	0.0264232532049804	0.00190626117686597	0.010901104910296	0.00518621762674234	0.0129244057177375	0.00457327660471811	0.0514447249800759
N	0.0135688204933367	0	0.0387541047006379	0.0133438282380618	0.0115067218497569	0.0144061600742843	0.0242332607207578	0.0377295319889244	0
P	0.00104375542256436	0.0146964451337141	0.022019377670817	0.0221126296516453	0.0254359114573573	0.0213211169099407	0.0444276446547227	0.00571659575589763	0.00205778899920304
Q	0.0469689940153964	0.0195952601782855	0.00616542574782876	0.0179188550625402	0.0181685081838266	0.0259310881337117	0.0266565867928336	0.0285829787794882	0.00823115599681214
R	0.140906982046189	3.52224801704682	0.00528465064099608	0.0080062969428371	0.00605616939460888	0.024778595327769	0.00807775357358594	0.0383011915645142	0.152276385941025
S	0.0928942326082284	0.0293928902674283	0.0334694540596419	0.0217313774162721	0.0199853590022093	0.0224736097158835	0.0185788332192477	0.0405878298668732	0
T	0.0302689072543665	0.00489881504457138	0.0299463536323111	0.00915005364895668	0.0175628912443657	0.0224736097158835	0.0306954635796266	0.0371578724133346	0
V	0.0187875976061586	0.0342917053119996	0.0484426308757974	0.0141063327088082	0.0532942906725581	0.0541671618793089	0.0799697603785008	0.0268680000527189	0.11523618395537
W	0.00417502169025746	0	0.0255424780981477	0.00648128800134431	0.010901104910296	0.000576246402971371	0.0153477317898133	0	0
Y	0.0260938855641091	0	0.0387541047006379	0.00915005364895668	0.016351657365444	0.0109486816564561	0.0210021592913234	0.0102898723606157	0.127582917950588
