# Supplementary material for: Five dominant amino acid substitution signatures shape tumour immunity
Source: Mol Syst Biol. 2026 Jan 28;22(5):766–86. doi: 10.1038/s44320-026-00193-x (PMC13144524; doi:10.1038/s44320-026-00193-x)
Supplement: Supplementary file 9 — Source data Fig. 7 [file 44320_2026_193_MOESM9_ESM.zip › Figure_7/B/motif_dataB0702.csv]

Amino acid	Position 1	Position 2	Position 3	Position 4	Position 5	Position 6	Position 7	Position 8	Position 9
A	0.151162315424349	0.0989377924861809	0.0836295318461082	0.0464971864518825	0.0396212890980492	0.0333023855981677	0.0332981638940692	0.111041519307022	0.0560643578873058
C	0	0	0	0	0	0	0	0	0
D	0.000799800610710844	0.00706698517758435	0.0100181210023984	0.01754610809505	0.012864054901964	0.00411140562940342	0.00684208847138408	0.0126183544667071	0.00266973132796695
E	0.00319920244284337	0	0.0139382553076847	0.0372854797019813	0.012864054901964	0.00452254619234376	0.0141403161741938	0.0542589242068403	0.00266973132796695
F	0.0191952146570602	0	0.0121959733942241	0.0118436229641588	0.0190388012549068	0.0213793092728978	0.00319297461997924	0.00946376585003029	0.213578506237356
G	0.0303924232070121	0.00353349258879218	0.0217785239182573	0.0328989526782188	0.0385921647058921	0.0526259920563638	0.0177894300255986	0.0309149684434323	0
H	0.0215946164891928	0	0.020907382961527	0.00657979053564375	0.0133786170980426	0.0135676385770313	0.0132280377113426	0.00946376585003029	0
I	0.040789831146253	0.0565358814206748	0.0182939600913362	0.012282275666535	0.0231552988235353	0.0238461526505399	0.0310174677369412	0.0182966139767252	0.101449790462744
K	0.0343914262605663	0	0.0200362420047967	0.0153528445831688	0.0329319805490279	0.0148010602658523	0.0132280377113426	0.0201893671467313	0.00533946265593389
L	0.0703824537425542	0.021200955532753	0.0204718124831619	0.0425493121304963	0.0252135476078495	0.030013261094645	0.0583858216224775	0.0246057912100788	1.9542433320718
M	0.0159960122142169	0	0.0169872486562407	0.00570248513089125	0.00257281098039281	0.00616710844410513	0.0109473415542145	0.0126183544667071	0.154844417022083
N	0.0239940183213253	0	0.0187295305697013	0.015791497285545	0.0159514280784354	0.0111007951993892	0.0191578477198754	0.010725601296701	0
P	0.00319920244284337	3.26848064463276	0.00609798669711205	0.075448264808715	0.120407553882383	0.0402917751681535	0.0492630369939654	0.0145111076367131	0.0106789253118678
Q	0.0143964109927952	0	0.0239563763100831	0.022809940523565	0.0123494927058855	0.0106896546364489	0.0218946831084291	0.0315458861667676	0.00266973132796695
R	0.0951762726745904	0.00706698517758435	0.0609798669711205	0.0100890121546537	0.0427086622745206	0.0505702892416621	0.0228069615712803	0.0208202848700666	0
S	0.178355536188518	0.0106004777663765	0.0500906050119919	0.0500064080708925	0.0324174183529494	0.0394694940422729	0.0602103785481799	0.116088861093705	0
T	0.0431892329783856	0.0176674629439609	0.011760402915859	0.0135982337736638	0.0205824878431425	0.030013261094645	0.0460700623739861	0.0630917723335353	0.00800919398390084
V	0.0543864415283374	0.134272718374103	0.0169872486562407	0.0153528445831688	0.0488834086274633	0.0234350120875995	0.0401402523654533	0.075079209076907	0.216248237565323
W	0.00239940183213253	0	0.00784026861057264	0.00657979053564375	0.00566018415686417	0.00657824900704548	0.00228069615712803	0.00378550634001212	0.0106789253118678
Y	0.0175956134356386	0	0.0121959733942241	0.0118436229641588	0.00874755733333554	0.00534482731822445	0.00410525308283045	0.00820193040335958	0
