# Supplementary material for: Five dominant amino acid substitution signatures shape tumour immunity
Source: Mol Syst Biol. 2026 Jan 28;22(5):766–86. doi: 10.1038/s44320-026-00193-x (PMC13144524; doi:10.1038/s44320-026-00193-x)
Supplement: Supplementary file 9 — Source data Fig. 7 [file 44320_2026_193_MOESM9_ESM.zip › Figure_7/B/motif_dataB4001.csv]

Amino acid	Position 1	Position 2	Position 3	Position 4	Position 5	Position 6	Position 7	Position 8	Position 9
A	0.104561452292521	0.0210937952107597	0.0445450469065994	0.0236970879107423	0.0179494873555868	0.0189205759159223	0.0341663947873672	0.0551013350440626	0
C	0	0	0	0	0	0	0	0	0
D	0.00148665571979887	0.0120535972632913	0.0369174703814968	0.0293520747985331	0.0279214247753573	0.0139305339161186	0.0174804810540018	0.011464036150107	0.00274536646432915
E	0.0143710052913891	3.85715112425321	0.0488164897606569	0.0490098863608534	0.0378933621951278	0.0197522495825562	0.0687300732350527	0.0488146055423911	0.00274536646432915
F	0.0208131800771842	0	0.0277643785513736	0.00727069742715957	0.00772825150032211	0.00935632874963189	0.0166859137333654	0.00887538282588929	0.0219629317146332
G	0.0797838569625394	0.00301339931582282	0.0109837101961478	0.0258513686299007	0.0239326498074491	0.0120592681661922	0.00476740392381868	0.0085055752081439	0
H	0.0336975296487744	0	0.0122041224401642	0.00834783778673877	0.00872544524229916	0.00727714458304703	0.0262207215810028	0.0133130742388339	0
I	0.0163532129177876	0.0241071945265825	0.0320358214054311	0.0142721097644244	0.0206917701460237	0.0189205759159223	0.0528387268223237	0.0225582646824686	0.205902484824687
K	0.0728461302701447	0	0.0100684010131355	0.0239663730006371	0.0246805451139319	0.0299402519988221	0.00516468758413691	0.0366109541567933	0.00823609939298746
L	0.0361752891817725	0.0120535972632913	0.0241031418193243	0.0215428071915839	0.0234340529364606	0.0133067786661431	0.030193558184185	0.0395694150987564	3.26424072608736
M	0.00545107097259586	0.00301339931582282	0.0106786071351437	0.00323142107873759	0.00299158122593114	0.0031187762498773	0.00715110588572802	0.00924519044363467	0.0466712298935956
N	0.00941548622539285	0.00301339931582282	0.0106786071351437	0.0137335395846348	0.0102212358552647	0.0112275944995583	0.00874024052700092	0.00924519044363467	0
P	0.000495551906599623	0.00602679863164563	0.0149500499892012	0.0344684915065343	0.0204424717105295	0.022663107415775	0.0448930536159593	0.00665653711941696	0.00549073292865831
Q	0.0237864915167819	0.00904019794746845	0.00976329795213138	0.0196578115623203	0.01520720456515	0.0160097180827035	0.0234397359587752	0.0266261484776679	0.00274536646432915
R	0.0619439883249529	0	0.000915309183012317	0.0158878203037931	0.010470534290759	0.0145542891660941	0.00635653856509158	0.0262563408599225	0
S	0.0926682065341296	0.0150669965791141	0.0360021611984845	0.0239663730006371	0.0206917701460237	0.0191284943325808	0.0262207215810028	0.0536221045730811	0.00274536646432915
T	0.0361752891817725	0.00904019794746845	0.0244082448803284	0.0150799650341087	0.0201931732750352	0.0189205759159223	0.0484686065588233	0.0380901846277748	0.00274536646432915
V	0.0218042838903834	0.0150669965791141	0.0363072642594886	0.0218120922814787	0.0304144091302999	0.0207918416658487	0.0862105542890545	0.066935178811915	0.071379528072558
W	0.00346886334619736	0	0.00396633979305337	0.00161571053936879	0.000498596870988523	0.00124751049995092	0.00516468758413691	0.00110942285323616	0
Y	0.0213087319837838	0.00301339931582282	0.00915309183012317	0.00403927634842199	0.00623246088735654	0.00436628674982822	0.0135076444508196	0.00739615235490774	0
