# Supplementary material for: Five dominant amino acid substitution signatures shape tumour immunity
Source: Mol Syst Biol. 2026 Jan 28;22(5):766–86. doi: 10.1038/s44320-026-00193-x (PMC13144524; doi:10.1038/s44320-026-00193-x)
Supplement: Supplementary file 9 — Source data Fig. 7 [file 44320_2026_193_MOESM9_ESM.zip › Figure_7/B/barplot_data.csv]

Substitution	Association strength with AAS4 in coef. matrix	Allele
YC	0.0189727166066848	Other
IV	0.0187165138510353	Other
AT	0.0170773522246292	Other
LP	0.0169552758700367	B0702
LV	0.0167988965240382	Other
NS	0.0166341808201141	Other
AV	0.0162504269424611	Other
ED	0.0159646204161869	Other
KR	0.0142930195834574	B2705
EG	0.0138090396442509	Other
IT	0.0137847786121277	Other
KN	0.0135608594203226	Other
DG	0.0134319062255898	Other
TA	0.0130152041148179	Other
VA	0.0121557358766837	Other
NK	0.0118973825320859	Other
LR	0.0115316246577773	B2705
KE	0.0112504394986997	B4001
KT	0.0110858125915271	Other
DE	0.0109666715567726	B4001
SP	0.0105964791132841	B0702
